# Supplementary material for: Nystose regulates the response of rice roots to cold stress via multiple signaling pathways: A comparative proteomics analysis
Source: PLoS One. 2020 Sep 3;15(9):e0238381. doi: 10.1371/journal.pone.0238381 (PMC7470417; doi:10.1371/journal.pone.0238381)
Supplement: S1 File — NW-vs-NN (24 h): rice roots that grew at 25°C for 24 h after treatment with water and nystose. CW-vs-CN (24h): rice roots that grew at 4°C for 24 h after treatment with water and nystose. NW-vs-NN (48h): rice roots that grew at 25°C for 48 h after treatment with water and nystose. CW-vs-CN (48h): rice roots that grew at 4°C for 48 h after treatment with water and nystose. NW-vs-NN (recovery): rice roots that grew at 25°C for 7 d after treatment with water and nystose. CW-vs-CN (recovery): rice roots that grew at 4°C for 2 d and then at 25°C for 5 d after treatment with water and nystose. (XLSX) [file pone.0238381.s010.xlsx]

## Sheet: CW-vs-CN(24h)
Symbol color	Symbol type	Symbol size	Show label	Protein IDs	Majority protein IDs	Only identified by site	Reverse	Potential contaminant	Student's T-test Significant LFQ intensity CN(24h)_LFQ intensity CW(24h)	Student's T-test significant	Peptides	Razor + unique peptides	Unique peptides	Sequence coverage [%]	Unique + razor sequence coverage [%]	Unique sequence coverage [%]	Mol. weight [kDa]	Q-value	Score	Intensity	MS/MS count	-Log Student's T-test p-value LFQ intensity CN(24h)_LFQ intensity CW(24h)	Student's T-test q-value LFQ intensity CN(24h)_LFQ intensity CW(24h)	Student's T-test Difference LFQ intensity CN(24h)_LFQ intensity CW(24h)	Student's T-test Test statistic LFQ intensity CN(24h)_LFQ intensity CW(24h)	LFQ intensity CN(24h)-1	LFQ intensity CN(24h)-2	LFQ intensity CN(24h)-3	LFQ intensity CW(24h)-1	LFQ intensity CW(24h)-2	LFQ intensity CW(24h)-3
Color2 [DarkGray]	1	4		sp|A1L4T4|MTND1_ORYSJ1,2-dihydroxy-3-keto-5-methylthiopentenedioxygenase1OS=Oryzasativasubsp.japonicaGN=ARD1PE=2SV=1	sp|A1L4T4|MTND1_ORYSJ1,2-dihydroxy-3-keto-5-methylthiopentenedioxygenase1OS=Oryzasativasubsp.japonicaGN=ARD1PE=2SV=1						4	2	2	20.6	10.1	10.1	23.641	0	4.8996	238940000	14	0.445584	1	0.987984	0.334567	24.0359	22.9783	23.634	23.3086	23.6095	20.7662
Color2 [DarkGray]	1	4		sp|Q943L2|H2B11_ORYSJHistoneH2B.11OS=Oryzasativasubsp.japonicaGN=H2B.11PE=3SV=1;sp|Q6ZBP3|H2B2_ORYSJHistoneH2B.2OS=Oryzasativasubsp.japonicaGN=H2B.2PE=3SV=1;sp|Q6F362|H2B9_ORYSJHistoneH2B.9OS=Oryzasativasubsp.japonicaGN=H2B.9PE=3SV=1;sp|A3AGM4|H2B1_ORYSJHistoneH2B.1OS=Oryzasativasubsp.japonicaGN=H2B1PE=1SV=1;sp|Q9LGI2|H2B10_ORYSJHistoneH2B.10OS=Oryzasativasubsp.japonicaGN=H2B.10PE=3SV=1;sp|Q94JJ7…	sp|Q943L2|H2B11_ORYSJHistoneH2B.11OS=Oryzasativasubsp.japonicaGN=H2B.11PE=3SV=1;sp|Q6ZBP3|H2B2_ORYSJHistoneH2B.2OS=Oryzasativasubsp.japonicaGN=H2B.2PE=3SV=1;sp|Q6F362|H2B9_ORYSJHistoneH2B.9OS=Oryzasativasubsp.japonicaGN=H2B.9PE=3SV=1;sp|A3AGM4|H2B1_ORYSJHistoneH2B.1OS=Oryzasativasubsp.japonicaGN=H2B1PE=1SV=1;sp|Q9LGI2|H2B10_ORYSJHistoneH2B.10OS=Oryzasativasubsp.japonicaGN=H2B.10PE=3SV=1;sp|Q94JJ7…						4	4	4	30.2	30.2	30.2	15.366	0	40.617	17377000000	103	0.154584	1	-0.152242	-0.0642842	28.9919	29.1075	28.4116	29.1651	28.4067	29.3959
Color2 [DarkGray]	1	4		sp|A3AHG5|LEA1_ORYSJLateembryogenesisabundantprotein1OS=Oryzasativasubsp.japonicaGN=LEA1PE=2SV=1	sp|A3AHG5|LEA1_ORYSJLateembryogenesisabundantprotein1OS=Oryzasativasubsp.japonicaGN=LEA1PE=2SV=1						4	4	4	15.4	15.4	15.4	36.791	0	13.189	299320000	14	0.792292	1	-0.517049	-0.224674	24.54	24.5013	24.5401	24.95	24.5762	25.6063
Color2 [DarkGray]	1	4		sp|A3C053|BGL29_ORYSJBeta-glucosidase29OS=Oryzasativasubsp.japonicaGN=BGLU29PE=2SV=2;tr|A0A0P0V9R8|A0A0P0V9R8_ORYSJOs01g0813800proteinOS=Oryzasativasubsp.japonicaGN=Os01g0813800PE=3SV=1;tr|A0A0P0XA50|A0A0P0XA50_ORYSJOs07g0656200proteinOS=Oryzasativasubsp.japonicaGN=Os07g0656200PE=3SV=1;tr|A0A0P0X062|A0A0P0X062_ORYSJOs06g0683300protein(Fragment)OS=Oryzasativasubsp.japonicaGN=Os06g0683300PE=3SV=1;t…	sp|A3C053|BGL29_ORYSJBeta-glucosidase29OS=Oryzasativasubsp.japonicaGN=BGLU29PE=2SV=2						7	7	5	17.4	17.4	14.4	56.152	0	15.969	441830000	31	0.199161	1	0.127926	0.0569255	24.4735	23.7747	24.2258	24.2646	23.784	24.0417
Color2 [DarkGray]	1	4		sp|A3C4S4|GME1_ORYSJGDP-mannose3,5-epimerase1OS=Oryzasativasubsp.japonicaGN=GME-1PE=1SV=1	sp|A3C4S4|GME1_ORYSJGDP-mannose3,5-epimerase1OS=Oryzasativasubsp.japonicaGN=GME-1PE=1SV=1						22	22	11	61.1	61.1	32.5	42.778	0	193.36	21157000000	375	0.0445326	1	-0.0300414	-0.0134692	29.6623	29.3518	29.7503	29.9242	29.6776	29.2527
Color2 [DarkGray]	1	4		sp|A3C6D7|ACT2_ORYSJActin-2OS=Oryzasativasubsp.japonicaGN=ACT2PE=2SV=1	sp|A3C6D7|ACT2_ORYSJActin-2OS=Oryzasativasubsp.japonicaGN=ACT2PE=2SV=1						18	4	1	58.1	15.1	3.4	41.679	0	26.028	4417500000	55	0.0716788	1	0.0476952	0.0213584	27.5228	27.4795	27.7382	27.9681	27.353	27.2763
Color2 [DarkGray]	1	4		sp|B7EA73|PSA_ORYSJPuromycin-sensitiveaminopeptidaseOS=Oryzasativasubsp.japonicaGN=Os08g0562700PE=2SV=1;tr|A0A0P0XJC4|A0A0P0XJC4_ORYSJOs08g0562700protein(Fragment)OS=Oryzasativasubsp.japonicaGN=Os08g0562700PE=4SV=1;tr|A0A0P0XIV5|A0A0P0XIV5_ORYSJOs08g0562700protein(Fragment)OS=Oryzasativasubsp.japonicaGN=Os08g0562700PE=4SV=1	sp|B7EA73|PSA_ORYSJPuromycin-sensitiveaminopeptidaseOS=Oryzasativasubsp.japonicaGN=Os08g0562700PE=2SV=1						15	15	15	20.7	20.7	20.7	99.523	0	39.478	1374900000	63	0.206344	1	0.196147	0.0828499	25.998	24.9626	25.9631	25.7093	25.3971	25.2289
Color2 [DarkGray]	1	4		sp|B7F845|R10A_ORYSJ60SribosomalproteinL10aOS=Oryzasativasubsp.japonicaGN=RPL10APE=1SV=1;tr|A0A0P0XJL9|A0A0P0XJL9_ORYSJOs08g0558800proteinOS=Oryzasativasubsp.japonicaGN=Os08g0558800PE=4SV=1	sp|B7F845|R10A_ORYSJ60SribosomalproteinL10aOS=Oryzasativasubsp.japonicaGN=RPL10APE=1SV=1;tr|A0A0P0XJL9|A0A0P0XJL9_ORYSJOs08g0558800proteinOS=Oryzasativasubsp.japonicaGN=Os08g0558800PE=4SV=1						8	1	1	33.3	5.1	5.1	24.483	0	21.821	1494100000	13	0.164499	1	0.0731424	0.0337467	25.565	26.0173	26.0511	25.8197	25.696	25.8982
Color2 [DarkGray]	1	4		sp|B9EXM2|CARB_ORYSJCarbamoyl-phosphatesynthaselargechain,chloroplasticOS=Oryzasativasubsp.japonicaGN=CARBPE=2SV=1;tr|A0A0P0V4H1|A0A0P0V4H1_ORYSJOs01g0570700protein(Fragment)OS=Oryzasativasubsp.japonicaGN=Os01g0570700PE=4SV=1	sp|B9EXM2|CARB_ORYSJCarbamoyl-phosphatesynthaselargechain,chloroplasticOS=Oryzasativasubsp.japonicaGN=CARBPE=2SV=1						14	14	14	13.8	13.8	13.8	127.77	0	42.752	1424400000	66	0.0849826	1	0.0596956	0.0265438	24.9956	24.9201	25.3707	25.2893	25.191	24.6271
Color2 [DarkGray]	1	4		sp|B9F3B6|SSDH_ORYSJSuccinate-semialdehydedehydrogenase,mitochondrialOS=Oryzasativasubsp.japonicaGN=ALDH5F1PE=3SV=1;tr|A0A0P0VFG7|A0A0P0VFG7_ORYSJOs02g0173900proteinOS=Oryzasativasubsp.japonicaGN=Os02g0173900PE=4SV=1	sp|B9F3B6|SSDH_ORYSJSuccinate-semialdehydedehydrogenase,mitochondrialOS=Oryzasativasubsp.japonicaGN=ALDH5F1PE=3SV=1						6	6	6	12	12	12	56.093	0	10.637	778180000	28	0.0905062	1	-0.0484397	-0.0221128	24.7836	24.6445	25.1257	25.0773	24.9658	24.6561
Color2 [DarkGray]	1	4		tr|A0A0P0VUP9|A0A0P0VUP9_ORYSJOs03g0216600protein(Fragment)OS=Oryzasativasubsp.japonicaGN=Os03g0216600PE=3SV=1;sp|B9F676|GLU2A_ORYSJProbableglucan1,3-alpha-glucosidaseOS=Oryzasativasubsp.japonicaGN=Os03g0216600PE=3SV=1;tr|A0A0P0VUP1|A0A0P0VUP1_ORYSJOs03g0216600protein(Fragment)OS=Oryzasativasubsp.japonicaGN=Os03g0216600PE=3SV=1;tr|A0A0P0VUR3|A0A0P0VUR3_ORYSJOs03g0216600protein(Fragment)OS=Oryzasa…	tr|A0A0P0VUP9|A0A0P0VUP9_ORYSJOs03g0216600protein(Fragment)OS=Oryzasativasubsp.japonicaGN=Os03g0216600PE=3SV=1;sp|B9F676|GLU2A_ORYSJProbableglucan1,3-alpha-glucosidaseOS=Oryzasativasubsp.japonicaGN=Os03g0216600PE=3SV=1;tr|A0A0P0VUP1|A0A0P0VUP1_ORYSJOs03g0216600protein(Fragment)OS=Oryzasativasubsp.japonicaGN=Os03g0216600PE=3SV=1						7	7	7	10.3	10.3	10.3	96.76	0	16.254	503580000	25	0.176942	1	0.360007	0.129859	24.0507	23.1708	24.3781	24.5914	23.683	22.2452
Color2 [DarkGray]	1	4		sp|B9FK36|ACC2_ORYSJAcetyl-CoAcarboxylase2OS=Oryzasativasubsp.japonicaGN=ACC2PE=3SV=2;tr|A0A0N7KKG9|A0A0N7KKG9_ORYSJOs05g0295300protein(Fragment)OS=Oryzasativasubsp.japonicaGN=Os05g0295300PE=4SV=1	sp|B9FK36|ACC2_ORYSJAcetyl-CoAcarboxylase2OS=Oryzasativasubsp.japonicaGN=ACC2PE=3SV=2						32	32	30	16.4	16.4	15.4	257.71	0	69.955	2537000000	111	0.221718	1	0.267628	0.108313	26.724	26.2326	26.9432	27.1564	26.2229	25.7177
Color2 [DarkGray]	1	4		sp|B9FXV5|IF4G_ORYSJEukaryotictranslationinitiationfactor4GOS=Oryzasativasubsp.japonicaGN=Os07g0555200PE=2SV=2;tr|A0A0P0X7E2|A0A0P0X7E2_ORYSJOs07g0555200protein(Fragment)OS=Oryzasativasubsp.japonicaGN=Os07g0555200PE=4SV=1;tr|A0A0P0X7K8|A0A0P0X7K8_ORYSJOs07g0555200protein(Fragment)OS=Oryzasativasubsp.japonicaGN=Os07g0555200PE=4SV=1;tr|A0A0P0X756|A0A0P0X756_ORYSJOs07g0555200protein(Fragment)OS=Oryz…	sp|B9FXV5|IF4G_ORYSJEukaryotictranslationinitiationfactor4GOS=Oryzasativasubsp.japonicaGN=Os07g0555200PE=2SV=2;tr|A0A0P0X7E2|A0A0P0X7E2_ORYSJOs07g0555200protein(Fragment)OS=Oryzasativasubsp.japonicaGN=Os07g0555200PE=4SV=1						4	4	4	3.1	3.1	3.1	193.53	0	5.8149	343420000	14	0.12116	1	-0.088817	-0.0391693	23.2299	23.3534	23.664	23.9732	23.2667	23.274
Color2 [DarkGray]	1	4		sp|O04226|P5CS_ORYSJDelta-1-pyrroline-5-carboxylatesynthaseOS=Oryzasativasubsp.japonicaGN=P5CSPE=2SV=2;tr|A0A0P0WNC7|A0A0P0WNC7_ORYSJOs05g0455500protein(Fragment)OS=Oryzasativasubsp.japonicaGN=Os05g0455500PE=3SV=1;tr|Q941T1|Q941T1_ORYSJOs01g0848200proteinOS=Oryzasativasubsp.japonicaGN=Os01g0848200PE=2SV=1	sp|O04226|P5CS_ORYSJDelta-1-pyrroline-5-carboxylatesynthaseOS=Oryzasativasubsp.japonicaGN=P5CSPE=2SV=2;tr|A0A0P0WNC7|A0A0P0WNC7_ORYSJOs05g0455500protein(Fragment)OS=Oryzasativasubsp.japonicaGN=Os05g0455500PE=3SV=1						5	5	5	8.5	8.5	8.5	77.744	0	11.77	167500000	15	0.365537	1	0.412638	0.166951	23.11	22.2156	22.3255	22.4876	22.5437	21.3818
Color2 [DarkGray]	1	4		sp|O23877|FENR3_ORYSJFerredoxin--NADPreductase,embryoisozyme,chloroplasticOS=Oryzasativasubsp.japonicaGN=Os07g0147900PE=1SV=1;tr|A0A0P0X2Y8|A0A0P0X2Y8_ORYSJOs07g0147900protein(Fragment)OS=Oryzasativasubsp.japonicaGN=Os07g0147900PE=4SV=1	sp|O23877|FENR3_ORYSJFerredoxin--NADPreductase,embryoisozyme,chloroplasticOS=Oryzasativasubsp.japonicaGN=Os07g0147900PE=1SV=1						7	7	2	18.5	18.5	5.8	41.814	0	14.62	1949700000	41	0.396378	1	-0.232424	-0.103399	26.2364	25.7704	26.5262	26.3938	26.2215	26.6148
Color2 [DarkGray]	1	4		sp|O24174|BADH1_ORYSJBetainealdehydedehydrogenase1OS=Oryzasativasubsp.japonicaGN=BADH1PE=1SV=1	sp|O24174|BADH1_ORYSJBetainealdehydedehydrogenase1OS=Oryzasativasubsp.japonicaGN=BADH1PE=1SV=1						2	2	2	5	5	5	54.647	0	5.3564	127200000	3	0.840144	1	1.21652	0.455286	22.8571	21.6772	23.0616	22.1001	20.3447	21.5016
Color2 [DarkGray]	1	4		tr|A0A0P0W5J4|A0A0P0W5J4_ORYSJOs03g0851800protein(Fragment)OS=Oryzasativasubsp.japonicaGN=Os03g0851800PE=3SV=1;sp|O24210|PANC_ORYSJPantoate--beta-alanineligaseOS=Oryzasativasubsp.japonicaGN=PANCPE=2SV=2	tr|A0A0P0W5J4|A0A0P0W5J4_ORYSJOs03g0851800protein(Fragment)OS=Oryzasativasubsp.japonicaGN=Os03g0851800PE=3SV=1;sp|O24210|PANC_ORYSJPantoate--beta-alanineligaseOS=Oryzasativasubsp.japonicaGN=PANCPE=2SV=2						1	1	1	4.5	4.5	4.5	33.512	0	4.2772	37904000	5	0.251808	1	0.368748	0.14288	20.8343	19.3413	21.1287	19.9818	20.4052	19.811
Color2 [DarkGray]	1	4		sp|O24230|EXPB2_ORYSJExpansin-B2OS=Oryzasativasubsp.japonicaGN=EXPB2PE=2SV=2	sp|O24230|EXPB2_ORYSJExpansin-B2OS=Oryzasativasubsp.japonicaGN=EXPB2PE=2SV=2						11	11	9	54.8	54.8	42.5	28.685	0	79.242	5539800000	181	0.00311998	1	-0.00209936	-0.000945675	26.3554	26.6464	26.5015	26.1893	26.4364	26.8839
Color2 [DarkGray]	1	4		sp|O49068|TBG2_ORYSJTubulingamma-2chainOS=Oryzasativasubsp.japonicaGN=TUBG2PE=2SV=1	sp|O49068|TBG2_ORYSJTubulingamma-2chainOS=Oryzasativasubsp.japonicaGN=TUBG2PE=2SV=1						2	2	2	4.3	4.3	4.3	52.869	0	3.5143	99382000	11	0.496806	1	0.794593	0.294503	21.2046	22.1012	22.4864	20.6403	22.3033	20.4648
Color2 [DarkGray]	1	4		sp|O64464|PSB1_ORYSJProteasomesubunitbetatype-1OS=Oryzasativasubsp.japonicaGN=PBF1PE=2SV=1	sp|O64464|PSB1_ORYSJProteasomesubunitbetatype-1OS=Oryzasativasubsp.japonicaGN=PBF1PE=2SV=1						9	9	5	54.8	54.8	32.1	24.281	0	93.017	5037700000	161	0.0138183	1	-0.010898	-0.00482019	27.7231	27.9759	27.623	27.3074	28.0115	28.0357
Color2 [DarkGray]	1	4		sp|O64937|EF1A_ORYSJElongationfactor1-alphaOS=Oryzasativasubsp.japonicaGN=REFA1PE=2SV=2;tr|A0A0N7KGP4|A0A0N7KGP4_ORYSJOs03g0177400protein(Fragment)OS=Oryzasativasubsp.japonicaGN=Os03g0177400PE=4SV=1;tr|A0A0P0VTT8|A0A0P0VTT8_ORYSJOs03g0177900proteinOS=Oryzasativasubsp.japonicaGN=Os03g0177900PE=4SV=1	sp|O64937|EF1A_ORYSJElongationfactor1-alphaOS=Oryzasativasubsp.japonicaGN=REFA1PE=2SV=2;tr|A0A0N7KGP4|A0A0N7KGP4_ORYSJOs03g0177400protein(Fragment)OS=Oryzasativasubsp.japonicaGN=Os03g0177400PE=4SV=1;tr|A0A0P0VTT8|A0A0P0VTT8_ORYSJOs03g0177900proteinOS=Oryzasativasubsp.japonicaGN=Os03g0177900PE=4SV=1						22	22	22	51.2	51.2	51.2	49.292	0	283.89	208670000000	775	0.188864	1	0.0962118	0.0438353	32.8971	33.031	33.0806	33.1253	32.5346	33.0601
Color2 [DarkGray]	1	4		sp|O82427|SMT2_ORYSJ24-methylenesterolC-methyltransferase2OS=Oryzasativasubsp.japonicaGN=Smt2-1PE=2SV=2	sp|O82427|SMT2_ORYSJ24-methylenesterolC-methyltransferase2OS=Oryzasativasubsp.japonicaGN=Smt2-1PE=2SV=2						3	3	3	8.5	8.5	8.5	40.618	0	4.6772	104790000	9	0.679187	1	-1.67175	-0.536076	23.1392	19.3403	21.8536	23.2778	23.0312	23.0393
Color2 [DarkGray]	1	4		sp|O82451|GSTF2_ORYSJProbableglutathioneS-transferaseGSTF2OS=Oryzasativasubsp.japonicaGN=GSTF2PE=1SV=3;tr|A0A0P0V8J4|A0A0P0V8J4_ORYSJOs01g0764000protein(Fragment)OS=Oryzasativasubsp.japonicaGN=Os01g0764000PE=4SV=1;sp|O65857|GSTF1_ORYSJProbableglutathioneS-transferaseGSTF1OS=Oryzasativasubsp.japonicaGN=GSTF1PE=1SV=2;tr|A0A0P0V328|A0A0P0V328_ORYSJOs01g0370900protein(Fragment)OS=Oryzasativasubsp.jap…	sp|O82451|GSTF2_ORYSJProbableglutathioneS-transferaseGSTF2OS=Oryzasativasubsp.japonicaGN=GSTF2PE=1SV=3;tr|A0A0P0V8J4|A0A0P0V8J4_ORYSJOs01g0764000protein(Fragment)OS=Oryzasativasubsp.japonicaGN=Os01g0764000PE=4SV=1						10	10	10	42.8	42.8	42.8	23.977	0	94.722	30182000000	240	0.0866503	1	0.0870342	0.0369341	29.6533	29.3453	29.2135	29.9171	29.2622	28.7717
Color2 [DarkGray]	1	4		sp|P07728|GLUA1_ORYSJGlutelintype-A1OS=Oryzasativasubsp.japonicaGN=GLUA1PE=1SV=2	sp|P07728|GLUA1_ORYSJGlutelintype-A1OS=Oryzasativasubsp.japonicaGN=GLUA1PE=1SV=2						3	3	1	6.6	6.6	2.4	56.246	0	5.4954	193840000	9	1.00188	1	1.96846	0.673739	24.4755	23.6345	24.3907	20.4427	23.2257	22.9268
Color2 [DarkGray]	1	4		sp|P07730|GLUA2_ORYSJGlutelintype-A2OS=Oryzasativasubsp.japonicaGN=GLUA2PE=1SV=1	sp|P07730|GLUA2_ORYSJGlutelintype-A2OS=Oryzasativasubsp.japonicaGN=GLUA2PE=1SV=1						3	1	1	6.8	2.6	2.6	56.305	0.0065109	2.0802	28974000	1	0.738309	1	1.64401	0.544174	22.3229	21.0333	22.2456	18.3674	21.2986	21.0037
Color2 [DarkGray]	1	4		tr|A0A0P0V9F2|A0A0P0V9F2_ORYSJCysteineproteinaseinhibitor(Fragment)OS=Oryzasativasubsp.japonicaGN=Os01g0803200PE=3SV=1;sp|P09229|CYT1_ORYSJCysteineproteinaseinhibitor1OS=Oryzasativasubsp.japonicaGN=Os01g0803200PE=1SV=2	tr|A0A0P0V9F2|A0A0P0V9F2_ORYSJCysteineproteinaseinhibitor(Fragment)OS=Oryzasativasubsp.japonicaGN=Os01g0803200PE=3SV=1;sp|P09229|CYT1_ORYSJCysteineproteinaseinhibitor1OS=Oryzasativasubsp.japonicaGN=Os01g0803200PE=1SV=2						4	4	4	30.1	30.1	30.1	14.777	0	33.473	2167100000	55	0.0236311	1	0.0336088	0.0135767	26.323	25.6056	26.3104	26.8544	25.5019	25.7818
Color2 [DarkGray]	1	4		sp|P0C031|RUB2_ORYSJUbiquitin-NEDD8-likeproteinRUB2OS=Oryzasativasubsp.japonicaGN=RUB2PE=2SV=2;sp|P0C030|RUB1_ORYSJUbiquitin-NEDD8-likeproteinRUB1OS=Oryzasativasubsp.japonicaGN=RUB1PE=2SV=2;tr|Q67V00|Q67V00_ORYSJOs09g0452700proteinOS=Oryzasativasubsp.japonicaGN=Os09g0452700PE=4SV=1;tr|A0A0P0X0E0|A0A0P0X0E0_ORYSJOs06g0673500protein(Fragment)OS=Oryzasativasubsp.japonicaGN=Os06g0673500PE=4SV=1;tr|A0…	sp|P0C031|RUB2_ORYSJUbiquitin-NEDD8-likeproteinRUB2OS=Oryzasativasubsp.japonicaGN=RUB2PE=2SV=2;sp|P0C030|RUB1_ORYSJUbiquitin-NEDD8-likeproteinRUB1OS=Oryzasativasubsp.japonicaGN=RUB1PE=2SV=2;tr|Q67V00|Q67V00_ORYSJOs09g0452700proteinOS=Oryzasativasubsp.japonicaGN=Os09g0452700PE=4SV=1;tr|A0A0P0X0E0|A0A0P0X0E0_ORYSJOs06g0673500protein(Fragment)OS=Oryzasativasubsp.japonicaGN=Os06g0673500PE=4SV=1;tr|A0…						7	2	2	45.8	15	15	17.094	0	12.048	642320000	15	0.0945773	1	0.136484	0.0542552	24.522	24.5864	23.9407	23.3564	24.9885	24.2947
Color2 [DarkGray]	1	4		sp|P0C0L1|APX6_ORYSJProbableL-ascorbateperoxidase6,chloroplasticOS=Oryzasativasubsp.japonicaGN=APX6PE=2SV=1	sp|P0C0L1|APX6_ORYSJProbableL-ascorbateperoxidase6,chloroplasticOS=Oryzasativasubsp.japonicaGN=APX6PE=2SV=1						14	14	7	54.4	54.4	35.6	33.501	0	56.12	5803100000	120	0.3136	1	-0.135728	-0.0623487	27.6294	28.012	27.7895	27.7297	27.9063	28.2021
Color2 [DarkGray]	1	4		sp|P0C522|ATPAM_ORYSJATPsynthasesubunitalpha,mitochondrialOS=Oryzasativasubsp.japonicaGN=ATPAPE=1SV=1	sp|P0C522|ATPAM_ORYSJATPsynthasesubunitalpha,mitochondrialOS=Oryzasativasubsp.japonicaGN=ATPAPE=1SV=1						22	22	20	42.8	42.8	40.1	55.373	0	323.31	46844000000	561	0.150546	1	-0.0326462	-0.0156888	30.5556	30.5894	30.5289	30.7463	30.4901	30.5355
Color2 [DarkGray]	1	4		sp|P0C524|CYB_ORYSJCytochromebOS=Oryzasativasubsp.japonicaGN=MT-CYBPE=2SV=1	sp|P0C524|CYB_ORYSJCytochromebOS=Oryzasativasubsp.japonicaGN=MT-CYBPE=2SV=1						1	1	1	2.3	2.3	2.3	44.906	0.0028375	2.4435	77761000	4	0.793326	1	-0.632286	-0.267006	20.7281	21.4028	20.2336	21.1749	21.4139	21.6726
Color2 [DarkGray]	1	4		sp|P0C540|ACT7_ORYSJActin-7OS=Oryzasativasubsp.japonicaGN=ACT7PE=3SV=1;tr|A0A0P0VAT4|A0A0P0VAT4_ORYSJOs01g0866100proteinOS=Oryzasativasubsp.japonicaGN=Os01g0866100PE=3SV=1	sp|P0C540|ACT7_ORYSJActin-7OS=Oryzasativasubsp.japonicaGN=ACT7PE=3SV=1;tr|A0A0P0VAT4|A0A0P0VAT4_ORYSJOs01g0866100proteinOS=Oryzasativasubsp.japonicaGN=Os01g0866100PE=3SV=1						16	6	5	45.5	22.1	17.8	41.614	0	47.967	3510200000	91	0.0326301	1	-0.0127277	-0.0059709	26.9111	27.1337	27.294	27.2474	27.1271	27.0025
Color2 [DarkGray]	1	4		sp|P0C579|CYT10_ORYSJCysteineproteinaseinhibitor10OS=Oryzasativasubsp.japonicaGN=Os04g0350100PE=2SV=1;sp|Q5N806|CYT4_ORYSJCysteineproteinaseinhibitor4OS=Oryzasativasubsp.japonicaGN=Os01g0915200PE=2SV=1	sp|P0C579|CYT10_ORYSJCysteineproteinaseinhibitor10OS=Oryzasativasubsp.japonicaGN=Os04g0350100PE=2SV=1						3	3	3	18.5	18.5	18.5	15.448	0	6.1287	500780000	13	0.425384	1	0.166439	0.076804	23.7757	23.4967	23.5902	23.207	23.4454	23.7109
Color2 [DarkGray]	1	4		sp|P0C5A4|LEA3_ORYSJLateembryogenesisabundantprotein,group3OS=Oryzasativasubsp.japonicaGN=LEA3PE=2SV=1	sp|P0C5A4|LEA3_ORYSJLateembryogenesisabundantprotein,group3OS=Oryzasativasubsp.japonicaGN=LEA3PE=2SV=1						7	7	7	33.5	33.5	33.5	20.514	0	48.783	2610300000	60	0.219501	1	-0.155139	-0.0681821	26.4062	27.1393	26.3957	26.7554	26.6155	27.0356
Color2 [DarkGray]	1	4		sp|P0C5C9|REHYA_ORYSJ1-CysperoxiredoxinAOS=Oryzasativasubsp.japonicaGN=Os07g0638300PE=2SV=1	sp|P0C5C9|REHYA_ORYSJ1-CysperoxiredoxinAOS=Oryzasativasubsp.japonicaGN=Os07g0638300PE=2SV=1						18	18	16	72.3	72.3	67.7	24.042	0	297.31	17409000000	403	0.599298	1	-0.197283	-0.0918736	29.633	30.0296	29.7388	30.0022	29.8441	30.147
Color2 [DarkGray]	1	4		sp|P0C5D1|REHYB_ORYSJ1-CysperoxiredoxinBOS=Oryzasativasubsp.japonicaGN=Os07g0638400PE=1SV=1	sp|P0C5D1|REHYB_ORYSJ1-CysperoxiredoxinBOS=Oryzasativasubsp.japonicaGN=Os07g0638400PE=1SV=1						10	8	8	40	35.5	35.5	24.232	0	31.733	3013400000	89	0.0188659	1	0.011144	0.00507357	26.8386	27.1403	26.7093	27.1306	26.6151	26.909
Color2 [DarkGray]	1	4		sp|P0DKK0|PRS7B_ORYSJ26Sproteaseregulatorysubunit7BOS=Oryzasativasubsp.japonicaGN=RPT1BPE=2SV=1;sp|P0DKJ9|PRS7A_ORYSJ26Sproteaseregulatorysubunit7AOS=Oryzasativasubsp.japonicaGN=RPT1APE=2SV=1	sp|P0DKK0|PRS7B_ORYSJ26Sproteaseregulatorysubunit7BOS=Oryzasativasubsp.japonicaGN=RPT1BPE=2SV=1;sp|P0DKJ9|PRS7A_ORYSJ26Sproteaseregulatorysubunit7AOS=Oryzasativasubsp.japonicaGN=RPT1APE=2SV=1						22	22	22	57.5	57.5	57.5	47.682	0	83.651	7070700000	242	0.790973	1	-0.233015	-0.109089	27.9649	28.0821	28.24	28.4433	28.1083	28.4344
Color2 [DarkGray]	1	4		sp|P0DKK2|RL372_ORYSJ60SribosomalproteinL37a-2OS=Oryzasativasubsp.japonicaGN=Os05g0557000PE=1SV=1;sp|P0DKK1|RL371_ORYSJ60SribosomalproteinL37a-1OS=Oryzasativasubsp.japonicaGN=Os01g0679700PE=1SV=1;tr|A0A0N7KDI2|A0A0N7KDI2_ORYSJOs01g0679700protein(Fragment)OS=Oryzasativasubsp.japonicaGN=Os01g0679700PE=4SV=1	sp|P0DKK2|RL372_ORYSJ60SribosomalproteinL37a-2OS=Oryzasativasubsp.japonicaGN=Os05g0557000PE=1SV=1;sp|P0DKK1|RL371_ORYSJ60SribosomalproteinL37a-1OS=Oryzasativasubsp.japonicaGN=Os01g0679700PE=1SV=1;tr|A0A0N7KDI2|A0A0N7KDI2_ORYSJOs01g0679700protein(Fragment)OS=Oryzasativasubsp.japonicaGN=Os01g0679700PE=4SV=1						3	3	3	34.8	34.8	34.8	10.243	0	52.201	2368100000	82	0.0630999	1	0.101517	0.0396676	26.1967	26.0185	26.52	27.2168	25.7048	25.5091
Color2 [DarkGray]	1	4		sp|Q5VRG3|PSA4B_ORYSJProteasomesubunitalphatype-4-2OS=Oryzasativasubsp.japonicaGN=Os06g0167600PE=2SV=1;sp|P0DKK4|PSA4C_ORYSJProteasomesubunitalphatype-4-3OS=Oryzasativasubsp.japonicaGN=Os06g0177100PE=3SV=1;sp|P0DKK3|PSA4A_ORYSJProteasomesubunitalphatype-4-1OS=Oryzasativasubsp.japonicaGN=PAC1APE=2SV=1	sp|Q5VRG3|PSA4B_ORYSJProteasomesubunitalphatype-4-2OS=Oryzasativasubsp.japonicaGN=Os06g0167600PE=2SV=1;sp|P0DKK4|PSA4C_ORYSJProteasomesubunitalphatype-4-3OS=Oryzasativasubsp.japonicaGN=Os06g0177100PE=3SV=1;sp|P0DKK3|PSA4A_ORYSJProteasomesubunitalphatype-4-1OS=Oryzasativasubsp.japonicaGN=PAC1APE=2SV=1						6	6	6	30.8	30.8	30.8	27.025	0	114.08	2695500000	57	2.45747	1	-0.357233	-0.173597	26.453	26.5073	26.3684	26.8591	26.8209	26.7204
Color2 [DarkGray]	1	4		sp|P35685|RL7A1_ORYSJ60SribosomalproteinL7a-1OS=Oryzasativasubsp.japonicaGN=RPL7A-1PE=2SV=1;sp|P0DKK7|RL7A2_ORYSJ60SribosomalproteinL7a-2OS=Oryzasativasubsp.japonicaGN=RPL7A-2PE=2SV=1;tr|A0A0P0VCB2|A0A0P0VCB2_ORYSJOs01g0924800protein(Fragment)OS=Oryzasativasubsp.japonicaGN=Os01g0924800PE=4SV=1	sp|P35685|RL7A1_ORYSJ60SribosomalproteinL7a-1OS=Oryzasativasubsp.japonicaGN=RPL7A-1PE=2SV=1;sp|P0DKK7|RL7A2_ORYSJ60SribosomalproteinL7a-2OS=Oryzasativasubsp.japonicaGN=RPL7A-2PE=2SV=1						7	7	7	24	24	24	29.304	0	17.318	2829800000	80	0.271149	1	0.241135	0.102339	27.1026	26.8976	27.057	27.4791	26.4061	26.4487
Color2 [DarkGray]	1	4		sp|P0DKK9|RS10B_ORYSJ40SribosomalproteinS10-2OS=Oryzasativasubsp.japonicaGN=RPS10-2PE=2SV=1;sp|P0DKK8|RS10A_ORYSJ40SribosomalproteinS10-1OS=Oryzasativasubsp.japonicaGN=RPS10-1PE=2SV=1	sp|P0DKK9|RS10B_ORYSJ40SribosomalproteinS10-2OS=Oryzasativasubsp.japonicaGN=RPS10-2PE=2SV=1;sp|P0DKK8|RS10A_ORYSJ40SribosomalproteinS10-1OS=Oryzasativasubsp.japonicaGN=RPS10-1PE=2SV=1						5	5	4	28.4	28.4	21.9	20.263	0	92.51	5701900000	141	0.456673	1	0.404759	0.169903	28.0724	28.3562	28.0316	27.5026	27.2702	28.4732
Color2 [DarkGray]	1	4		sp|Q6ERU3|GLUB5_ORYSJGlutelintype-B5OS=Oryzasativasubsp.japonicaGN=GLUB5PE=2SV=1;sp|P14614|GLUB4_ORYSJGlutelintype-B4OS=Oryzasativasubsp.japonicaGN=GLUB4PE=1SV=1;tr|Q6ESW6|Q6ESW6_ORYSJGlutelinOS=Oryzasativasubsp.japonicaGN=Os02g0242600PE=2SV=1	sp|Q6ERU3|GLUB5_ORYSJGlutelintype-B5OS=Oryzasativasubsp.japonicaGN=GLUB5PE=2SV=1;sp|P14614|GLUB4_ORYSJGlutelintype-B4OS=Oryzasativasubsp.japonicaGN=GLUB4PE=1SV=1;tr|Q6ESW6|Q6ESW6_ORYSJGlutelinOS=Oryzasativasubsp.japonicaGN=Os02g0242600PE=2SV=1						3	3	2	6.6	6.6	5	56.807	0	5.6373	127960000	3	0.777834	1	0.843257	0.337341	23.6619	22.8352	23.7394	21.7567	23.0321	22.9179
Color2 [DarkGray]	1	4		sp|P14654|GLN12_ORYSJGlutaminesynthetasecytosolicisozyme1-2OS=Oryzasativasubsp.japonicaGN=GLN1-2PE=1SV=1	sp|P14654|GLN12_ORYSJGlutaminesynthetasecytosolicisozyme1-2OS=Oryzasativasubsp.japonicaGN=GLN1-2PE=1SV=1						6	5	4	27.5	19.9	17.6	39.258	0	23.391	1496900000	49	0.0735371	1	0.103434	0.0414812	24.1745	23.7644	24.2893	23.0401	24.3912	24.4867
Color2 [DarkGray]	1	4		sp|P14656|GLN11_ORYSJGlutaminesynthetasecytosolicisozyme1-1OS=Oryzasativasubsp.japonicaGN=GLN1-1PE=1SV=1;sp|P14655|GLNA2_ORYSJGlutaminesynthetase,chloroplasticOS=Oryzasativasubsp.japonicaGN=GLN2PE=1SV=1	sp|P14656|GLN11_ORYSJGlutaminesynthetasecytosolicisozyme1-1OS=Oryzasativasubsp.japonicaGN=GLN1-1PE=1SV=1						14	14	12	41.3	41.3	28.7	39.201	0	254.93	16848000000	263	0.0117559	1	0.00544802	0.00253048	28.8332	29.0616	28.6951	29.0245	28.8974	28.6516
Color2 [DarkGray]	1	4		sp|P14717|PAL1_ORYSJPhenylalanineammonia-lyaseOS=Oryzasativasubsp.japonicaGN=PALPE=1SV=2;tr|A0A0P0VLX6|A0A0P0VLX6_ORYSJOs02g0626100protein(Fragment)OS=Oryzasativasubsp.japonicaGN=Os02g0626100PE=3SV=1;tr|A0A0P0VM36|A0A0P0VM36_ORYSJOs02g0626100protein(Fragment)OS=Oryzasativasubsp.japonicaGN=Os02g0626100PE=4SV=1	sp|P14717|PAL1_ORYSJPhenylalanineammonia-lyaseOS=Oryzasativasubsp.japonicaGN=PALPE=1SV=2;tr|A0A0P0VLX6|A0A0P0VLX6_ORYSJOs02g0626100protein(Fragment)OS=Oryzasativasubsp.japonicaGN=Os02g0626100PE=3SV=1						37	37	27	59.3	59.3	42.9	75.497	0	323.31	107010000000	1203	0.117959	1	0.128421	0.0535908	31.8036	31.4576	32.0359	32.2996	31.5461	31.0662
Color2 [DarkGray]	1	4		sp|P17070|PCNA_ORYSJProliferatingcellnuclearantigenOS=Oryzasativasubsp.japonicaGN=Os02g0805200PE=2SV=2	sp|P17070|PCNA_ORYSJProliferatingcellnuclearantigenOS=Oryzasativasubsp.japonicaGN=Os02g0805200PE=2SV=2						4	4	4	16.7	16.7	16.7	29.271	0	23.575	508890000	24	0.0123432	1	-0.0202821	-0.00797659	24.1428	23.1672	24.8542	24.2949	23.6044	24.3257
Color2 [DarkGray]	1	4		sp|P17784|ALF_ORYSJFructose-bisphosphatealdolasecytoplasmicisozymeOS=Oryzasativasubsp.japonicaGN=FBAPE=1SV=2;tr|Q0DIB5|Q0DIB5_ORYSJFructose-bisphosphatealdolaseOS=Oryzasativasubsp.japonicaGN=Os05g0402700PE=3SV=1;tr|Q10A30|Q10A30_ORYSJFructose-bisphosphatealdolaseOS=Oryzasativasubsp.japonicaGN=Os10g0163340PE=2SV=1;tr|Q69V57|Q69V57_ORYSJFructose-bisphosphatealdolaseOS=Oryzasativasubsp.japonicaGN=Os…	sp|P17784|ALF_ORYSJFructose-bisphosphatealdolasecytoplasmicisozymeOS=Oryzasativasubsp.japonicaGN=FBAPE=1SV=2;tr|Q0DIB5|Q0DIB5_ORYSJFructose-bisphosphatealdolaseOS=Oryzasativasubsp.japonicaGN=Os05g0402700PE=3SV=1						27	27	11	58.1	58.1	35.2	38.863	0	323.31	101650000000	778	0.392884	1	-0.144242	-0.0669343	31.7683	32.1097	31.823	32.0521	31.8449	32.2367
Color2 [DarkGray]	1	4		sp|Q42993|CHI1_ORYSJChitinase1OS=Oryzasativasubsp.japonicaGN=Cht1PE=2SV=1;sp|P25765|CHI12_ORYSJChitinase12OS=Oryzasativasubsp.japonicaGN=Cht12PE=2SV=2	sp|Q42993|CHI1_ORYSJChitinase1OS=Oryzasativasubsp.japonicaGN=Cht1PE=2SV=1;sp|P25765|CHI12_ORYSJChitinase12OS=Oryzasativasubsp.japonicaGN=Cht12PE=2SV=2						1	1	1	3.1	3.1	3.1	33.764	0.00044563	3.318	122320000	15	0.30753	1	-0.184116	-0.0820466	22.0254	22.0091	22.3305	21.8657	22.5013	22.5504
Color2 [DarkGray]	1	4		sp|P25776|ORYA_ORYSJOryzainalphachainOS=Oryzasativasubsp.japonicaGN=Os04g0650000PE=1SV=2;tr|A0A0P0WFN4|A0A0P0WFN4_ORYSJOs04g0650000protein(Fragment)OS=Oryzasativasubsp.japonicaGN=Os04g0650000PE=3SV=1;tr|Q0J9I6|Q0J9I6_ORYSJOs04g0650000proteinOS=Oryzasativasubsp.japonicaGN=Os04g0650000PE=4SV=2	sp|P25776|ORYA_ORYSJOryzainalphachainOS=Oryzasativasubsp.japonicaGN=Os04g0650000PE=1SV=2;tr|A0A0P0WFN4|A0A0P0WFN4_ORYSJOs04g0650000protein(Fragment)OS=Oryzasativasubsp.japonicaGN=Os04g0650000PE=3SV=1						9	9	9	24.7	24.7	24.7	50.131	0	204.52	13262000000	204	0.17391	1	-0.0934849	-0.0424229	27.9064	28.1057	27.9593	27.7069	28.1878	28.3571
Color2 [DarkGray]	1	4		sp|P25777|ORYB_ORYSJOryzainbetachainOS=Oryzasativasubsp.japonicaGN=Os04g0670200PE=1SV=2;tr|A0A0P0WGF4|A0A0P0WGF4_ORYSJOs04g0670200protein(Fragment)OS=Oryzasativasubsp.japonicaGN=Os04g0670200PE=3SV=1;tr|Q0J0J4|Q0J0J4_ORYSJOs09g0497500proteinOS=Oryzasativasubsp.japonicaGN=Os09g0497500PE=2SV=1	sp|P25777|ORYB_ORYSJOryzainbetachainOS=Oryzasativasubsp.japonicaGN=Os04g0670200PE=1SV=2;tr|A0A0P0WGF4|A0A0P0WGF4_ORYSJOs04g0670200protein(Fragment)OS=Oryzasativasubsp.japonicaGN=Os04g0670200PE=3SV=1						11	11	11	32.4	32.4	32.4	49.798	0	132.27	8305700000	226	0.784315	1	-0.262043	-0.121647	26.918	27.0496	27.3833	27.5127	27.294	27.3302
Color2 [DarkGray]	1	4		sp|P25778|ORYC_ORYSJOryzaingammachainOS=Oryzasativasubsp.japonicaGN=Os09g0442300PE=2SV=2;tr|A0A0P0XNI7|A0A0P0XNI7_ORYSJOs09g0442300protein(Fragment)OS=Oryzasativasubsp.japonicaGN=Os09g0442300PE=3SV=1	sp|P25778|ORYC_ORYSJOryzaingammachainOS=Oryzasativasubsp.japonicaGN=Os09g0442300PE=2SV=2;tr|A0A0P0XNI7|A0A0P0XNI7_ORYSJOs09g0442300protein(Fragment)OS=Oryzasativasubsp.japonicaGN=Os09g0442300PE=3SV=1						7	7	7	25.1	25.1	25.1	39.114	0	20.392	4326100000	40	1.65736	1	-0.542102	-0.252254	26.4385	26.6922	26.5705	26.8758	27.1273	27.3243
Color2 [DarkGray]	1	4		sp|P28752|TBA1_ORYSJTubulinalpha-1chainOS=Oryzasativasubsp.japonicaGN=TUBA1PE=1SV=1	sp|P28752|TBA1_ORYSJTubulinalpha-1chainOS=Oryzasativasubsp.japonicaGN=TUBA1PE=1SV=1						19	7	3	45.3	20.2	11.8	49.654	0	71.437	6025000000	133	0.257231	1	0.137349	0.0620822	28.2032	27.8494	28.355	27.715	28.0524	28.2281
Color2 [DarkGray]	1	4		sp|P28757|SODC2_ORYSJSuperoxidedismutase[Cu-Zn]2OS=Oryzasativasubsp.japonicaGN=SODCC2PE=1SV=2;tr|A0A0N7KP08|A0A0N7KP08_ORYSJOs07g0665200protein(Fragment)OS=Oryzasativasubsp.japonicaGN=Os07g0665200PE=4SV=1	sp|P28757|SODC2_ORYSJSuperoxidedismutase[Cu-Zn]2OS=Oryzasativasubsp.japonicaGN=SODCC2PE=1SV=2;tr|A0A0N7KP08|A0A0N7KP08_ORYSJOs07g0665200protein(Fragment)OS=Oryzasativasubsp.japonicaGN=Os07g0665200PE=4SV=1						4	2	2	46.7	31.6	31.6	15.081	0	5.9649	4709500000	20	0.00431102	1	0.00483195	0.00204148	26.6994	27.3135	27.6996	27.4644	26.7866	27.447
Color2 [DarkGray]	1	4		sp|P29250|LOX2_ORYSJLinoleate9S-lipoxygenase2OS=Oryzasativasubsp.japonicaGN=LOX1.1PE=2SV=2;sp|Q76I22|LOX1_ORYSJLinoleate9S-lipoxygenase1OS=Oryzasativasubsp.japonicaGN=Os03g0699700PE=2SV=2	sp|P29250|LOX2_ORYSJLinoleate9S-lipoxygenase2OS=Oryzasativasubsp.japonicaGN=LOX1.1PE=2SV=2						16	16	13	20.5	20.5	17.2	97.182	0	43.069	1722400000	78	0.34278	1	0.364123	0.149248	27.1272	26.5609	27.1347	27.1372	26.7826	25.8106
Color2 [DarkGray]	1	4		sp|P29421|IAAS_ORYSJAlpha-amylase/subtilisininhibitorOS=Oryzasativasubsp.japonicaGN=RASIPE=1SV=2	sp|P29421|IAAS_ORYSJAlpha-amylase/subtilisininhibitorOS=Oryzasativasubsp.japonicaGN=RASIPE=1SV=2						2	2	2	13.5	13.5	13.5	21.417	0	4.3272	148340000	11	0.644365	1	-0.303099	-0.136998	22.6257	23.0618	22.9059	22.8342	23.278	23.3906
Color2 [DarkGray]	1	4		sp|P29545|EF1B_ORYSJElongationfactor1-betaOS=Oryzasativasubsp.japonicaGN=Os07g0662500PE=1SV=3	sp|P29545|EF1B_ORYSJElongationfactor1-betaOS=Oryzasativasubsp.japonicaGN=Os07g0662500PE=1SV=3						12	12	11	70.1	70.1	66.1	23.799	0	312.65	44684000000	450	0.144055	1	-0.0435441	-0.0206156	30.5405	30.8996	30.7651	30.7268	30.8577	30.7513
Color2 [DarkGray]	1	4		sp|P30287|DHR25_ORYSJDehydrinRab25OS=Oryzasativasubsp.japonicaGN=RAB25PE=2SV=2;tr|A0A0P0V781|A0A0P0V781_ORYSJOs01g0702500protein(Fragment)OS=Oryzasativasubsp.japonicaGN=Os01g0702500PE=3SV=1	sp|P30287|DHR25_ORYSJDehydrinRab25OS=Oryzasativasubsp.japonicaGN=RAB25PE=2SV=2;tr|A0A0P0V781|A0A0P0V781_ORYSJOs01g0702500protein(Fragment)OS=Oryzasativasubsp.japonicaGN=Os01g0702500PE=3SV=1						4	4	4	33.3	33.3	33.3	23.236	0	29.966	2265100000	36	0.0391511	1	-0.0372054	-0.0160175	27.1842	27.3777	27.087	27.2319	26.7255	27.8032
Color2 [DarkGray]	1	4		sp|P30298|SUS2_ORYSJSucrosesynthase2OS=Oryzasativasubsp.japonicaGN=SUS2PE=1SV=2;tr|A0A0P0WTZ1|A0A0P0WTZ1_ORYSJSucrosesynthase(Fragment)OS=Oryzasativasubsp.japonicaGN=Os06g0194900PE=3SV=1	sp|P30298|SUS2_ORYSJSucrosesynthase2OS=Oryzasativasubsp.japonicaGN=SUS2PE=1SV=2;tr|A0A0P0WTZ1|A0A0P0WTZ1_ORYSJSucrosesynthase(Fragment)OS=Oryzasativasubsp.japonicaGN=Os06g0194900PE=3SV=1						24	18	18	34	27	27	92.128	0	55.027	2812700000	120	0.267182	1	0.357549	0.141044	26.4277	25.7333	26.2647	26.6852	25.6776	24.9902
Color2 [DarkGray]	1	4		tr|Q851P5|Q851P5_ORYSJ40SribosomalproteinS15,putative,expressedOS=Oryzasativasubsp.japonicaGN=OSJNBa0052F07.28PE=2SV=1;sp|P31674|RS15_ORYSJ40SribosomalproteinS15OS=Oryzasativasubsp.japonicaGN=RPS15PE=2SV=2	tr|Q851P5|Q851P5_ORYSJ40SribosomalproteinS15,putative,expressedOS=Oryzasativasubsp.japonicaGN=OSJNBa0052F07.28PE=2SV=1;sp|P31674|RS15_ORYSJ40SribosomalproteinS15OS=Oryzasativasubsp.japonicaGN=RPS15PE=2SV=2						5	5	5	29.2	29.2	29.2	17.328	0	14.923	641050000	26	0.286109	1	-0.449153	-0.170552	22.7154	23.8632	22.4219	24.1742	23.5663	22.6074
Color2 [DarkGray]	1	4		sp|P31691|ADT_ORYSJADP,ATPcarrierprotein,mitochondrialOS=Oryzasativasubsp.japonicaGN=Os02g0718900PE=2SV=1;tr|Q0DJC0|Q0DJC0_ORYSJOs05g0302700proteinOS=Oryzasativasubsp.japonicaGN=Os05g0302700PE=2SV=1	sp|P31691|ADT_ORYSJADP,ATPcarrierprotein,mitochondrialOS=Oryzasativasubsp.japonicaGN=Os02g0718900PE=2SV=1;tr|Q0DJC0|Q0DJC0_ORYSJOs05g0302700proteinOS=Oryzasativasubsp.japonicaGN=Os05g0302700PE=2SV=1						11	11	11	25.9	25.9	25.9	41.51	0	51.313	9626900000	168	0.108803	1	0.0916646	0.0397764	28.6865	28.4733	28.152	28.8419	27.9523	28.2426
Color2 [DarkGray]	1	4		sp|P31924|SUS1_ORYSJSucrosesynthase1OS=Oryzasativasubsp.japonicaGN=SUS1PE=1SV=1;sp|Q43009|SUS3_ORYSJSucrosesynthase3OS=Oryzasativasubsp.japonicaGN=SUS3PE=1SV=2;tr|A0A0P0VYH2|A0A0P0VYH2_ORYSJOs03g0401300protein(Fragment)OS=Oryzasativasubsp.japonicaGN=Os03g0401300PE=4SV=1;tr|A0A0P0VYG9|A0A0P0VYG9_ORYSJOs03g0401300protein(Fragment)OS=Oryzasativasubsp.japonicaGN=Os03g0401300PE=4SV=1;sp|Q10LP5|SUS4_OR…	sp|P31924|SUS1_ORYSJSucrosesynthase1OS=Oryzasativasubsp.japonicaGN=SUS1PE=1SV=1;sp|Q43009|SUS3_ORYSJSucrosesynthase3OS=Oryzasativasubsp.japonicaGN=SUS3PE=1SV=2						29	29	23	38.1	38.1	31.1	92.907	0	164.44	13372000000	308	0.314246	1	0.321169	0.132831	28.9011	28.2932	28.9631	29.0414	28.3525	27.8
Color2 [DarkGray]	1	4		sp|P35681|TCTP_ORYSJTranslationally-controlledtumorproteinhomologOS=Oryzasativasubsp.japonicaGN=TCTPPE=1SV=1	sp|P35681|TCTP_ORYSJTranslationally-controlledtumorproteinhomologOS=Oryzasativasubsp.japonicaGN=TCTPPE=1SV=1						6	6	6	32.7	32.7	32.7	18.946	0	148.37	27604000000	193	0.0275774	1	-0.0241152	-0.0105144	30.2087	29.6027	29.9033	30.2368	30.0844	29.4658
Color2 [DarkGray]	1	4		sp|P35683|IF4A1_ORYSJEukaryoticinitiationfactor4A-1OS=Oryzasativasubsp.japonicaGN=Os06g0701100PE=2SV=2;tr|A0A0N7KMN9|A0A0N7KMN9_ORYSJOs06g0701100protein(Fragment)OS=Oryzasativasubsp.japonicaGN=Os06g0701100PE=3SV=1;sp|Q0E2Q3|IF4A2_ORYSJPutativeeukaryoticinitiationfactor4A-2OS=Oryzasativasubsp.japonicaGN=Os02g0221300PE=3SV=2;tr|A0A0N7KEY4|A0A0N7KEY4_ORYSJOs02g0221300proteinOS=Oryzasativasubsp.japon…	sp|P35683|IF4A1_ORYSJEukaryoticinitiationfactor4A-1OS=Oryzasativasubsp.japonicaGN=Os06g0701100PE=2SV=2;tr|A0A0N7KMN9|A0A0N7KMN9_ORYSJOs06g0701100protein(Fragment)OS=Oryzasativasubsp.japonicaGN=Os06g0701100PE=3SV=1						18	18	3	44.9	44.9	8.2	47.087	0	160.75	10209000000	188	0.239658	1	0.367949	0.141248	28.4318	27.7646	28.3664	28.8106	27.7999	26.8485
Color2 [DarkGray]	1	4		sp|P35684|RL3_ORYSJ60SribosomalproteinL3OS=Oryzasativasubsp.japonicaGN=RPL3PE=2SV=2	sp|P35684|RL3_ORYSJ60SribosomalproteinL3OS=Oryzasativasubsp.japonicaGN=RPL3PE=2SV=2						14	14	2	33.4	33.4	6.2	44.463	0	39.302	3589000000	113	0.0290193	1	0.0798601	0.0273006	26.0231	25.3749	26.7521	27.6057	25.4479	24.8571
Color2 [DarkGray]	1	4		sp|P35686|RS20_ORYSJ40SribosomalproteinS20OS=Oryzasativasubsp.japonicaGN=RPS20PE=2SV=2	sp|P35686|RS20_ORYSJ40SribosomalproteinS20OS=Oryzasativasubsp.japonicaGN=RPS20PE=2SV=2						8	5	5	52.3	46.9	46.9	14.046	0	21.911	7516900000	90	0.35119	1	-0.124046	-0.0577838	28.1749	28.4871	28.1003	28.4673	28.205	28.4621
Color2 [DarkGray]	1	4		tr|Q7Y199|Q7Y199_ORYSJ40SribosomalproteinS21OS=Oryzasativasubsp.japonicaGN=OSJNBa0039O18.25PE=3SV=1;sp|P35687|RS21_ORYSJ40SribosomalproteinS21OS=Oryzasativasubsp.japonicaGN=RPS21PE=3SV=1	tr|Q7Y199|Q7Y199_ORYSJ40SribosomalproteinS21OS=Oryzasativasubsp.japonicaGN=OSJNBa0039O18.25PE=3SV=1;sp|P35687|RS21_ORYSJ40SribosomalproteinS21OS=Oryzasativasubsp.japonicaGN=RPS21PE=3SV=1						3	3	3	57.3	57.3	57.3	9.2833	0	75.938	2516200000	65	0.0218311	1	-0.0245921	-0.0103507	26.1441	26.6189	26.6068	25.7984	26.7924	26.8528
Color2 [DarkGray]	1	4		sp|P37832|TBB7_ORYSJTubulinbeta-7chainOS=Oryzasativasubsp.japonicaGN=TUBB7PE=2SV=2;tr|A0A0P0WTH7|A0A0P0WTH7_ORYSJOs06g0169600protein(Fragment)OS=Oryzasativasubsp.japonicaGN=Os06g0169600PE=4SV=1;CON__ENSEMBL:ENSBTAP00000025008	sp|P37832|TBB7_ORYSJTubulinbeta-7chainOS=Oryzasativasubsp.japonicaGN=TUBB7PE=2SV=2						25	3	3	65.3	9.9	9.9	49.822	0	11.046	568900000	6	0.561751	1	0.47133	0.198674	24.8406	24.2158	24.6786	24.0489	24.6914	23.5808
Color2 [DarkGray]	1	4		sp|P37833|AATC_ORYSJAspartateaminotransferase,cytoplasmicOS=Oryzasativasubsp.japonicaGN=Os01g0760600PE=2SV=1;tr|Q0JJ47|Q0JJ47_ORYSJAspartateaminotransferaseOS=Oryzasativasubsp.japonicaGN=Os01g0760600PE=2SV=1	sp|P37833|AATC_ORYSJAspartateaminotransferase,cytoplasmicOS=Oryzasativasubsp.japonicaGN=Os01g0760600PE=2SV=1;tr|Q0JJ47|Q0JJ47_ORYSJAspartateaminotransferaseOS=Oryzasativasubsp.japonicaGN=Os01g0760600PE=2SV=1						17	17	17	48.4	48.4	48.4	44.507	0	160.65	9806100000	258	0.394924	1	0.0770143	0.0369838	28.6405	28.723	28.9086	28.6435	28.6766	28.7208
Color2 [DarkGray]	1	4		sp|P37834|PER1_ORYSJPeroxidase1OS=Oryzasativasubsp.japonicaGN=PRX74PE=2SV=2	sp|P37834|PER1_ORYSJPeroxidase1OS=Oryzasativasubsp.japonicaGN=PRX74PE=2SV=2						11	11	10	38.7	38.7	35.9	35.308	0	240.46	12650000000	273	0.69453	1	-0.230555	-0.107173	28.8077	28.9817	28.8321	28.8445	29.1391	29.3296
Color2 [DarkGray]	1	4		sp|P37891|CBP3_ORYSJSerinecarboxypeptidase3OS=Oryzasativasubsp.japonicaGN=CBP3PE=2SV=1;tr|A0A0P0VDZ0|A0A0P0VDZ0_ORYSJOs02g0114200proteinOS=Oryzasativasubsp.japonicaGN=Os02g0114200PE=3SV=1	sp|P37891|CBP3_ORYSJSerinecarboxypeptidase3OS=Oryzasativasubsp.japonicaGN=CBP3PE=2SV=1						5	4	4	13.4	10.2	10.2	55.446	0	20.556	478630000	21	0.33249	1	0.23742	0.103482	23.2013	22.9241	23.108	22.282	23.0416	23.1976
Color2 [DarkGray]	1	4		sp|P40392|RIC1_ORYSJRas-relatedproteinRIC1OS=Oryzasativasubsp.japonicaGN=RIC1PE=2SV=2;tr|Q6H8G2|Q6H8G2_ORYSJOs02g0653800proteinOS=Oryzasativasubsp.japonicaGN=Os02g0653800PE=2SV=1;tr|Q0JQ62|Q0JQ62_ORYSJOs01g0179700proteinOS=Oryzasativasubsp.japonicaGN=Os01g0179700PE=2SV=1	sp|P40392|RIC1_ORYSJRas-relatedproteinRIC1OS=Oryzasativasubsp.japonicaGN=RIC1PE=2SV=2;tr|Q6H8G2|Q6H8G2_ORYSJOs02g0653800proteinOS=Oryzasativasubsp.japonicaGN=Os02g0653800PE=2SV=1;tr|Q0JQ62|Q0JQ62_ORYSJOs01g0179700proteinOS=Oryzasativasubsp.japonicaGN=Os01g0179700PE=2SV=1						3	2	2	18.3	12.9	12.9	22.476	0	5.8291	220440000	11	0.300914	1	0.461551	0.17594	23.3519	22.9238	24.1559	23.6442	23.3928	22.01
Color2 [DarkGray]	1	4		tr|Q6K2P6|Q6K2P6_ORYSJOs09g0327100proteinOS=Oryzasativasubsp.japonicaGN=Os09g0327100PE=2SV=1;tr|Q6AUF8|Q6AUF8_ORYSJOs05g0564400proteinOS=Oryzasativasubsp.japonicaGN=Os05g0564400PE=2SV=1;sp|P40393|RIC2_ORYSJRas-relatedproteinRIC2OS=Oryzasativasubsp.japonicaGN=RIC2PE=2SV=2;tr|Q75M17|Q75M17_ORYSJOs05g0105100proteinOS=Oryzasativasubsp.japonicaGN=Os05g0105100PE=2SV=1;tr|Q75II9|Q75II9_ORYSJOs05g0516800…	tr|Q6K2P6|Q6K2P6_ORYSJOs09g0327100proteinOS=Oryzasativasubsp.japonicaGN=Os09g0327100PE=2SV=1;tr|Q6AUF8|Q6AUF8_ORYSJOs05g0564400proteinOS=Oryzasativasubsp.japonicaGN=Os05g0564400PE=2SV=1;sp|P40393|RIC2_ORYSJRas-relatedproteinRIC2OS=Oryzasativasubsp.japonicaGN=RIC2PE=2SV=2;tr|Q75M17|Q75M17_ORYSJOs05g0105100proteinOS=Oryzasativasubsp.japonicaGN=Os05g0105100PE=2SV=1;tr|Q75II9|Q75II9_ORYSJOs05g0516800…						2	2	2	10.2	10.2	10.2	24.021	0	4.937	642220000	18	0.0462967	1	-0.0392768	-0.0171498	24.1343	24.4015	24.8095	24.8194	24.0883	24.5554
Color2 [DarkGray]	1	4		sp|P40978|RS19_ORYSJ40SribosomalproteinS19OS=Oryzasativasubsp.japonicaGN=RPS19APE=2SV=1	sp|P40978|RS19_ORYSJ40SribosomalproteinS19OS=Oryzasativasubsp.japonicaGN=RPS19APE=2SV=1						12	12	12	60.3	60.3	60.3	16.387	0	60.611	45226000000	285	0.0935867	1	-0.0611782	-0.0273929	30.805	31.1781	31.1385	30.858	30.9464	31.5008
Color2 [DarkGray]	1	4		sp|P41095|RLA0_ORYSJ60SacidicribosomalproteinP0OS=Oryzasativasubsp.japonicaGN=Os08g0130500PE=1SV=3;tr|Q2RAW0|Q2RAW0_ORYSJ60SacidicribosomalproteinP0OS=Oryzasativasubsp.japonicaGN=Os11g0135400PE=3SV=1;tr|Q2QY46|Q2QY46_ORYSJ60SacidicribosomalproteinP0OS=Oryzasativasubsp.japonicaGN=Os12g0133050PE=3SV=1;tr|A0A0P0XBD7|A0A0P0XBD7_ORYSJOs08g0130500protein(Fragment)OS=Oryzasativasubsp.japonicaGN=Os08g013…	sp|P41095|RLA0_ORYSJ60SacidicribosomalproteinP0OS=Oryzasativasubsp.japonicaGN=Os08g0130500PE=1SV=3;tr|Q2RAW0|Q2RAW0_ORYSJ60SacidicribosomalproteinP0OS=Oryzasativasubsp.japonicaGN=Os11g0135400PE=3SV=1;tr|Q2QY46|Q2QY46_ORYSJ60SacidicribosomalproteinP0OS=Oryzasativasubsp.japonicaGN=Os12g0133050PE=3SV=1						9	9	9	29.5	29.5	29.5	34.377	0	210.8	26323000000	213	0.532706	1	-0.14841	-0.0699135	29.9593	29.784	30.1303	29.9644	30.1648	30.1895
Color2 [DarkGray]	1	4		sp|P42211|ASPRX_ORYSJAsparticproteinaseOS=Oryzasativasubsp.japonicaGN=RAPPE=2SV=2	sp|P42211|ASPRX_ORYSJAsparticproteinaseOS=Oryzasativasubsp.japonicaGN=RAPPE=2SV=2						7	7	7	20.4	20.4	20.4	54.089	0	41.694	2604800000	66	0.141809	1	0.0622756	0.0287948	25.8505	25.7073	26.0443	25.5749	25.8149	26.0255
Color2 [DarkGray]	1	4		sp|P42862|G6PIA_ORYSJGlucose-6-phosphateisomerase,cytosolicAOS=Oryzasativasubsp.japonicaGN=Os03g0776000PE=2SV=2	sp|P42862|G6PIA_ORYSJGlucose-6-phosphateisomerase,cytosolicAOS=Oryzasativasubsp.japonicaGN=Os03g0776000PE=2SV=2						14	3	3	30.7	7.6	7.6	62.523	0	6.9004	395610000	21	0.0979937	1	0.130422	0.0526563	23.6596	22.9262	24.011	24.086	22.9025	23.2171
Color2 [DarkGray]	1	4		sp|P42863|G6PIB_ORYSJGlucose-6-phosphateisomerase,cytosolicBOS=Oryzasativasubsp.japonicaGN=Os06g0256500PE=2SV=2;tr|A0A0P0WUR5|A0A0P0WUR5_ORYSJGlucose-6-phosphateisomerase(Fragment)OS=Oryzasativasubsp.japonicaGN=Os06g0256500PE=3SV=1	sp|P42863|G6PIB_ORYSJGlucose-6-phosphateisomerase,cytosolicBOS=Oryzasativasubsp.japonicaGN=Os06g0256500PE=2SV=2;tr|A0A0P0WUR5|A0A0P0WUR5_ORYSJGlucose-6-phosphateisomerase(Fragment)OS=Oryzasativasubsp.japonicaGN=Os06g0256500PE=3SV=1						15	15	4	31.9	31.9	8.8	62.368	0	55.658	4287500000	121	0.624495	1	0.167658	0.0790548	27.4107	27.406	27.5675	27.4768	27.3032	27.1013
Color2 [DarkGray]	1	4		sp|P43279|MAOC_ORYSJNADP-dependentmalicenzyme,chloroplasticOS=Oryzasativasubsp.japonicaGN=ME6PE=2SV=2;tr|A0A0P0UZ30|A0A0P0UZ30_ORYSJMalicenzyme(Fragment)OS=Oryzasativasubsp.japonicaGN=Os01g0188400PE=3SV=1	sp|P43279|MAOC_ORYSJNADP-dependentmalicenzyme,chloroplasticOS=Oryzasativasubsp.japonicaGN=ME6PE=2SV=2;tr|A0A0P0UZ30|A0A0P0UZ30_ORYSJMalicenzyme(Fragment)OS=Oryzasativasubsp.japonicaGN=Os01g0188400PE=3SV=1						6	4	4	14.2	7.7	7.7	69.865	0	8.468	193580000	13	0.153298	1	0.101021	0.0449745	23.462	23.0023	22.8732	22.7036	23.2877	23.0433
Color2 [DarkGray]	1	4		sp|P45960|TBB4_ORYSJTubulinbeta-4chainOS=Oryzasativasubsp.japonicaGN=TUBB4PE=2SV=1	sp|P45960|TBB4_ORYSJTubulinbeta-4chainOS=Oryzasativasubsp.japonicaGN=TUBB4PE=2SV=1						25	6	1	64.9	21	2.5	50.289	0	271.72	13353000000	138	0.554658	1	0.337626	0.148754	29.4834	28.9396	29.7685	28.9349	29.2927	28.9509
Color2 [DarkGray]	1	4		sp|P46465|PRS6A_ORYSJ26Sproteaseregulatorysubunit6AhomologOS=Oryzasativasubsp.japonicaGN=TBP1PE=2SV=2;tr|A0A0P0VQU4|A0A0P0VQU4_ORYSJOs02g0803700proteinOS=Oryzasativasubsp.japonicaGN=Os02g0803700PE=4SV=1;tr|Q7XW77|Q7XW77_ORYSJOSJNBa0019J05.17proteinOS=Oryzasativasubsp.japonicaGN=Os04g0284600PE=2SV=2	sp|P46465|PRS6A_ORYSJ26Sproteaseregulatorysubunit6AhomologOS=Oryzasativasubsp.japonicaGN=TBP1PE=2SV=2						19	2	2	52.2	5.6	5.6	47.797	0	9.74	533180000	12	0.853197	1	1.8615	0.617662	25.9857	24.2012	24.2838	23.214	24.2578	21.4144
Color2 [DarkGray]	1	4		sp|P46466|PRS4_ORYSJ26Sproteaseregulatorysubunit4homologOS=Oryzasativasubsp.japonicaGN=TBP2PE=2SV=2;tr|A0A0P0XAP0|A0A0P0XAP0_ORYSJOs07g0691800protein(Fragment)OS=Oryzasativasubsp.japonicaGN=Os07g0691800PE=3SV=1;tr|Q8W422|Q8W422_ORYSJ26Sproteaseregulatorysubunit4,putative,expressedOS=Oryzasativasubsp.japonicaGN=OsRPT2bPE=2SV=1;tr|A0A0P0VX70|A0A0P0VX70_ORYSJOs03g0298400protein(Fragment)OS=Oryzasati…	sp|P46466|PRS4_ORYSJ26Sproteaseregulatorysubunit4homologOS=Oryzasativasubsp.japonicaGN=TBP2PE=2SV=2;tr|A0A0P0XAP0|A0A0P0XAP0_ORYSJOs07g0691800protein(Fragment)OS=Oryzasativasubsp.japonicaGN=Os07g0691800PE=3SV=1;tr|Q8W422|Q8W422_ORYSJ26Sproteaseregulatorysubunit4,putative,expressedOS=Oryzasativasubsp.japonicaGN=OsRPT2bPE=2SV=1;tr|A0A0P0VX70|A0A0P0VX70_ORYSJOs03g0298400protein(Fragment)OS=Oryzasati…						8	8	8	20.3	20.3	20.3	49.586	0	39.543	2950600000	97	0.201073	1	0.341338	0.128602	26.8109	26.4343	26.9344	27.1413	26.8945	25.1198
Color2 [DarkGray]	1	4		sp|P46520|EMP1_ORYSJEmbryonicabundantprotein1OS=Oryzasativasubsp.japonicaGN=EMP1PE=2SV=1	sp|P46520|EMP1_ORYSJEmbryonicabundantprotein1OS=Oryzasativasubsp.japonicaGN=EMP1PE=2SV=1						1	1	1	12.6	12.6	12.6	10.165	0	3.7773	29653000	1	0.0388669	1	0.11812	0.0389573	19.9078	22.3142	22.8215	22.5663	21.1942	20.9287
Color2 [DarkGray]	1	4		sp|P48494|TPIS_ORYSJTriosephosphateisomerase,cytosolicOS=Oryzasativasubsp.japonicaGN=TPIPE=1SV=3	sp|P48494|TPIS_ORYSJTriosephosphateisomerase,cytosolicOS=Oryzasativasubsp.japonicaGN=TPIPE=1SV=3						15	15	13	71.9	71.9	68.4	27.063	0	323.31	37123000000	336	0.54962	1	0.163972	0.0769089	30.4693	30.6009	30.59	30.1392	30.5136	30.5154
Color2 [DarkGray]	1	4		sp|P48599|IF4E1_ORYSJEukaryotictranslationinitiationfactor4E-1OS=Oryzasativasubsp.japonicaGN=Os01g0970400PE=2SV=1	sp|P48599|IF4E1_ORYSJEukaryotictranslationinitiationfactor4E-1OS=Oryzasativasubsp.japonicaGN=Os01g0970400PE=2SV=1						2	2	2	10.6	10.6	10.6	25.465	0	9.8091	368380000	15	0.172543	1	0.360274	0.129116	24.1131	24.3222	24.5845	22.4415	24.5397	24.9577
Color2 [DarkGray]	1	4		sp|P48600|IF4E2_ORYSJEukaryotictranslationinitiationfactorisoform4E-2OS=Oryzasativasubsp.japonicaGN=Os10g0467600PE=2SV=2	sp|P48600|IF4E2_ORYSJEukaryotictranslationinitiationfactorisoform4E-2OS=Oryzasativasubsp.japonicaGN=Os10g0467600PE=2SV=2						2	2	2	11.7	11.7	11.7	23.199	0	11.495	576710000	15	0.313242	1	0.446709	0.172954	24.4165	23.6262	25.1659	24.6834	23.7648	23.4203
Color2 [DarkGray]	1	4		sp|P48642|GSHRC_ORYSJGlutathionereductase,cytosolicOS=Oryzasativasubsp.japonicaGN=GRC2PE=2SV=2;tr|A0A0P0VR44|A0A0P0VR44_ORYSJOs02g0813500protein(Fragment)OS=Oryzasativasubsp.japonicaGN=Os02g0813500PE=4SV=1;tr|A0A0P0VR27|A0A0P0VR27_ORYSJOs02g0813500protein(Fragment)OS=Oryzasativasubsp.japonicaGN=Os02g0813500PE=4SV=1	sp|P48642|GSHRC_ORYSJGlutathionereductase,cytosolicOS=Oryzasativasubsp.japonicaGN=GRC2PE=2SV=2						10	10	10	31.7	31.7	31.7	53.506	0	52.664	4288400000	108	0.00195744	0.999939	-0.000921249	-0.000427764	27.2629	27.2856	27.3742	27.0288	27.3552	27.5415
Color2 [DarkGray]	1	4		sp|P49027|GBLPA_ORYSJGuaninenucleotide-bindingproteinsubunitbeta-likeproteinAOS=Oryzasativasubsp.japonicaGN=RACK1APE=1SV=1	sp|P49027|GBLPA_ORYSJGuaninenucleotide-bindingproteinsubunitbeta-likeproteinAOS=Oryzasativasubsp.japonicaGN=RACK1APE=1SV=1						15	15	12	60.5	60.5	53.3	36.231	0	323.31	38231000000	432	0.192422	1	0.102711	0.0465892	30.8667	30.8264	30.7884	30.3228	30.9808	30.8697
Color2 [DarkGray]	1	4		tr|A0A0P0XB70|A0A0P0XB70_ORYSJOs08g0107900proteinOS=Oryzasativasubsp.japonicaGN=Os08g0107900PE=4SV=1;sp|P49030|MGN_ORYSJProteinmagonashihomologOS=Oryzasativasubsp.japonicaGN=Os12g0287200PE=2SV=2;tr|B7FAC2|B7FAC2_ORYSJOs08g0107900proteinOS=Oryzasativasubsp.japonicaGN=Os08g0107900PE=2SV=1	tr|A0A0P0XB70|A0A0P0XB70_ORYSJOs08g0107900proteinOS=Oryzasativasubsp.japonicaGN=Os08g0107900PE=4SV=1;sp|P49030|MGN_ORYSJProteinmagonashihomologOS=Oryzasativasubsp.japonicaGN=Os12g0287200PE=2SV=2;tr|B7FAC2|B7FAC2_ORYSJOs08g0107900proteinOS=Oryzasativasubsp.japonicaGN=Os08g0107900PE=2SV=1						2	2	2	13.3	13.3	13.3	18.188	0	3.7685	154320000	9	0.113979	1	0.081803	0.0361886	23.2292	23.4369	23.818	23.801	23.1814	23.2564
Color2 [DarkGray]	1	4		sp|P49100|CYB5_ORYSJCytochromeb5OS=Oryzasativasubsp.japonicaGN=Os05g0108800PE=2SV=2	sp|P49100|CYB5_ORYSJCytochromeb5OS=Oryzasativasubsp.japonicaGN=Os05g0108800PE=2SV=2						7	7	4	60.6	60.6	43.8	15.282	0	47.565	5604500000	134	0.0817615	1	-0.0240568	-0.0114339	27.8037	27.4779	27.6881	27.755	27.6117	27.6753
Color2 [DarkGray]	1	4		sp|P49199|RS8_ORYSJ40SribosomalproteinS8OS=Oryzasativasubsp.japonicaGN=RPS8PE=2SV=2	sp|P49199|RS8_ORYSJ40SribosomalproteinS8OS=Oryzasativasubsp.japonicaGN=RPS8PE=2SV=2						9	1	1	45	6.4	6.4	24.829	0	11.875	791470000	29	0.127573	1	0.308063	0.106761	24.0951	23.9804	24.8639	25.3678	24.1774	22.4699
Color2 [DarkGray]	1	4		sp|P49210|RL9_ORYSJ60SribosomalproteinL9OS=Oryzasativasubsp.japonicaGN=RPL9PE=2SV=3	sp|P49210|RL9_ORYSJ60SribosomalproteinL9OS=Oryzasativasubsp.japonicaGN=RPL9PE=2SV=3						10	10	2	56.3	56.3	7.4	21.349	0	153.33	12919000000	265	0.719174	1	0.141136	0.0675372	28.9852	29.1499	29.0016	28.8231	29.0499	28.8403
Color2 [DarkGray]	1	4		sp|P49216|RS26_ORYSJ40SribosomalproteinS26OS=Oryzasativasubsp.japonicaGN=RPS26PE=2SV=2	sp|P49216|RS26_ORYSJ40SribosomalproteinS26OS=Oryzasativasubsp.japonicaGN=RPS26PE=2SV=2						4	2	2	39.1	21.1	21.1	14.991	0	20.308	880370000	22	0.0955016	1	0.198252	0.0722957	24.2951	23.8031	25.0511	25.1998	24.3739	22.981
Color2 [DarkGray]	1	4		tr|A0A0P0VUA6|A0A0P0VUA6_ORYSJOs03g0200500protein(Fragment)OS=Oryzasativasubsp.japonicaGN=Os03g0200500PE=3SV=1;sp|P49397|RS3A_ORYSJ40SribosomalproteinS3aOS=Oryzasativasubsp.japonicaGN=RPS3APE=2SV=2	tr|A0A0P0VUA6|A0A0P0VUA6_ORYSJOs03g0200500protein(Fragment)OS=Oryzasativasubsp.japonicaGN=Os03g0200500PE=3SV=1;sp|P49397|RS3A_ORYSJ40SribosomalproteinS3aOS=Oryzasativasubsp.japonicaGN=RPS3APE=2SV=2						12	12	3	47.5	47.5	12.9	28.998	0	83.102	6199900000	118	0.053935	1	0.0673218	0.0277028	27.8898	27.4059	27.897	28.3851	27.595	27.0106
Color2 [DarkGray]	1	4		sp|P49398|RS4_ORYSJ40SribosomalproteinS4OS=Oryzasativasubsp.japonicaGN=RPS4PE=2SV=3;tr|Q5ZBX1|Q5ZBX1_ORYSJ40SribosomalproteinS4OS=Oryzasativasubsp.japonicaGN=Os01g0358400PE=2SV=1	sp|P49398|RS4_ORYSJ40SribosomalproteinS4OS=Oryzasativasubsp.japonicaGN=RPS4PE=2SV=3;tr|Q5ZBX1|Q5ZBX1_ORYSJ40SribosomalproteinS4OS=Oryzasativasubsp.japonicaGN=Os01g0358400PE=2SV=1						10	10	6	38.5	38.5	22.3	29.865	0	44.389	4280800000	134	0.401505	1	0.653182	0.24292	27.4068	27.0802	27.4105	27.7423	26.7953	25.4005
Color2 [DarkGray]	1	4		sp|P49964|SRP19_ORYSJSignalrecognitionparticle19kDaproteinOS=Oryzasativasubsp.japonicaGN=SRP19PE=1SV=1	sp|P49964|SRP19_ORYSJSignalrecognitionparticle19kDaproteinOS=Oryzasativasubsp.japonicaGN=SRP19PE=1SV=1						4	4	4	33.8	33.8	33.8	14.922	0	5.3667	328820000	18	0.171138	1	0.355069	0.127514	23.267	24.6864	23.8241	22.7658	23.0517	24.8947
Color2 [DarkGray]	1	4		sp|P50156|TIP11_ORYSJProbableaquaporinTIP1-1OS=Oryzasativasubsp.japonicaGN=TIP1-1PE=2SV=1	sp|P50156|TIP11_ORYSJProbableaquaporinTIP1-1OS=Oryzasativasubsp.japonicaGN=TIP1-1PE=2SV=1						1	1	1	6.8	6.8	6.8	25.699	0	15.161	2879000000	35	0.0465666	1	-0.18827	-0.0556447	25.3268	23.0836	27.3962	26.5058	25.4472	24.4184
Color2 [DarkGray]	1	4		sp|P51431|R27AB_ORYSJUbiquitin-40SribosomalproteinS27a-2OS=Oryzasativasubsp.japonicaGN=RPS27ABPE=2SV=3	sp|P51431|R27AB_ORYSJUbiquitin-40SribosomalproteinS27a-2OS=Oryzasativasubsp.japonicaGN=RPS27ABPE=2SV=3						8	8	2	54.2	54.2	18.7	17.682	0	139.51	53407000000	302	0.00870064	1	0.00502714	0.00229543	30.8624	30.881	30.9776	31.1107	31.0657	30.5295
Color2 [DarkGray]	1	4		sp|P52428|PSA1_ORYSJProteasomesubunitalphatype-1OS=Oryzasativasubsp.japonicaGN=PAF1PE=2SV=1	sp|P52428|PSA1_ORYSJProteasomesubunitalphatype-1OS=Oryzasativasubsp.japonicaGN=PAF1PE=2SV=1						11	11	11	49.6	49.6	49.6	29.63	0	138.85	5019100000	181	0.611547	1	-0.172714	-0.0812113	27.6272	27.8332	27.8569	27.943	27.7667	28.1257
Color2 [DarkGray]	1	4		sp|P52712|CBPX_ORYSJSerinecarboxypeptidase-likeOS=Oryzasativasubsp.japonicaGN=CBP31PE=2SV=2;tr|Q0D6H5|Q0D6H5_ORYSJCarboxypeptidaseOS=Oryzasativasubsp.japonicaGN=Os07g0479300PE=3SV=1;tr|A0A0P0X6A5|A0A0P0X6A5_ORYSJOs07g0479300protein(Fragment)OS=Oryzasativasubsp.japonicaGN=Os07g0479300PE=3SV=1	sp|P52712|CBPX_ORYSJSerinecarboxypeptidase-likeOS=Oryzasativasubsp.japonicaGN=CBP31PE=2SV=2;tr|Q0D6H5|Q0D6H5_ORYSJCarboxypeptidaseOS=Oryzasativasubsp.japonicaGN=Os07g0479300PE=3SV=1						6	6	5	20.3	20.3	16.6	47.789	0	16.398	536200000	29	0.595555	1	-0.231712	-0.106584	23.9432	23.6827	23.7393	24.318	23.9453	23.7971
Color2 [DarkGray]	1	4		sp|P53683|CDPK2_ORYSJCalcium-dependentproteinkinaseisoform2OS=Oryzasativasubsp.japonicaGN=CPK2PE=2SV=2	sp|P53683|CDPK2_ORYSJCalcium-dependentproteinkinaseisoform2OS=Oryzasativasubsp.japonicaGN=CPK2PE=2SV=2						3	3	3	7.5	7.5	7.5	59.505	0	3.6249	296300000	8	0.461435	1	-0.443213	-0.183533	23.9431	23.4308	22.5351	23.8517	23.6771	23.7099
Color2 [DarkGray]	1	4		sp|P55142|GRXC6_ORYSJGlutaredoxin-C6OS=Oryzasativasubsp.japonicaGN=GRXC6PE=1SV=2	sp|P55142|GRXC6_ORYSJGlutaredoxin-C6OS=Oryzasativasubsp.japonicaGN=GRXC6PE=1SV=2						8	8	8	82.1	82.1	82.1	11.774	0	67.831	9708800000	192	1.10124	1	-0.468068	-0.212772	28.1967	28.3151	28.2595	28.5156	28.5412	29.1187
Color2 [DarkGray]	1	4		sp|P55857|SUMO1_ORYSJSmallubiquitin-relatedmodifier1OS=Oryzasativasubsp.japonicaGN=SUMO1PE=1SV=1;tr|A0A0P0VC54|A0A0P0VC54_ORYSJOs01g0918300protein(Fragment)OS=Oryzasativasubsp.japonicaGN=Os01g0918300PE=4SV=1	sp|P55857|SUMO1_ORYSJSmallubiquitin-relatedmodifier1OS=Oryzasativasubsp.japonicaGN=SUMO1PE=1SV=1						6	6	2	58	58	38	10.928	0	68.148	6004400000	60	0.160699	1	-0.155782	-0.0658972	27.3568	28.3308	27.6689	27.8704	27.5941	28.3593
Color2 [DarkGray]	1	4		sp|P56724|RLA3_ORYSJ60SacidicribosomalproteinP3OS=Oryzasativasubsp.japonicaGN=Os06g0701400PE=3SV=3	sp|P56724|RLA3_ORYSJ60SacidicribosomalproteinP3OS=Oryzasativasubsp.japonicaGN=Os06g0701400PE=3SV=3						4	4	1	29.4	29.4	7.6	11.894	0	143.94	10576000000	100	0.127473	1	0.149986	0.0616858	28.3201	29.0056	28.5187	27.7851	28.509	29.1005
Color2 [DarkGray]	1	4		sp|P93407|SODCP_ORYSJSuperoxidedismutase[Cu-Zn],chloroplasticOS=Oryzasativasubsp.japonicaGN=SODCPPE=1SV=1	sp|P93407|SODCP_ORYSJSuperoxidedismutase[Cu-Zn],chloroplasticOS=Oryzasativasubsp.japonicaGN=SODCPPE=1SV=1						4	4	4	24.6	24.6	24.6	21.301	0	40.223	3767700000	65	0.110944	1	-0.0982304	-0.0423305	26.7441	26.8961	26.5577	26.4799	26.5737	27.439
Color2 [DarkGray]	1	4		sp|P93438|METK2_ORYSJS-adenosylmethioninesynthase2OS=Oryzasativasubsp.japonicaGN=SAM2PE=2SV=1;tr|A0A0P0X5U4|A0A0P0X5U4_ORYSJOs07g0477250proteinOS=Oryzasativasubsp.japonicaGN=Os07g0477250PE=3SV=1	sp|P93438|METK2_ORYSJS-adenosylmethioninesynthase2OS=Oryzasativasubsp.japonicaGN=SAM2PE=2SV=1						25	9	7	75.9	29.7	24.4	42.9	0	154.27	14817000000	266	0.277514	1	0.194043	0.0850698	29.4754	29.2756	29.2802	28.6412	29.2309	29.5769
Color2 [DarkGray]	1	4		sp|Q01859|ATPBM_ORYSJATPsynthasesubunitbeta,mitochondrialOS=Oryzasativasubsp.japonicaGN=ATPBPE=1SV=2;tr|A0A0P0WQ12|A0A0P0WQ12_ORYSJOs05g0553000protein(Fragment)OS=Oryzasativasubsp.japonicaGN=Os05g0553000PE=4SV=1;tr|A0A0P0Y832|A0A0P0Y832_ORYSJATPsynthasesubunitbetaOS=Oryzasativasubsp.japonicaGN=Os12g0207500PE=4SV=1;tr|A0A0P0XTT3|A0A0P0XTT3_ORYSJATPsynthasesubunitbetaOS=Oryzasativasubsp.japonicaGN=…	sp|Q01859|ATPBM_ORYSJATPsynthasesubunitbeta,mitochondrialOS=Oryzasativasubsp.japonicaGN=ATPBPE=1SV=2;tr|A0A0P0WQ12|A0A0P0WQ12_ORYSJOs05g0553000protein(Fragment)OS=Oryzasativasubsp.japonicaGN=Os05g0553000PE=4SV=1						22	22	2	52.9	52.9	4.3	58.933	0	323.31	85547000000	1020	0.00992847	1	0.00216611	0.00104549	31.629	31.49	31.664	31.5426	31.6889	31.5449
Color2 [DarkGray]	1	4		tr|Q0D7S0|Q0D7S0_ORYSJAllergenRA5BOS=Oryzasativasubsp.japonicaGN=Os07g0215500PE=2SV=1;sp|Q01881|RA05_ORYSJSeedallergenicproteinRA5OS=Oryzasativasubsp.japonicaGN=RA5PE=1SV=2	tr|Q0D7S0|Q0D7S0_ORYSJAllergenRA5BOS=Oryzasativasubsp.japonicaGN=Os07g0215500PE=2SV=1;sp|Q01881|RA05_ORYSJSeedallergenicproteinRA5OS=Oryzasativasubsp.japonicaGN=RA5PE=1SV=2						3	2	2	25	18.1	18.1	17.279	0.0035914	2.3441	133130000	3	0.759917	1	-0.852012	-0.338685	23.038	21.6221	22.3006	23.7986	22.8144	22.9037
Color2 [DarkGray]	1	4		sp|Q01882|RAG2_ORYSJSeedallergenicproteinRAG2OS=Oryzasativasubsp.japonicaGN=RAG2PE=1SV=2	sp|Q01882|RAG2_ORYSJSeedallergenicproteinRAG2OS=Oryzasativasubsp.japonicaGN=RAG2PE=1SV=2						3	3	2	28.3	28.3	21.7	17.864	0	9.9476	611700000	31	0.237418	1	-0.268405	-0.10978	24.4258	24.7762	25.4502	25.7513	24.6211	25.0849
Color2 [DarkGray]	1	4		sp|Q06398|GSTU6_ORYSJProbableglutathioneS-transferaseGSTU6OS=Oryzasativasubsp.japonicaGN=GSTU6PE=2SV=2;tr|A0A0P0XXH4|A0A0P0XXH4_ORYSJOs10g0530900protein(Fragment)OS=Oryzasativasubsp.japonicaGN=Os10g0530900PE=4SV=1	sp|Q06398|GSTU6_ORYSJProbableglutathioneS-transferaseGSTU6OS=Oryzasativasubsp.japonicaGN=GSTU6PE=2SV=2						3	3	2	14.4	14.4	9.3	25.656	0	8.1988	370080000	17	0.526433	1	0.274061	0.12295	24.7052	24.3809	24.0308	24.3392	23.9696	23.9859
Color2 [DarkGray]	1	4		sp|Q06967|14336_ORYSJ14-3-3-likeproteinGF14-FOS=Oryzasativasubsp.japonicaGN=GF14FPE=1SV=2;sp|Q5QNB8|14337_ORYSJ14-3-3-likeproteinGF14-GOS=Oryzasativasubsp.japonicaGN=GF14GPE=2SV=1;tr|A0A0N7KT73|A0A0N7KT73_ORYSJOs11g0609600proteinOS=Oryzasativasubsp.japonicaGN=Os11g0609600PE=3SV=1;sp|Q2R1D5|14338_ORYSJPutative14-3-3-likeproteinGF14-HOS=Oryzasativasubsp.japonicaGN=GF14HPE=3SV=1	sp|Q06967|14336_ORYSJ14-3-3-likeproteinGF14-FOS=Oryzasativasubsp.japonicaGN=GF14FPE=1SV=2						16	11	8	60.4	45	36.5	29.177	0	55.211	5440900000	88	0.169386	1	-0.262085	-0.10141	27.0099	26.6802	27.3402	28.3438	26.503	26.9697
Color2 [DarkGray]	1	4		sp|Q07661|NDK1_ORYSJNucleosidediphosphatekinase1OS=Oryzasativasubsp.japonicaGN=NDKRPE=1SV=1	sp|Q07661|NDK1_ORYSJNucleosidediphosphatekinase1OS=Oryzasativasubsp.japonicaGN=NDKRPE=1SV=1						9	9	9	58.4	58.4	58.4	16.861	0	182.23	23295000000	266	0.440927	1	-0.165954	-0.0767761	29.3773	29.728	29.3483	29.6236	29.4821	29.8458
Color2 [DarkGray]	1	4		sp|Q08479|KAD3_ORYSJAdenylatekinase3OS=Oryzasativasubsp.japonicaGN=ADK-APE=2SV=1	sp|Q08479|KAD3_ORYSJAdenylatekinase3OS=Oryzasativasubsp.japonicaGN=ADK-APE=2SV=1						14	14	12	52.7	52.7	45.6	26.406	0	104.13	9522400000	137	0.395235	1	-0.0756035	-0.0363336	28.4106	28.4866	28.418	28.534	28.3716	28.6364
Color2 [DarkGray]	1	4		sp|Q08480|KAD4_ORYSJAdenylatekinase4OS=Oryzasativasubsp.japonicaGN=ADK-BPE=2SV=1	sp|Q08480|KAD4_ORYSJAdenylatekinase4OS=Oryzasativasubsp.japonicaGN=ADK-BPE=2SV=1						12	10	10	52.3	45.3	45.3	26.675	0	72.432	5854500000	114	0.156229	1	-0.0852025	-0.0386553	27.5935	28.0551	27.4777	27.7477	27.6436	27.9906
Color2 [DarkGray]	1	4		sp|Q0D3N0|PER2_ORYSJPeroxidase2OS=Oryzasativasubsp.japonicaGN=PRX112PE=2SV=1;tr|Q7XIW9|Q7XIW9_ORYSJPeroxidaseOS=Oryzasativasubsp.japonicaGN=Os07g0677600PE=2SV=1;tr|Q6ER51|Q6ER51_ORYSJPeroxidaseOS=Oryzasativasubsp.japonicaGN=prx30PE=2SV=1	sp|Q0D3N0|PER2_ORYSJPeroxidase2OS=Oryzasativasubsp.japonicaGN=PRX112PE=2SV=1						8	5	4	43.9	30.9	27.1	32.606	0	19.65	1307800000	25	0.0599474	1	-0.105894	-0.0405385	23.4183	24.9179	24.3892	24.2635	23.6546	25.1249
Color2 [DarkGray]	1	4		sp|Q0D5W6|SUI1_ORYSJProteintranslationfactorSUI1homologOS=Oryzasativasubsp.japonicaGN=GOS2PE=3SV=1;tr|Q5ZBT6|Q5ZBT6_ORYSJOs01g0794500proteinOS=Oryzasativasubsp.japonicaGN=Os01g0794500PE=4SV=1	sp|Q0D5W6|SUI1_ORYSJProteintranslationfactorSUI1homologOS=Oryzasativasubsp.japonicaGN=GOS2PE=3SV=1;tr|Q5ZBT6|Q5ZBT6_ORYSJOs01g0794500proteinOS=Oryzasativasubsp.japonicaGN=Os01g0794500PE=4SV=1						5	5	2	42.6	42.6	12.2	12.731	0	21.228	2887100000	40	0.0877832	1	0.0923227	0.0388954	27.592	27.4071	27.4474	26.7543	27.3814	28.0338
Color2 [DarkGray]	1	4		sp|Q0D673|P2C62_ORYSJProbableproteinphosphatase2C62OS=Oryzasativasubsp.japonicaGN=Os07g0507000PE=2SV=1	sp|Q0D673|P2C62_ORYSJProbableproteinphosphatase2C62OS=Oryzasativasubsp.japonicaGN=Os07g0507000PE=2SV=1						9	9	9	31	31	31	31.74	0	27.559	8602700000	56	0.263586	1	0.119981	0.0549957	28.3686	28.1485	28.2831	28.4093	27.8285	28.2026
Color2 [DarkGray]	1	4		sp|Q0D840|TRXH1_ORYSJThioredoxinH1OS=Oryzasativasubsp.japonicaGN=TRXHPE=1SV=1	sp|Q0D840|TRXH1_ORYSJThioredoxinH1OS=Oryzasativasubsp.japonicaGN=TRXHPE=1SV=1						11	11	10	77.9	77.9	72.1	13.156	0	179.98	32690000000	296	0.777999	1	-0.224996	-0.105468	29.6423	29.5757	29.7268	29.716	29.7815	30.1223
Color2 [DarkGray]	1	4		sp|Q0D9C4|CATA2_ORYSJCatalaseisozymeBOS=Oryzasativasubsp.japonicaGN=CATBPE=2SV=1	sp|Q0D9C4|CATA2_ORYSJCatalaseisozymeBOS=Oryzasativasubsp.japonicaGN=CATBPE=2SV=1						22	22	16	57.7	57.7	45.9	56.586	0	323.31	27872000000	549	0.115023	1	0.0494226	0.0229226	29.8806	29.8133	29.916	29.5221	29.9103	30.0292
Color2 [DarkGray]	1	4		tr|A0A0P0X007|A0A0P0X007_ORYSJOs06g0659500protein(Fragment)OS=Oryzasativasubsp.japonicaGN=Os06g0659500PE=4SV=1;sp|Q0DAE4|GRXC8_ORYSJGlutaredoxin-C8OS=Oryzasativasubsp.japonicaGN=GRXC8PE=2SV=2	tr|A0A0P0X007|A0A0P0X007_ORYSJOs06g0659500protein(Fragment)OS=Oryzasativasubsp.japonicaGN=Os06g0659500PE=4SV=1;sp|Q0DAE4|GRXC8_ORYSJGlutaredoxin-C8OS=Oryzasativasubsp.japonicaGN=GRXC8PE=2SV=2						4	4	4	63.6	63.6	63.6	8.7267	0	19.41	635550000	20	0.256523	1	-0.244778	-0.102874	24.5985	23.5066	24.3691	24.2987	24.1511	24.7587
Color2 [DarkGray]	1	4		sp|Q0DF13|SDH8A_ORYSJSuccinatedehydrogenasesubunit8A,mitochondrialOS=Oryzasativasubsp.japonicaGN=SDH8APE=3SV=2	sp|Q0DF13|SDH8A_ORYSJSuccinatedehydrogenasesubunit8A,mitochondrialOS=Oryzasativasubsp.japonicaGN=SDH8APE=3SV=2						1	1	1	12.1	12.1	12.1	6.5095	0.004341	2.2958	226460000	9	0.427554	1	0.928651	0.317154	23.7922	24.2352	23.224	21.0635	23.6109	23.7911
Color2 [DarkGray]	1	4		sp|Q0DHL4|FTSH8_ORYSJATP-dependentzincmetalloproteaseFTSH8,mitochondrialOS=Oryzasativasubsp.japonicaGN=FTSH8PE=3SV=1;sp|Q8S2A7|FTSH3_ORYSJATP-dependentzincmetalloproteaseFTSH3,mitochondrialOS=Oryzasativasubsp.japonicaGN=FTSH3PE=2SV=1	sp|Q0DHL4|FTSH8_ORYSJATP-dependentzincmetalloproteaseFTSH8,mitochondrialOS=Oryzasativasubsp.japonicaGN=FTSH8PE=3SV=1;sp|Q8S2A7|FTSH3_ORYSJATP-dependentzincmetalloproteaseFTSH3,mitochondrialOS=Oryzasativasubsp.japonicaGN=FTSH3PE=2SV=1						5	5	5	6.3	6.3	6.3	90.073	0	7.1312	177020000	6	0.462395	1	-1.0403	-0.350021	22.6622	20.873	22.5021	24.4491	22.9811	21.728
Color2 [DarkGray]	1	4		sp|Q0DI31|CYC_ORYSJCytochromecOS=Oryzasativasubsp.japonicaGN=CC-1PE=1SV=1	sp|Q0DI31|CYC_ORYSJCytochromecOS=Oryzasativasubsp.japonicaGN=CC-1PE=1SV=1						5	5	5	47.3	47.3	47.3	12.271	0	58.064	15643000000	147	0.222665	1	-0.121965	-0.0550931	29.1353	29.5842	29.4312	29.3741	29.3028	29.8398
Color2 [DarkGray]	1	4		sp|Q0DJ99|COPD2_ORYSJCoatomersubunitdelta-2OS=Oryzasativasubsp.japonicaGN=Os05g0311000PE=2SV=1;sp|Q0DJA0|COPD1_ORYSJCoatomersubunitdelta-1OS=Oryzasativasubsp.japonicaGN=Os05g0310800PE=2SV=1;sp|P49661|COPD3_ORYSJCoatomersubunitdelta-3OS=Oryzasativasubsp.japonicaGN=Os01g0833700PE=2SV=2;tr|A0A0P0WKG5|A0A0P0WKG5_ORYSJOs05g0311000proteinOS=Oryzasativasubsp.japonicaGN=Os05g0311000PE=4SV=1;tr|C7J5K7|C7J…	sp|Q0DJ99|COPD2_ORYSJCoatomersubunitdelta-2OS=Oryzasativasubsp.japonicaGN=Os05g0311000PE=2SV=1;sp|Q0DJA0|COPD1_ORYSJCoatomersubunitdelta-1OS=Oryzasativasubsp.japonicaGN=Os05g0310800PE=2SV=1;sp|P49661|COPD3_ORYSJCoatomersubunitdelta-3OS=Oryzasativasubsp.japonicaGN=Os01g0833700PE=2SV=2						12	12	12	26.8	26.8	26.8	57.502	0	49.482	3147600000	116	0.0137548	1	0.0129058	0.00558602	27.0748	26.6459	27.2876	27.3993	27.0228	26.5476
Color2 [DarkGray]	1	4		sp|Q0DJC5|OST1A_ORYSJDolichyl-diphosphooligosaccharide--proteinglycosyltransferasesubunit1AOS=Oryzasativasubsp.japonicaGN=OST1APE=2SV=1	sp|Q0DJC5|OST1A_ORYSJDolichyl-diphosphooligosaccharide--proteinglycosyltransferasesubunit1AOS=Oryzasativasubsp.japonicaGN=OST1APE=2SV=1						1	1	1	1.8	1.8	1.8	69.521	0.00083229	2.6857	44593000	3	0.274135	1	0.645311	0.219166	22.0869	21.4479	20.2719	22.1834	19.901	19.7864
Color2 [DarkGray]	1	4		sp|Q0DJV6|CML18_ORYSJProbablecalcium-bindingproteinCML18OS=Oryzasativasubsp.japonicaGN=CML18PE=2SV=1;tr|B9FJ38|B9FJ38_ORYSJOs05g0223000proteinOS=Oryzasativasubsp.japonicaGN=Os05g0223000PE=4SV=1	sp|Q0DJV6|CML18_ORYSJProbablecalcium-bindingproteinCML18OS=Oryzasativasubsp.japonicaGN=CML18PE=2SV=1;tr|B9FJ38|B9FJ38_ORYSJOs05g0223000proteinOS=Oryzasativasubsp.japonicaGN=Os05g0223000PE=4SV=1						1	1	1	7	7	7	17.123	0.0028124	2.4057	177630000	5	0.165783	1	-0.114847	-0.0507942	22.6672	22.7631	23.3673	23.0936	22.7819	23.2666
Color2 [DarkGray]	1	4		tr|Q9LWN1|Q9LWN1_ORYSJOs01g0205500proteinOS=Oryzasativasubsp.japonicaGN=Os01g0205500PE=2SV=1;sp|Q0DK10|RL11_ORYSJ60SribosomalproteinL11OS=Oryzasativasubsp.japonicaGN=RPL11PE=2SV=1;tr|A0A0P0WXQ4|A0A0P0WXQ4_ORYSJOs06g0550000protein(Fragment)OS=Oryzasativasubsp.japonicaGN=Os06g0550000PE=3SV=1;tr|A0A0P0Y2I2|A0A0P0Y2I2_ORYSJOs11g0506300proteinOS=Oryzasativasubsp.japonicaGN=Os11g0506300PE=4SV=1;tr|A0A0…	tr|Q9LWN1|Q9LWN1_ORYSJOs01g0205500proteinOS=Oryzasativasubsp.japonicaGN=Os01g0205500PE=2SV=1;sp|Q0DK10|RL11_ORYSJ60SribosomalproteinL11OS=Oryzasativasubsp.japonicaGN=RPL11PE=2SV=1;tr|A0A0P0WXQ4|A0A0P0WXQ4_ORYSJOs06g0550000protein(Fragment)OS=Oryzasativasubsp.japonicaGN=Os06g0550000PE=3SV=1						5	5	1	26.4	26.4	7.7	20.82	0	76.643	5105900000	78	0.140792	1	0.354064	0.12079	27.6033	26.7818	28.0252	28.7336	26.7966	25.8179
Color2 [DarkGray]	1	4		sp|Q0DKF0|RL102_ORYSJ60SribosomalproteinL10-2OS=Oryzasativasubsp.japonicaGN=SG12PE=2SV=1;tr|A0A0P0WIJ3|A0A0P0WIJ3_ORYSJOs05g0169100protein(Fragment)OS=Oryzasativasubsp.japonicaGN=Os05g0169100PE=4SV=1	sp|Q0DKF0|RL102_ORYSJ60SribosomalproteinL10-2OS=Oryzasativasubsp.japonicaGN=SG12PE=2SV=1;tr|A0A0P0WIJ3|A0A0P0WIJ3_ORYSJOs05g0169100protein(Fragment)OS=Oryzasativasubsp.japonicaGN=Os05g0169100PE=4SV=1						9	9	4	44.7	44.7	23.3	24.672	0	43.22	3601500000	66	0.119416	1	0.287501	0.0999161	26.0451	25.897	25.7279	27.2905	25.1423	24.3746
Color2 [DarkGray]	1	4		sp|Q0DKM4|RU1A_ORYSJU1smallnuclearribonucleoproteinAOS=Oryzasativasubsp.japonicaGN=Os05g0154800PE=3SV=1	sp|Q0DKM4|RU1A_ORYSJU1smallnuclearribonucleoproteinAOS=Oryzasativasubsp.japonicaGN=Os05g0154800PE=3SV=1						1	1	1	4	4	4	28.203	0.0068781	2.0712	123970000	11	0.334276	1	0.709909	0.246842	22.239	22.2726	22.7439	22.8188	22.2928	20.0143
Color2 [DarkGray]	1	4		sp|Q0DKY4|METK1_ORYSJS-adenosylmethioninesynthase1OS=Oryzasativasubsp.japonicaGN=SAM1PE=2SV=1;tr|Q8LRJ3|Q8LRJ3_ORYSJOs01g0207300proteinOS=Oryzasativasubsp.japonicaGN=Os01g0207300PE=3SV=1	sp|Q0DKY4|METK1_ORYSJS-adenosylmethioninesynthase1OS=Oryzasativasubsp.japonicaGN=SAM1PE=2SV=1						26	26	7	73.7	73.7	22	43.219	0	323.31	137100000000	1121	0.077617	1	0.0534134	0.0238205	32.5279	32.5635	32.4218	31.9976	32.5488	32.8065
Color2 [DarkGray]	1	4		sp|Q0DRV6|SODC1_ORYSJSuperoxidedismutase[Cu-Zn]1OS=Oryzasativasubsp.japonicaGN=SODCC1PE=1SV=1	sp|Q0DRV6|SODC1_ORYSJSuperoxidedismutase[Cu-Zn]1OS=Oryzasativasubsp.japonicaGN=SODCC1PE=1SV=1						5	5	3	53.3	53.3	38.2	15.251	0	99.737	30200000000	138	0.16218	1	-0.123786	-0.0541283	29.6991	30.131	29.7828	29.6502	29.8423	30.4917
Color2 [DarkGray]	1	4		sp|Q0DSH9|NAS1_ORYSJNicotianaminesynthase1OS=Oryzasativasubsp.japonicaGN=NAS1PE=2SV=1	sp|Q0DSH9|NAS1_ORYSJNicotianaminesynthase1OS=Oryzasativasubsp.japonicaGN=NAS1PE=2SV=1						9	9	4	34.9	34.9	19	34.932	0	50.479	2210700000	65	0.145386	1	0.0700715	0.0321568	24.7547	24.8589	24.3185	24.4383	24.6279	24.6557
Color2 [DarkGray]	1	4		sp|Q0DV32|4CLL1_ORYSJ4-coumarate--CoAligase-like1OS=Oryzasativasubsp.japonicaGN=4CLL1PE=2SV=2;tr|A0A0P0Y086|A0A0P0Y086_ORYSJOs11g0205400proteinOS=Oryzasativasubsp.japonicaGN=Os11g0205400PE=4SV=1	sp|Q0DV32|4CLL1_ORYSJ4-coumarate--CoAligase-like1OS=Oryzasativasubsp.japonicaGN=4CLL1PE=2SV=2						7	7	7	16.7	16.7	16.7	58.971	0	20.052	650710000	32	0.424342	1	0.329725	0.141413	24.8081	24.8689	24.4407	23.7721	24.6266	24.7298
Color2 [DarkGray]	1	4		sp|Q0DWH1|ADHX_ORYSJAlcoholdehydrogenaseclass-3OS=Oryzasativasubsp.japonicaGN=Os02g0815500PE=2SV=1	sp|Q0DWH1|ADHX_ORYSJAlcoholdehydrogenaseclass-3OS=Oryzasativasubsp.japonicaGN=Os02g0815500PE=2SV=1						11	11	11	34.4	34.4	34.4	40.822	0	42.353	5828900000	142	0.0449372	1	0.0142504	0.00675909	28.0407	28.1298	27.9721	27.8464	28.074	28.1794
Color2 [DarkGray]	1	4		sp|Q0DYB1|IPYR_ORYSJSolubleinorganicpyrophosphataseOS=Oryzasativasubsp.japonicaGN=IPPPE=2SV=1;tr|Q338G1|Q338G1_ORYSJOs10g0406100proteinOS=Oryzasativasubsp.japonicaGN=Os10g0406100PE=2SV=1	sp|Q0DYB1|IPYR_ORYSJSolubleinorganicpyrophosphataseOS=Oryzasativasubsp.japonicaGN=IPPPE=2SV=1;tr|Q338G1|Q338G1_ORYSJOs10g0406100proteinOS=Oryzasativasubsp.japonicaGN=Os10g0406100PE=2SV=1						6	1	1	32.7	8.4	8.4	24.16	0	4.6375	50726000	5	0.924333	1	0.919696	0.373118	21.5419	21.5355	20.9953	20.0478	19.9728	21.2931
Color2 [DarkGray]	1	4		sp|Q0DZE0|PAL2_ORYSJPhenylalanineammonia-lyaseOS=Oryzasativasubsp.japonicaGN=ZB8PE=2SV=1;tr|Q75HQ7|Q75HQ7_ORYSJPhenylalanineammonia-lyaseOS=Oryzasativasubsp.japonicaGN=Os05g0427400PE=3SV=1	sp|Q0DZE0|PAL2_ORYSJPhenylalanineammonia-lyaseOS=Oryzasativasubsp.japonicaGN=ZB8PE=2SV=1;tr|Q75HQ7|Q75HQ7_ORYSJPhenylalanineammonia-lyaseOS=Oryzasativasubsp.japonicaGN=Os05g0427400PE=3SV=1						11	3	2	22	5.9	3.9	76.98	0	5.5265	140140000	3	1.05229	1	0.705262	0.304662	24.1505	23.6524	24.17	23.5041	23.5956	22.7574
Color2 [DarkGray]	1	4		tr|A0A0P0VKQ3|A0A0P0VKQ3_ORYSJOs02g0572400protein(Fragment)OS=Oryzasativasubsp.japonicaGN=Os02g0572400PE=3SV=1;sp|Q0E079|RIBA2_ORYSJProbablebifunctionalriboflavinbiosynthesisproteinRIBA2,chloroplasticOS=Oryzasativasubsp.japonicaGN=RIBA2PE=2SV=1	tr|A0A0P0VKQ3|A0A0P0VKQ3_ORYSJOs02g0572400protein(Fragment)OS=Oryzasativasubsp.japonicaGN=Os02g0572400PE=3SV=1;sp|Q0E079|RIBA2_ORYSJProbablebifunctionalriboflavinbiosynthesisproteinRIBA2,chloroplasticOS=Oryzasativasubsp.japonicaGN=RIBA2PE=2SV=1						1	1	1	2.2	2.2	2.2	43.699	0.0020534	2.5652	78646000	3	0.230617	1	-0.647715	-0.20886	22.9971	19.8683	23.1397	23.0921	22.6967	22.1594
Color2 [DarkGray]	1	4		sp|Q0E0P0|INV1_ORYSJBeta-fructofuranosidase,insolubleisoenzyme1OS=Oryzasativasubsp.japonicaGN=CIN1PE=2SV=1;tr|A0A0P0VDB2|A0A0P0VDB2_ORYSJOs01g0966700protein(Fragment)OS=Oryzasativasubsp.japonicaGN=Os01g0966700PE=3SV=1;sp|Q5JJV0|INV4_ORYSJBeta-fructofuranosidase,insolubleisoenzyme4OS=Oryzasativasubsp.japonicaGN=CIN4PE=2SV=1	sp|Q0E0P0|INV1_ORYSJBeta-fructofuranosidase,insolubleisoenzyme1OS=Oryzasativasubsp.japonicaGN=CIN1PE=2SV=1						16	16	12	30.2	30.2	23.1	63.983	0	49.077	7158700000	153	0.50745	1	-0.283288	-0.126221	27.2693	27.4859	27.5539	27.4718	27.5104	28.1767
Color2 [DarkGray]	1	4		sp|Q0E2P1|2ABB_ORYSJSerine/threonineproteinphosphatase2A55kDaregulatorysubunitBbetaisoformOS=Oryzasativasubsp.japonicaGN=Os02g0224200PE=2SV=1;sp|Q5Z8Z7|2ABA_ORYSJSerine/threonineproteinphosphatase2A55kDaregulatorysubunitBalphaisoformOS=Oryzasativasubsp.japonicaGN=Os06g0563300PE=2SV=2	sp|Q0E2P1|2ABB_ORYSJSerine/threonineproteinphosphatase2A55kDaregulatorysubunitBbetaisoformOS=Oryzasativasubsp.japonicaGN=Os02g0224200PE=2SV=1;sp|Q5Z8Z7|2ABA_ORYSJSerine/threonineproteinphosphatase2A55kDaregulatorysubunitBalphaisoformOS=Oryzasativasubsp.japonicaGN=Os06g0563300PE=2SV=2						2	2	2	3.6	3.6	3.6	58.979	0	4.1534	238980000	10	1.42045	1	0.90871	0.395468	23.0133	23.4052	23.8781	22.8271	22.4688	22.2746
Color2 [DarkGray]	1	4		sp|Q0E4K1|CATA1_ORYSJCatalaseisozymeAOS=Oryzasativasubsp.japonicaGN=CATAPE=2SV=1;tr|A0A0P0VDY9|A0A0P0VDY9_ORYSJOs02g0115700protein(Fragment)OS=Oryzasativasubsp.japonicaGN=Os02g0115700PE=4SV=1;tr|A0A0P0VDW7|A0A0P0VDW7_ORYSJOs02g0115700protein(Fragment)OS=Oryzasativasubsp.japonicaGN=Os02g0115700PE=4SV=1	sp|Q0E4K1|CATA1_ORYSJCatalaseisozymeAOS=Oryzasativasubsp.japonicaGN=CATAPE=2SV=1						21	19	18	53.3	47.8	46.1	56.697	0	323.31	30574000000	571	0.319973	1	0.282055	0.119447	29.4871	29.1761	29.4813	29.6921	29.114	28.4923
Color2 [DarkGray]	1	4		sp|Q0ILZ4|RH9_ORYSJDEAD-boxATP-dependentRNAhelicase9OS=Oryzasativasubsp.japonicaGN=Os12g0611200PE=2SV=1	sp|Q0ILZ4|RH9_ORYSJDEAD-boxATP-dependentRNAhelicase9OS=Oryzasativasubsp.japonicaGN=Os12g0611200PE=2SV=1						4	4	4	8.4	8.4	8.4	65.594	0	5.0928	223670000	13	0.252545	1	0.148499	0.0664926	23.1238	23.5324	23.3055	23.5463	23.1129	22.857
Color2 [DarkGray]	1	4		sp|Q0INM3|BGA15_ORYSJBeta-galactosidase15OS=Oryzasativasubsp.japonicaGN=Os12g0429200PE=2SV=1	sp|Q0INM3|BGA15_ORYSJBeta-galactosidase15OS=Oryzasativasubsp.japonicaGN=Os12g0429200PE=2SV=1						16	16	16	23.4	23.4	23.4	101.01	0	47.931	1595200000	67	1.38882	1	0.994665	0.426147	25.106	25.3708	24.7487	23.7714	23.8279	24.6421
Color2 [DarkGray]	1	4		sp|Q0IP28|LAC25_ORYSJLaccase-25OS=Oryzasativasubsp.japonicaGN=LAC25PE=3SV=1;tr|A0A0P0Y9B1|A0A0P0Y9B1_ORYSJLaccaseOS=Oryzasativasubsp.japonicaGN=Os12g0259800PE=3SV=1;sp|Q2QUN2|LAC24_ORYSJLaccase-24OS=Oryzasativasubsp.japonicaGN=LAC24PE=2SV=1;tr|A0A0P0Y8S2|A0A0P0Y8S2_ORYSJLaccaseOS=Oryzasativasubsp.japonicaGN=Os12g0258700PE=3SV=1	sp|Q0IP28|LAC25_ORYSJLaccase-25OS=Oryzasativasubsp.japonicaGN=LAC25PE=3SV=1;tr|A0A0P0Y9B1|A0A0P0Y9B1_ORYSJLaccaseOS=Oryzasativasubsp.japonicaGN=Os12g0259800PE=3SV=1						4	4	4	10.6	10.6	10.6	63.679	0	7.6338	478900000	8	0.197213	1	-0.29874	-0.115683	23.6893	24.4536	24.1429	23.4221	24.4781	25.2818
Color2 [DarkGray]	1	4		sp|Q0IQF7|RS16_ORYSJ40SribosomalproteinS16OS=Oryzasativasubsp.japonicaGN=RPS16APE=2SV=1	sp|Q0IQF7|RS16_ORYSJ40SribosomalproteinS16OS=Oryzasativasubsp.japonicaGN=RPS16APE=2SV=1						8	8	8	57	57	57	16.819	0	174.28	15260000000	207	0.00204568	1	-0.0030009	-0.00121056	29.3905	30.023	28.8744	28.8338	29.434	30.0291
Color2 [DarkGray]	1	4		tr|Q7XBA6|Q7XBA6_ORYSJNon-specificlipid-transferproteinOS=Oryzasativasubsp.japonicaGN=Os11g0115400PE=2SV=1;sp|Q0IQK9|NLTP1_ORYSJNon-specificlipid-transferprotein1OS=Oryzasativasubsp.japonicaGN=LTPPE=1SV=1;tr|Q53MW2|Q53MW2_ORYSJNon-specificlipid-transferproteinOS=Oryzasativasubsp.japonicaGN=Os11g0427800PE=2SV=1	tr|Q7XBA6|Q7XBA6_ORYSJNon-specificlipid-transferproteinOS=Oryzasativasubsp.japonicaGN=Os11g0115400PE=2SV=1;sp|Q0IQK9|NLTP1_ORYSJNon-specificlipid-transferprotein1OS=Oryzasativasubsp.japonicaGN=LTPPE=1SV=1;tr|Q53MW2|Q53MW2_ORYSJNon-specificlipid-transferproteinOS=Oryzasativasubsp.japonicaGN=Os11g0427800PE=2SV=1						2	2	2	23.3	23.3	23.3	11.317	0	9.6419	659910000	15	0.546562	1	-0.495256	-0.206297	24.5283	25.0124	24.1311	24.834	24.6607	25.6628
Color2 [DarkGray]	1	4		sp|Q0ITS8|RL101_ORYSJ60SribosomalproteinL10-1OS=Oryzasativasubsp.japonicaGN=SC34PE=2SV=1;tr|A0A0P0VX44|A0A0P0VX44_ORYSJOs03g0332500protein(Fragment)OS=Oryzasativasubsp.japonicaGN=Os03g0332500PE=4SV=1	sp|Q0ITS8|RL101_ORYSJ60SribosomalproteinL10-1OS=Oryzasativasubsp.japonicaGN=SC34PE=2SV=1						7	2	2	33.5	12.5	12.5	25.346	0	8.8394	504540000	14	0.0275086	1	-0.0764332	-0.0260626	23.3059	23.1105	23.5808	25.1012	23.1998	21.9256
Color2 [DarkGray]	1	4		sp|Q0ITU1|MTNA_ORYSJMethylthioribose-1-phosphateisomeraseOS=Oryzasativasubsp.japonicaGN=IDI2PE=2SV=1	sp|Q0ITU1|MTNA_ORYSJMethylthioribose-1-phosphateisomeraseOS=Oryzasativasubsp.japonicaGN=IDI2PE=2SV=1						2	2	2	7.2	7.2	7.2	39.507	0	8.3438	153130000	17	0.659733	1	1.20953	0.427351	22.4476	22.1381	22.2332	21.7569	19.4196	22.0138
Color2 [DarkGray]	1	4		sp|Q0ITW7|ADH2_ORYSJAlcoholdehydrogenase2OS=Oryzasativasubsp.japonicaGN=ADH2PE=2SV=2;tr|A0A0P0Y0E7|A0A0P0Y0E7_ORYSJOs11g0210500protein(Fragment)OS=Oryzasativasubsp.japonicaGN=Os11g0210500PE=4SV=1;tr|Q0ITW6|Q0ITW6_ORYSJOs11g0210600protein(Fragment)OS=Oryzasativasubsp.japonicaGN=Os11g0210600PE=4SV=1;tr|A0A0P0Y0G4|A0A0P0Y0G4_ORYSJOs11g0210300proteinOS=Oryzasativasubsp.japonicaGN=Os11g0210300PE=4SV=1	sp|Q0ITW7|ADH2_ORYSJAlcoholdehydrogenase2OS=Oryzasativasubsp.japonicaGN=ADH2PE=2SV=2;tr|A0A0P0Y0E7|A0A0P0Y0E7_ORYSJOs11g0210500protein(Fragment)OS=Oryzasativasubsp.japonicaGN=Os11g0210500PE=4SV=1						7	7	5	21.9	21.9	16.6	41.206	0	18.344	1788500000	57	0.892894	1	-0.247971	-0.116447	25.8487	25.6749	25.8942	26.0079	25.889	26.2648
Color2 [DarkGray]	1	4		sp|Q0IWL9|GRS11_ORYSJMonothiolglutaredoxin-S11OS=Oryzasativasubsp.japonicaGN=GRXS11PE=2SV=2;tr|A0A0P0XVV6|A0A0P0XVV6_ORYSJOs10g0500700proteinOS=Oryzasativasubsp.japonicaGN=Os10g0500700PE=4SV=1	sp|Q0IWL9|GRS11_ORYSJMonothiolglutaredoxin-S11OS=Oryzasativasubsp.japonicaGN=GRXS11PE=2SV=2;tr|A0A0P0XVV6|A0A0P0XVV6_ORYSJOs10g0500700proteinOS=Oryzasativasubsp.japonicaGN=Os10g0500700PE=4SV=1						10	10	10	30.8	30.8	30.8	53.154	0	64.526	1558900000	74	0.468333	1	0.0891126	0.042794	26.2379	26.1254	26.1228	25.9269	26.1522	26.1397
Color2 [DarkGray]	1	4		sp|Q0J006|PSA7B_ORYSJProteasomesubunitalphatype-7-BOS=Oryzasativasubsp.japonicaGN=PAD1PE=2SV=1	sp|Q0J006|PSA7B_ORYSJProteasomesubunitalphatype-7-BOS=Oryzasativasubsp.japonicaGN=PAD1PE=2SV=1						4	1	1	18.5	4.4	4.4	27.214	0	4.1297	307310000	4	0.313172	1	-0.840256	-0.271357	23.626	23.8981	20.5373	23.927	23.3746	23.2805
Color2 [DarkGray]	1	4		tr|B7E707|B7E707_ORYSJOs09g0509200proteinOS=Oryzasativasubsp.japonicaGN=Os09g0509200PE=2SV=1;sp|Q0J0H4|ODPB2_ORYSJPyruvatedehydrogenaseE1componentsubunitbeta-2,mitochondrialOS=Oryzasativasubsp.japonicaGN=Os09g0509200PE=2SV=1	tr|B7E707|B7E707_ORYSJOs09g0509200proteinOS=Oryzasativasubsp.japonicaGN=Os09g0509200PE=2SV=1;sp|Q0J0H4|ODPB2_ORYSJPyruvatedehydrogenaseE1componentsubunitbeta-2,mitochondrialOS=Oryzasativasubsp.japonicaGN=Os09g0509200PE=2SV=1						7	7	4	23.9	23.9	14	38.511	0	94.238	4471800000	84	0.0409075	1	0.0209548	0.00963745	27.5424	27.9364	27.5973	27.4542	27.8811	27.6779
Color2 [DarkGray]	1	4		tr|A0A0P0XNU4|A0A0P0XNU4_ORYSJOs09g0491100protein(Fragment)OS=Oryzasativasubsp.japonicaGN=Os09g0491100PE=3SV=1;sp|Q0J0N4|BGL30_ORYSJBeta-glucosidase30OS=Oryzasativasubsp.japonicaGN=BGLU30PE=2SV=1;tr|A0A0P0Y044|A0A0P0Y044_ORYSJOs11g0184300proteinOS=Oryzasativasubsp.japonicaGN=Os11g0184300PE=3SV=1;sp|Q53NF0|BGL35_ORYSJPutativebeta-glucosidase35OS=Oryzasativasubsp.japonicaGN=BGLU35PE=3SV=2;tr|A0A0P0…	tr|A0A0P0XNU4|A0A0P0XNU4_ORYSJOs09g0491100protein(Fragment)OS=Oryzasativasubsp.japonicaGN=Os09g0491100PE=3SV=1;sp|Q0J0N4|BGL30_ORYSJBeta-glucosidase30OS=Oryzasativasubsp.japonicaGN=BGLU30PE=2SV=1						7	6	5	14.4	12.7	11	53.167	0	9.1143	544900000	35	0.787865	1	0.977457	0.379955	24.4175	24.4068	24.6399	22.3856	24.2031	23.9431
Color2 [DarkGray]	1	4		sp|Q0J3L4|GRS10_ORYSJMonothiolglutaredoxin-S10OS=Oryzasativasubsp.japonicaGN=GRXS10PE=2SV=2;tr|A0A0P0XJN9|A0A0P0XJN9_ORYSJOs08g0565800protein(Fragment)OS=Oryzasativasubsp.japonicaGN=Os08g0565800PE=4SV=1	sp|Q0J3L4|GRS10_ORYSJMonothiolglutaredoxin-S10OS=Oryzasativasubsp.japonicaGN=GRXS10PE=2SV=2;tr|A0A0P0XJN9|A0A0P0XJN9_ORYSJOs08g0565800protein(Fragment)OS=Oryzasativasubsp.japonicaGN=Os08g0565800PE=4SV=1						2	2	2	22.6	22.6	22.6	17.832	0	4.443	120430000	7	0.11581	1	-0.117327	-0.049543	22.1778	22.8852	22.4034	22.1375	23.1742	22.5067
Color2 [DarkGray]	1	4		sp|Q0J4P2|HSP81_ORYSJHeatshockprotein81-1OS=Oryzasativasubsp.japonicaGN=HSP81-1PE=3SV=2;tr|A0A0P0XIF8|A0A0P0XIF8_ORYSJOs08g0500700protein(Fragment)OS=Oryzasativasubsp.japonicaGN=Os08g0500700PE=3SV=1	sp|Q0J4P2|HSP81_ORYSJHeatshockprotein81-1OS=Oryzasativasubsp.japonicaGN=HSP81-1PE=3SV=2;tr|A0A0P0XIF8|A0A0P0XIF8_ORYSJOs08g0500700protein(Fragment)OS=Oryzasativasubsp.japonicaGN=Os08g0500700PE=3SV=1						32	8	8	43.1	10.4	10.4	80.193	0	33.314	1325500000	55	0.220231	1	0.194391	0.0829301	25.7288	25.0547	25.5618	25.697	25.3236	24.7416
Color2 [DarkGray]	1	4		sp|Q0J5V5|APM1B_ORYSJAminopeptidaseM1-BOS=Oryzasativasubsp.japonicaGN=Os08g0398700PE=2SV=1	sp|Q0J5V5|APM1B_ORYSJAminopeptidaseM1-BOS=Oryzasativasubsp.japonicaGN=Os08g0398700PE=2SV=1						6	6	6	7.4	7.4	7.4	97.902	0	9.7795	390210000	21	0.430061	1	0.568302	0.221551	24.1062	23.6454	24.0825	24.3986	23.1925	22.5381
Color2 [DarkGray]	1	4		tr|A0A0P0XDE8|A0A0P0XDE8_ORYSJOs08g0242700protein(Fragment)OS=Oryzasativasubsp.japonicaGN=Os08g0242700PE=4SV=1;sp|Q0J709|UP12_ORYSJACTdomain-containingproteinDS12,chloroplasticOS=Oryzasativasubsp.japonicaGN=Os08g0242700PE=3SV=2	tr|A0A0P0XDE8|A0A0P0XDE8_ORYSJOs08g0242700protein(Fragment)OS=Oryzasativasubsp.japonicaGN=Os08g0242700PE=4SV=1;sp|Q0J709|UP12_ORYSJACTdomain-containingproteinDS12,chloroplasticOS=Oryzasativasubsp.japonicaGN=Os08g0242700PE=3SV=2						1	1	1	6.1	6.1	6.1	21.567	0.0093844	1.9599	87548000	4	0.407175	1	-1.17293	-0.364007	22.3233	21.8615	18.4751	22.2903	22.1088	21.7796
Color2 [DarkGray]	1	4		sp|Q5NBT9|TPR1_ORYSJProteinTPR1OS=Oryzasativasubsp.japonicaGN=TPR1PE=1SV=1;sp|Q10NY2|TPR3_ORYSJProteinTPR3OS=Oryzasativasubsp.japonicaGN=TPR3PE=1SV=1;sp|Q0J7U6|TPR2_ORYSJProteinTPR2OS=Oryzasativasubsp.japonicaGN=TPR2PE=1SV=1	sp|Q5NBT9|TPR1_ORYSJProteinTPR1OS=Oryzasativasubsp.japonicaGN=TPR1PE=1SV=1;sp|Q10NY2|TPR3_ORYSJProteinTPR3OS=Oryzasativasubsp.japonicaGN=TPR3PE=1SV=1;sp|Q0J7U6|TPR2_ORYSJProteinTPR2OS=Oryzasativasubsp.japonicaGN=TPR2PE=1SV=1						1	1	1	1.1	1.1	1.1	125.09	0.00043346	3.0576	41326000	4	0.81503	1	1.79045	0.593471	21.8502	21.3854	21.5887	20.6986	20.9476	17.8068
Color2 [DarkGray]	1	4		sp|Q0J8A4|G3PC1_ORYSJGlyceraldehyde-3-phosphatedehydrogenase1,cytosolicOS=Oryzasativasubsp.japonicaGN=GAPC1PE=1SV=1;tr|A0A0P0XBB4|A0A0P0XBB4_ORYSJOs08g0126300protein(Fragment)OS=Oryzasativasubsp.japonicaGN=Os08g0126300PE=4SV=1	sp|Q0J8A4|G3PC1_ORYSJGlyceraldehyde-3-phosphatedehydrogenase1,cytosolicOS=Oryzasativasubsp.japonicaGN=GAPC1PE=1SV=1						15	7	7	40.9	19.3	19.3	36.412	0	90.635	11780000000	146	0.214461	1	0.107649	0.0490429	28.8478	28.6697	28.7693	28.3154	28.965	28.6833
Color2 [DarkGray]	1	4		sp|Q0J8G4|SCRK2_ORYSJFructokinase-2OS=Oryzasativasubsp.japonicaGN=FRK2PE=1SV=1;tr|A0A0P0XB45|A0A0P0XB45_ORYSJOs08g0113100protein(Fragment)OS=Oryzasativasubsp.japonicaGN=Os08g0113100PE=4SV=1	sp|Q0J8G4|SCRK2_ORYSJFructokinase-2OS=Oryzasativasubsp.japonicaGN=FRK2PE=1SV=1;tr|A0A0P0XB45|A0A0P0XB45_ORYSJOs08g0113100protein(Fragment)OS=Oryzasativasubsp.japonicaGN=Os08g0113100PE=4SV=1						19	19	19	59.2	59.2	59.2	35.516	0	323.31	79630000000	606	0.509453	1	0.105504	0.0504633	31.6855	31.8409	31.6322	31.583	31.7401	31.5192
Color2 [DarkGray]	1	4		sp|Q0J930|GUN13_ORYSJEndoglucanase13OS=Oryzasativasubsp.japonicaGN=GLU6PE=2SV=1	sp|Q0J930|GUN13_ORYSJEndoglucanase13OS=Oryzasativasubsp.japonicaGN=GLU6PE=2SV=1						3	3	3	4.8	4.8	4.8	68.453	0	5.2732	135910000	11	0.0964623	1	-0.112652	-0.0465911	22.3201	21.4344	21.8397	22.0361	22.5178	21.3781
Color2 [DarkGray]	1	4		sp|Q0J9V5|CXXS1_ORYSJThioredoxin-likeproteinCXXS1OS=Oryzasativasubsp.japonicaGN=Os04g0629500PE=2SV=1	sp|Q0J9V5|CXXS1_ORYSJThioredoxin-likeproteinCXXS1OS=Oryzasativasubsp.japonicaGN=Os04g0629500PE=2SV=1						2	2	2	15	15	15	14.672	0	4.3797	350410000	13	0.314907	1	0.362921	0.146851	22.7399	23.0645	21.6734	21.7134	22.2548	22.4208
Color2 [DarkGray]	1	4		sp|Q0JBH9|ERG3_ORYSJElicitor-responsiveprotein3OS=Oryzasativasubsp.japonicaGN=ERG3PE=2SV=1	sp|Q0JBH9|ERG3_ORYSJElicitor-responsiveprotein3OS=Oryzasativasubsp.japonicaGN=ERG3PE=2SV=1						3	3	3	29.2	29.2	29.2	15.868	0	10.06	499160000	17	0.586002	1	-0.456278	-0.194369	24.5127	24.1896	24.969	25.1503	25.3863	24.5036
Color2 [DarkGray]	1	4		sp|Q0JCT1|H33_ORYSJHistoneH3.3OS=Oryzasativasubsp.japonicaGN=H3PE=1SV=2;tr|A0A0P0WRT9|A0A0P0WRT9_ORYSJOs06g0130900protein(Fragment)OS=Oryzasativasubsp.japonicaGN=Os06g0130900PE=3SV=1;tr|A0A0P0WBB0|A0A0P0WBB0_ORYSJOs04g0450800proteinOS=Oryzasativasubsp.japonicaGN=Os04g0450800PE=3SV=1;tr|A0A0P0VIN6|A0A0P0VIN6_ORYSJOs02g0457300proteinOS=Oryzasativasubsp.japonicaGN=Os02g0457300PE=3SV=1	sp|Q0JCT1|H33_ORYSJHistoneH3.3OS=Oryzasativasubsp.japonicaGN=H3PE=1SV=2;tr|A0A0P0WRT9|A0A0P0WRT9_ORYSJOs06g0130900protein(Fragment)OS=Oryzasativasubsp.japonicaGN=Os06g0130900PE=3SV=1;tr|A0A0P0WBB0|A0A0P0WBB0_ORYSJOs04g0450800proteinOS=Oryzasativasubsp.japonicaGN=Os04g0450800PE=3SV=1						3	3	1	16.9	16.9	6.6	15.406	0	8.1429	2228700000	21	0.271907	1	-0.336581	-0.134845	25.5463	25.704	25.2138	26.4096	24.8849	26.1794
Color2 [DarkGray]	1	4		sp|Q0JD07|C3H28_ORYSJZincfingerCCCHdomain-containingprotein28OS=Oryzasativasubsp.japonicaGN=Os04g0438700PE=2SV=1	sp|Q0JD07|C3H28_ORYSJZincfingerCCCHdomain-containingprotein28OS=Oryzasativasubsp.japonicaGN=Os04g0438700PE=2SV=1						2	2	2	6.9	6.9	6.9	38.698	0.00043029	2.9783	58536000	5	0.224975	1	0.753729	0.227755	22.2068	22.5997	19.9143	20.3376	19.3683	22.7538
Color2 [DarkGray]	1	4		sp|Q0JDA2|SDH5_ORYSJSuccinatedehydrogenasesubunit5,mitochondrialOS=Oryzasativasubsp.japonicaGN=SDH5PE=1SV=1	sp|Q0JDA2|SDH5_ORYSJSuccinatedehydrogenasesubunit5,mitochondrialOS=Oryzasativasubsp.japonicaGN=SDH5PE=1SV=1						4	4	4	22.5	22.5	22.5	24.583	0	43.531	1873500000	83	0.087177	1	-0.0424143	-0.0195211	26.1489	26.2034	26.6894	26.4013	26.3543	26.4133
Color2 [DarkGray]	1	4		sp|Q0JDC5|INV2_ORYSJBeta-fructofuranosidase,insolubleisoenzyme2OS=Oryzasativasubsp.japonicaGN=CIN2PE=1SV=1	sp|Q0JDC5|INV2_ORYSJBeta-fructofuranosidase,insolubleisoenzyme2OS=Oryzasativasubsp.japonicaGN=CIN2PE=1SV=1						8	4	4	15.6	8.7	8.7	66.262	0	10.085	353400000	16	0.189935	1	0.211995	0.0873414	24.3994	24.6505	24.2626	23.4692	24.3211	24.8862
Color2 [DarkGray]	1	4		sp|Q0JE32|AKR1_ORYSJProbablealdo-ketoreductase1OS=Oryzasativasubsp.japonicaGN=Os04g0337500PE=2SV=1;tr|A0A0P0W8M8|A0A0P0W8M8_ORYSJOs04g0337500protein(Fragment)OS=Oryzasativasubsp.japonicaGN=Os04g0337500PE=4SV=1	sp|Q0JE32|AKR1_ORYSJProbablealdo-ketoreductase1OS=Oryzasativasubsp.japonicaGN=Os04g0337500PE=2SV=1;tr|A0A0P0W8M8|A0A0P0W8M8_ORYSJOs04g0337500protein(Fragment)OS=Oryzasativasubsp.japonicaGN=Os04g0337500PE=4SV=1						5	3	3	16.6	11.1	11.1	38.118	0	7.5342	103710000	7	1.09264	1	-0.364553	-0.169019	21.5839	22.0257	21.657	22.072	22.2706	22.0176
Color2 [DarkGray]	1	4		sp|Q0JF21|AGI_ORYSJLectinOS=Oryzasativasubsp.japonicaGN=Os04g0173800PE=1SV=1	sp|Q0JF21|AGI_ORYSJLectinOS=Oryzasativasubsp.japonicaGN=Os04g0173800PE=1SV=1						2	2	2	17.6	17.6	17.6	22.795	0	71.242	1011900000	36	0.70123	1	-0.857833	-0.335366	24.4801	25.3114	24.0166	24.7957	25.3784	26.2075
Color2 [DarkGray]	1	4		sp|Q0JGY1|RL51_ORYSJ60SribosomalproteinL5-1OS=Oryzasativasubsp.japonicaGN=RPL5APE=2SV=1;tr|A0A0P0VBK7|A0A0P0VBK7_ORYSJOs01g0896800protein(Fragment)OS=Oryzasativasubsp.japonicaGN=Os01g0896800PE=3SV=1	sp|Q0JGY1|RL51_ORYSJ60SribosomalproteinL5-1OS=Oryzasativasubsp.japonicaGN=RPL5APE=2SV=1;tr|A0A0P0VBK7|A0A0P0VBK7_ORYSJOs01g0896800protein(Fragment)OS=Oryzasativasubsp.japonicaGN=Os01g0896800PE=3SV=1						6	1	1	21.7	3.9	3.9	34.729	0.0046893	2.2308	23529000	1	0.606366	1	-1.3014	-0.439364	19.7737	19.9075	20.9604	22.9029	21.7752	19.8677
Color2 [DarkGray]	1	4		sp|Q0JGZ6|SCRK1_ORYSJFructokinase-1OS=Oryzasativasubsp.japonicaGN=FRK1PE=1SV=2	sp|Q0JGZ6|SCRK1_ORYSJFructokinase-1OS=Oryzasativasubsp.japonicaGN=FRK1PE=1SV=2						13	13	12	50.8	50.8	48	34.72	0	118.49	4749900000	150	0.270448	1	0.202392	0.0880087	27.7621	27.2582	27.5628	27.7115	27.4375	26.827
Color2 [DarkGray]	1	4		sp|Q0JHZ2|C3H11_ORYSJZincfingerCCCHdomain-containingprotein11OS=Oryzasativasubsp.japonicaGN=Os01g0834700PE=2SV=2	sp|Q0JHZ2|C3H11_ORYSJZincfingerCCCHdomain-containingprotein11OS=Oryzasativasubsp.japonicaGN=Os01g0834700PE=2SV=2						4	4	4	11.2	11.2	11.2	41.645	0	4.9178	623250000	20	0.163685	1	0.197989	0.0806432	24.8651	24.9311	25.0199	25.372	24.9877	23.8625
Color2 [DarkGray]	1	4		sp|Q0JJD1|PYRC_ORYSJDihydroorotase,mitochondrialOS=Oryzasativasubsp.japonicaGN=PYRCPE=2SV=1	sp|Q0JJD1|PYRC_ORYSJDihydroorotase,mitochondrialOS=Oryzasativasubsp.japonicaGN=PYRCPE=2SV=1						5	5	5	18	18	18	44.87	0	7.4426	1033600000	32	0.287865	1	0.591175	0.208935	25.4319	25.9599	25.0587	23.3737	26.0113	25.292
Color2 [DarkGray]	1	4		sp|Q0JKD0|GLT1_ORYSJGlutamatesynthase1[NADH],chloroplasticOS=Oryzasativasubsp.japonicaGN=Os01g0681900PE=2SV=1;tr|A0A0P0WQL3|A0A0P0WQL3_ORYSJOs05g0555600protein(Fragment)OS=Oryzasativasubsp.japonicaGN=Os05g0555600PE=4SV=1;tr|A0A0P0WQ30|A0A0P0WQ30_ORYSJOs05g0555600protein(Fragment)OS=Oryzasativasubsp.japonicaGN=Os05g0555600PE=4SV=1;sp|Q0DG35|GLT2_ORYSJGlutamatesynthase2[NADH],chloroplasticOS=Oryzas…	sp|Q0JKD0|GLT1_ORYSJGlutamatesynthase1[NADH],chloroplasticOS=Oryzasativasubsp.japonicaGN=Os01g0681900PE=2SV=1						3	3	3	1.7	1.7	1.7	236.89	0	5.8603	50971000	8	0.231049	1	0.522985	0.181109	21.8784	20.7021	22.3498	22.5975	20.2956	20.4682
Color2 [DarkGray]	1	4		sp|Q0JL44|SGT1_ORYSJProteinSGT1homologOS=Oryzasativasubsp.japonicaGN=SGT1PE=1SV=1;tr|A0A0P0V5J2|A0A0P0V5J2_ORYSJOs01g0624500protein(Fragment)OS=Oryzasativasubsp.japonicaGN=Os01g0624500PE=4SV=1	sp|Q0JL44|SGT1_ORYSJProteinSGT1homologOS=Oryzasativasubsp.japonicaGN=SGT1PE=1SV=1;tr|A0A0P0V5J2|A0A0P0V5J2_ORYSJOs01g0624500protein(Fragment)OS=Oryzasativasubsp.japonicaGN=Os01g0624500PE=4SV=1						12	12	12	38.1	38.1	38.1	40.938	0	104.79	5853200000	153	0.282581	1	-0.112323	-0.0519982	27.6276	27.6623	27.8412	28.1049	27.7451	27.618
Color2 [DarkGray]	1	4		tr|A0A0P0V5F0|A0A0P0V5F0_ORYSJOs01g0624000protein(Fragment)OS=Oryzasativasubsp.japonicaGN=Os01g0624000PE=4SV=1;sp|Q0JL46|NCASE_ORYSJNeutralceramidaseOS=Oryzasativasubsp.japonicaGN=Os01g0624000PE=1SV=1;tr|A0A0P0V5E1|A0A0P0V5E1_ORYSJOs01g0624000protein(Fragment)OS=Oryzasativasubsp.japonicaGN=Os01g0624000PE=4SV=1	tr|A0A0P0V5F0|A0A0P0V5F0_ORYSJOs01g0624000protein(Fragment)OS=Oryzasativasubsp.japonicaGN=Os01g0624000PE=4SV=1;sp|Q0JL46|NCASE_ORYSJNeutralceramidaseOS=Oryzasativasubsp.japonicaGN=Os01g0624000PE=1SV=1						6	6	6	21.2	21.2	21.2	44.904	0	15.738	378320000	22	0.260466	1	0.422684	0.159711	23.7036	23.6529	23.09	21.8735	23.3639	23.941
Color2 [DarkGray]	1	4		tr|A0A0P0V4F8|A0A0P0V4F8_ORYSJOs01g0575000protein(Fragment)OS=Oryzasativasubsp.japonicaGN=Os01g0575000PE=4SV=1;sp|Q0JLS6|RHD3_ORYSJProteinROOTHAIRDEFECTIVE3OS=Oryzasativasubsp.japonicaGN=RHD3PE=2SV=1	tr|A0A0P0V4F8|A0A0P0V4F8_ORYSJOs01g0575000protein(Fragment)OS=Oryzasativasubsp.japonicaGN=Os01g0575000PE=4SV=1;sp|Q0JLS6|RHD3_ORYSJProteinROOTHAIRDEFECTIVE3OS=Oryzasativasubsp.japonicaGN=RHD3PE=2SV=1						3	3	3	6.3	6.3	6.3	68.939	0	7.7097	169720000	13	0.33067	1	-0.908246	-0.290066	22.7523	19.6653	23.2438	23.105	22.7039	22.5772
Color2 [DarkGray]	1	4		sp|Q5JK84|RH15_ORYSJDEAD-boxATP-dependentRNAhelicase15OS=Oryzasativasubsp.japonicaGN=AIP2PE=1SV=1;sp|Q0JM17|RH56_ORYSJDEAD-boxATP-dependentRNAhelicase56OS=Oryzasativasubsp.japonicaGN=AIP1PE=1SV=2;tr|A0A0N7KD50|A0A0N7KD50_ORYSJOs01g0549700protein(Fragment)OS=Oryzasativasubsp.japonicaGN=Os01g0549700PE=4SV=1	sp|Q5JK84|RH15_ORYSJDEAD-boxATP-dependentRNAhelicase15OS=Oryzasativasubsp.japonicaGN=AIP2PE=1SV=1;sp|Q0JM17|RH56_ORYSJDEAD-boxATP-dependentRNAhelicase56OS=Oryzasativasubsp.japonicaGN=AIP1PE=1SV=2						8	8	8	18.5	18.5	18.5	48.566	0	20.666	2922700000	78	0.453165	1	0.117225	0.0555187	26.7981	26.5862	26.9693	26.6652	26.6475	26.6893
Color2 [DarkGray]	1	4		tr|A0A0P0V3J2|A0A0P0V3J2_ORYSJOs01g0530400protein(Fragment)OS=Oryzasativasubsp.japonicaGN=Os01g0530400PE=4SV=1;sp|Q0JM76|GRXS4_ORYSJMonothiolglutaredoxin-S4,mitochondrialOS=Oryzasativasubsp.japonicaGN=GRXS4PE=2SV=1;sp|Q0JQ97|GRXS1_ORYSJMonothiolglutaredoxin-S1,mitochondrialOS=Oryzasativasubsp.japonicaGN=GRXS1PE=2SV=2	tr|A0A0P0V3J2|A0A0P0V3J2_ORYSJOs01g0530400protein(Fragment)OS=Oryzasativasubsp.japonicaGN=Os01g0530400PE=4SV=1;sp|Q0JM76|GRXS4_ORYSJMonothiolglutaredoxin-S4,mitochondrialOS=Oryzasativasubsp.japonicaGN=GRXS4PE=2SV=1;sp|Q0JQ97|GRXS1_ORYSJMonothiolglutaredoxin-S1,mitochondrialOS=Oryzasativasubsp.japonicaGN=GRXS1PE=2SV=2						6	6	6	45.7	45.7	45.7	17.758	0	16.253	1235400000	41	0.257586	1	-0.121931	-0.0557192	25.569	25.7852	25.7249	25.5022	25.8277	26.1148
Color2 [DarkGray]	1	4		sp|Q0JMH0|HACL_ORYSJ2-hydroxyacyl-CoAlyaseOS=Oryzasativasubsp.japonicaGN=Os01g0505400PE=3SV=3;tr|B7EAG8|B7EAG8_ORYSJOs01g0505400proteinOS=Oryzasativasubsp.japonicaGN=Os01g0505400PE=2SV=1;tr|A0A0P0V3A0|A0A0P0V3A0_ORYSJOs01g0505400protein(Fragment)OS=Oryzasativasubsp.japonicaGN=Os01g0505400PE=4SV=1	sp|Q0JMH0|HACL_ORYSJ2-hydroxyacyl-CoAlyaseOS=Oryzasativasubsp.japonicaGN=Os01g0505400PE=3SV=3;tr|B7EAG8|B7EAG8_ORYSJOs01g0505400proteinOS=Oryzasativasubsp.japonicaGN=Os01g0505400PE=2SV=1						11	11	11	24.3	24.3	24.3	60.825	0	32.834	2591800000	108	0.000317907	1	-0.000143051	-6.66402e-05	26.7061	26.2897	26.5737	26.377	26.6529	26.54
Color2 [DarkGray]	1	4		sp|Q0JMY8|SALT_ORYSJSaltstress-inducedproteinOS=Oryzasativasubsp.japonicaGN=SALTPE=2SV=1	sp|Q0JMY8|SALT_ORYSJSaltstress-inducedproteinOS=Oryzasativasubsp.japonicaGN=SALTPE=2SV=1						5	5	5	49.7	49.7	49.7	15.172	0	103.63	1920100000	34	0.192116	1	-0.653058	-0.197727	20.9642	22.8242	20.6364	19.9191	23.0315	23.4334
Color2 [DarkGray]	1	4		sp|Q0JNK5|COPB2_ORYSJCoatomersubunitbeta-2OS=Oryzasativasubsp.japonicaGN=Os01g0281400PE=3SV=1;sp|Q53PC7|COPB1_ORYSJCoatomersubunitbeta-1OS=Oryzasativasubsp.japonicaGN=Os11g0174000PE=2SV=1;tr|A0A0P0XZE2|A0A0P0XZE2_ORYSJOs11g0174000protein(Fragment)OS=Oryzasativasubsp.japonicaGN=Os11g0174000PE=4SV=1;tr|A0A0P0XZK2|A0A0P0XZK2_ORYSJOs11g0174000protein(Fragment)OS=Oryzasativasubsp.japonicaGN=Os11g01740…	sp|Q0JNK5|COPB2_ORYSJCoatomersubunitbeta-2OS=Oryzasativasubsp.japonicaGN=Os01g0281400PE=3SV=1;sp|Q53PC7|COPB1_ORYSJCoatomersubunitbeta-1OS=Oryzasativasubsp.japonicaGN=Os11g0174000PE=2SV=1;tr|A0A0P0XZE2|A0A0P0XZE2_ORYSJOs11g0174000protein(Fragment)OS=Oryzasativasubsp.japonicaGN=Os11g0174000PE=4SV=1						3	3	3	3.7	3.7	3.7	105.22	0	5.7836	287590000	16	0.194565	1	0.341411	0.127699	23.6625	22.8864	24.0996	24.0206	23.5007	22.103
Color2 [DarkGray]	1	4		tr|A0A0P0V179|A0A0P0V179_ORYSJCysteineproteinaseinhibitor(Fragment)OS=Oryzasativasubsp.japonicaGN=Os01g0270100PE=3SV=1;sp|Q0JNR2|CYT12_ORYSJCysteineproteinaseinhibitor12OS=Oryzasativasubsp.japonicaGN=Os01g0270100PE=2SV=1;tr|A0A0N7KKR9|A0A0N7KKR9_ORYSJCysteineproteinaseinhibitor(Fragment)OS=Oryzasativasubsp.japonicaGN=Os05g0409300PE=3SV=1;sp|Q6I570|CYT3_ORYSJCysteineproteinaseinhibitor3OS=Oryzasat…	tr|A0A0P0V179|A0A0P0V179_ORYSJCysteineproteinaseinhibitor(Fragment)OS=Oryzasativasubsp.japonicaGN=Os01g0270100PE=3SV=1;sp|Q0JNR2|CYT12_ORYSJCysteineproteinaseinhibitor12OS=Oryzasativasubsp.japonicaGN=Os01g0270100PE=2SV=1						8	8	8	36.3	36.3	36.3	26.981	0	40.092	1672900000	60	1.00536	1	0.357067	0.164803	26.3916	25.9653	26.1062	25.7425	26.0088	25.6407
Color2 [DarkGray]	1	4		sp|Q0JNS6|CALM1_ORYSJCalmodulin-1OS=Oryzasativasubsp.japonicaGN=CAM1-1PE=1SV=2;tr|A0A0P0XAT9|A0A0P0XAT9_ORYSJOs07g0687200protein(Fragment)OS=Oryzasativasubsp.japonicaGN=Os07g0687200PE=4SV=1	sp|Q0JNS6|CALM1_ORYSJCalmodulin-1OS=Oryzasativasubsp.japonicaGN=CAM1-1PE=1SV=2;tr|A0A0P0XAT9|A0A0P0XAT9_ORYSJOs07g0687200protein(Fragment)OS=Oryzasativasubsp.japonicaGN=Os07g0687200PE=4SV=1						10	1	0	57	8.7	0	16.832	0	13.867	1366400000	22	0.536384	1	-0.179897	-0.0837534	25.9818	25.7691	25.6554	26.1482	25.7667	26.0311
Color2 [DarkGray]	1	4		sp|Q0JPA6|SRS1_ORYSJSaltstressrootproteinRS1OS=Oryzasativasubsp.japonicaGN=Os01g0233000PE=2SV=1	sp|Q0JPA6|SRS1_ORYSJSaltstressrootproteinRS1OS=Oryzasativasubsp.japonicaGN=Os01g0233000PE=2SV=1						14	14	14	65.7	65.7	65.7	21.801	0	112.11	16646000000	203	0.998312	1	-0.37667	-0.173025	28.9103	29.1548	29.0028	29.3467	29.1488	29.7025
Color2 [DarkGray]	1	4		sp|Q0JR25|IBBR_ORYSJBowman-BirktypebrantrypsininhibitorOS=Oryzasativasubsp.japonicaGN=RBBI3.3PE=1SV=2	sp|Q0JR25|IBBR_ORYSJBowman-BirktypebrantrypsininhibitorOS=Oryzasativasubsp.japonicaGN=RBBI3.3PE=1SV=2						11	11	9	35	35	29.1	27.79	0	103.52	14821000000	252	0.545104	1	-0.267781	-0.120777	29.0021	28.9926	28.6336	29.2761	28.7876	29.368
Color2 [DarkGray]	1	4		sp|Q109B0|MT21A_ORYSJClassIImetallothionein-likeprotein1AOS=Oryzasativasubsp.japonicaGN=MT21APE=2SV=1	sp|Q109B0|MT21A_ORYSJClassIImetallothionein-likeprotein1AOS=Oryzasativasubsp.japonicaGN=MT21APE=2SV=1						1	1	1	16.1	16.1	16.1	8.4933	0	8.8907	266790000	18	0.592339	1	-0.694898	-0.275286	23.2401	23.9527	22.7723	23.3355	24.0059	24.7084
Color2 [DarkGray]	1	4		tr|A0A0P0XU44|A0A0P0XU44_ORYSJOs10g0378300proteinOS=Oryzasativasubsp.japonicaGN=Os10g0378300PE=4SV=1;sp|Q109R6|CUTA1_ORYSJProteinCutA1,chloroplasticOS=Oryzasativasubsp.japonicaGN=CUTA1PE=1SV=1;tr|A0A0P0VU22|A0A0P0VU22_ORYSJOs03g0186950protein(Fragment)OS=Oryzasativasubsp.japonicaGN=Os03g0186950PE=4SV=1	tr|A0A0P0XU44|A0A0P0XU44_ORYSJOs10g0378300proteinOS=Oryzasativasubsp.japonicaGN=Os10g0378300PE=4SV=1;sp|Q109R6|CUTA1_ORYSJProteinCutA1,chloroplasticOS=Oryzasativasubsp.japonicaGN=CUTA1PE=1SV=1;tr|A0A0P0VU22|A0A0P0VU22_ORYSJOs03g0186950protein(Fragment)OS=Oryzasativasubsp.japonicaGN=Os03g0186950PE=4SV=1						2	2	2	18.6	18.6	18.6	12.524	0	3.5112	301880000	6	0.975098	1	0.632364	0.274479	24.0898	23.8241	24.493	23.719	23.0367	23.7541
Color2 [DarkGray]	1	4		sp|Q10AZ4|ACT3_ORYSJActin-3OS=Oryzasativasubsp.japonicaGN=ACT3PE=2SV=1	sp|Q10AZ4|ACT3_ORYSJActin-3OS=Oryzasativasubsp.japonicaGN=ACT3PE=2SV=1						15	2	2	40.8	5.6	5.6	41.705	0	4.8871	586140000	16	0.340467	1	0.165433	0.0751645	24.2461	23.9933	24.6304	24.2473	24.1464	23.9799
Color2 [DarkGray]	1	4		sp|Q10BT5|PP2A2_ORYSJSerine/threonine-proteinphosphatasePP2A-2catalyticsubunitOS=Oryzasativasubsp.japonicaGN=PP2A2PE=2SV=1	sp|Q10BT5|PP2A2_ORYSJSerine/threonine-proteinphosphatasePP2A-2catalyticsubunitOS=Oryzasativasubsp.japonicaGN=PP2A2PE=2SV=1						6	6	2	29	29	11.1	35.242	0	16.298	299020000	26	0.385576	1	0.537775	0.207862	23.6749	23.1542	23.971	23.8258	23.3332	22.0277
Color2 [DarkGray]	1	4		sp|Q10CE7|GSTU1_ORYSJProbableglutathioneS-transferaseGSTU1OS=Oryzasativasubsp.japonicaGN=GSTU1PE=1SV=1	sp|Q10CE7|GSTU1_ORYSJProbableglutathioneS-transferaseGSTU1OS=Oryzasativasubsp.japonicaGN=GSTU1PE=1SV=1						7	7	7	26.8	26.8	26.8	25.87	0	18.722	1352900000	26	0.0211701	1	-0.0484765	-0.0175415	25.6405	24.8475	25.749	26.5508	25.7004	24.1312
Color2 [DarkGray]	1	4		sp|Q10DV7|ACT1_ORYSJActin-1OS=Oryzasativasubsp.japonicaGN=ACT1PE=2SV=1	sp|Q10DV7|ACT1_ORYSJActin-1OS=Oryzasativasubsp.japonicaGN=ACT1PE=2SV=1						18	18	3	58.1	58.1	9.8	41.812	0	323.31	68828000000	622	0.081228	1	-0.0187728	-0.00901825	31.2497	31.233	31.3444	31.3589	31.3774	31.147
Color2 [DarkGray]	1	4		sp|Q10E49|PAHX1_ORYSJPhytanoyl-CoAdioxygenase1OS=Oryzasativasubsp.japonicaGN=Os03g0708100PE=2SV=1;tr|A0A0P0W1Z2|A0A0P0W1Z2_ORYSJOs03g0708100proteinOS=Oryzasativasubsp.japonicaGN=Os03g0708100PE=4SV=1;sp|Q65WW7|PAHX2_ORYSJPhytanoyl-CoAdioxygenase2OS=Oryzasativasubsp.japonicaGN=Os05g0473900PE=2SV=1	sp|Q10E49|PAHX1_ORYSJPhytanoyl-CoAdioxygenase1OS=Oryzasativasubsp.japonicaGN=Os03g0708100PE=2SV=1;tr|A0A0P0W1Z2|A0A0P0W1Z2_ORYSJOs03g0708100proteinOS=Oryzasativasubsp.japonicaGN=Os03g0708100PE=4SV=1						3	3	3	13.5	13.5	13.5	31.699	0	5.4898	95047000	12	0.210225	1	-0.157053	-0.0685974	21.5966	21.6866	22.0652	22.3671	21.4968	21.9557
Color2 [DarkGray]	1	4		sp|Q10FF9|DUT_ORYSJDeoxyuridine5'-triphosphatenucleotidohydrolaseOS=Oryzasativasubsp.japonicaGN=DUTPE=3SV=1;tr|A0A0P0W1P1|A0A0P0W1P1_ORYSJOs03g0669100proteinOS=Oryzasativasubsp.japonicaGN=Os03g0669100PE=4SV=1;tr|B9FP52|B9FP52_ORYSJOs03g0669100proteinOS=Oryzasativasubsp.japonicaGN=Os03g0669100PE=4SV=1	sp|Q10FF9|DUT_ORYSJDeoxyuridine5'-triphosphatenucleotidohydrolaseOS=Oryzasativasubsp.japonicaGN=DUTPE=3SV=1;tr|A0A0P0W1P1|A0A0P0W1P1_ORYSJOs03g0669100proteinOS=Oryzasativasubsp.japonicaGN=Os03g0669100PE=4SV=1;tr|B9FP52|B9FP52_ORYSJOs03g0669100proteinOS=Oryzasativasubsp.japonicaGN=Os03g0669100PE=4SV=1						5	5	5	38.6	38.6	38.6	17.34	0	34.824	1949800000	78	0.00795196	1	0.00849724	0.00361399	26.1351	26.0025	25.8496	25.3511	26.0906	26.52
Color2 [DarkGray]	1	4		sp|Q10G39|ODPB4_ORYSJPyruvatedehydrogenaseE1componentsubunitbeta-4,chloroplasticOS=Oryzasativasubsp.japonicaGN=Os03g0645100PE=2SV=1	sp|Q10G39|ODPB4_ORYSJPyruvatedehydrogenaseE1componentsubunitbeta-4,chloroplasticOS=Oryzasativasubsp.japonicaGN=Os03g0645100PE=2SV=1						7	1	1	22	3.2	3.2	42.876	0	6.6196	133780000	15	0.693742	1	-0.178324	-0.0842307	22.3042	22.3684	22.6093	22.6394	22.4687	22.7087
Color2 [DarkGray]	1	4		sp|Q10G56|OAT_ORYSJOrnithineaminotransferase,mitochondrialOS=Oryzasativasubsp.japonicaGN=OATPE=2SV=1	sp|Q10G56|OAT_ORYSJOrnithineaminotransferase,mitochondrialOS=Oryzasativasubsp.japonicaGN=OATPE=2SV=1						1	1	1	3.2	3.2	3.2	51.442	0.0035828	2.3367	15113000	2	0.0632707	1	-0.0798175	-0.0327316	20.3331	20.6359	21.1756	20.1287	21.377	20.8784
Color2 [DarkGray]	1	4		sp|Q10G81|MSI1_ORYSJHistone-bindingproteinMSI1homologOS=Oryzasativasubsp.japonicaGN=MSI1PE=2SV=1	sp|Q10G81|MSI1_ORYSJHistone-bindingproteinMSI1homologOS=Oryzasativasubsp.japonicaGN=MSI1PE=2SV=1						3	3	3	6.8	6.8	6.8	48.359	0	4.8983	188080000	5	0.00944081	1	0.0121771	0.00502225	22.9072	22.781	23.3875	23.5695	22.2806	23.1891
Color2 [DarkGray]	1	4		sp|Q5VNM3|RH2_ORYSJDEAD-boxATP-dependentRNAhelicase2OS=Oryzasativasubsp.japonicaGN=Os01g0639100PE=2SV=1;sp|Q10I26|RH34_ORYSJDEAD-boxATP-dependentRNAhelicase34OS=Oryzasativasubsp.japonicaGN=Os03g0566800PE=2SV=1	sp|Q5VNM3|RH2_ORYSJDEAD-boxATP-dependentRNAhelicase2OS=Oryzasativasubsp.japonicaGN=Os01g0639100PE=2SV=1;sp|Q10I26|RH34_ORYSJDEAD-boxATP-dependentRNAhelicase34OS=Oryzasativasubsp.japonicaGN=Os03g0566800PE=2SV=1						4	1	1	9.7	3.2	3.2	45.598	0.00042955	2.9517	22923000	1	0.46431	1	1.53326	0.447316	20.5593	20.1634	21.2048	20.6114	16.322	20.3943
Color2 [DarkGray]	1	4		sp|Q10J94|CYT8_ORYSJCysteineproteinaseinhibitor8OS=Oryzasativasubsp.japonicaGN=Os03g0429000PE=2SV=1	sp|Q10J94|CYT8_ORYSJCysteineproteinaseinhibitor8OS=Oryzasativasubsp.japonicaGN=Os03g0429000PE=2SV=1						2	2	2	20.3	20.3	20.3	12.878	0	14.787	467730000	17	0.169642	1	-0.256888	-0.0998767	23.2389	23.1834	23.2235	23.9404	22.3345	24.1416
Color2 [DarkGray]	1	4		sp|Q10KF0|PSA2_ORYSJProteasomesubunitalphatype-2OS=Oryzasativasubsp.japonicaGN=PAB1PE=2SV=1	sp|Q10KF0|PSA2_ORYSJProteasomesubunitalphatype-2OS=Oryzasativasubsp.japonicaGN=PAB1PE=2SV=1						9	9	1	50.6	50.6	3.4	25.844	0	54.162	4219500000	85	0.788724	1	-0.193861	-0.0917275	27.3378	27.3642	27.3555	27.4464	27.7722	27.4204
Color2 [DarkGray]	1	4		sp|Q10L32|MSRB5_ORYSJPeptidemethioninesulfoxidereductaseB5OS=Oryzasativasubsp.japonicaGN=MSRB5PE=2SV=1	sp|Q10L32|MSRB5_ORYSJPeptidemethioninesulfoxidereductaseB5OS=Oryzasativasubsp.japonicaGN=MSRB5PE=2SV=1						5	5	5	36.8	36.8	36.8	14.672	0	23.63	3105300000	60	0.19329	1	-0.196287	-0.0821461	26.0873	26.7375	26.6169	26.2587	26.4339	27.338
Color2 [DarkGray]	1	4		sp|Q10LX4|CML27_ORYSJProbablecalcium-bindingproteinCML27OS=Oryzasativasubsp.japonicaGN=CML27PE=2SV=1;sp|Q84UL5|CML32_ORYSJProbablecalcium-bindingproteinCML32OS=Oryzasativasubsp.japonicaGN=CML32PE=2SV=1;sp|Q7XHW4|CML24_ORYSJProbablecalcium-bindingproteinCML24OS=Oryzasativasubsp.japonicaGN=CML24PE=2SV=1	sp|Q10LX4|CML27_ORYSJProbablecalcium-bindingproteinCML27OS=Oryzasativasubsp.japonicaGN=CML27PE=2SV=1						5	5	5	26.8	26.8	26.8	20.344	0	15.216	520450000	39	0.255198	1	-0.117764	-0.053937	24.1863	24.351	24.5533	24.7513	24.235	24.4577
Color2 [DarkGray]	1	4		sp|Q10MI9|NAS2_ORYSJNicotianaminesynthase2OS=Oryzasativasubsp.japonicaGN=NAS2PE=2SV=2	sp|Q10MI9|NAS2_ORYSJNicotianaminesynthase2OS=Oryzasativasubsp.japonicaGN=NAS2PE=2SV=2						8	3	3	23.6	7.4	7.4	34.456	0	9.8923	204420000	11	1.02103	1	1.07816	0.432008	21.8317	21.6244	21.5703	21.4503	20.586	19.7555
Color2 [DarkGray]	1	4		sp|Q10MJ1|CGEP_ORYSJProbableglutamylendopeptidase,chloroplasticOS=Oryzasativasubsp.japonicaGN=GEPPE=2SV=1	sp|Q10MJ1|CGEP_ORYSJProbableglutamylendopeptidase,chloroplasticOS=Oryzasativasubsp.japonicaGN=GEPPE=2SV=1						5	5	5	6.7	6.7	6.7	103.89	0	16.854	518140000	33	0.0505822	1	0.0312939	0.014144	23.9089	23.9296	24.528	24.2165	24.0313	24.0247
Color2 [DarkGray]	1	4		sp|Q10MQ2|DAPAT_ORYSJProbableLL-diaminopimelateaminotransferase,chloroplasticOS=Oryzasativasubsp.japonicaGN=AGD2PE=2SV=1	sp|Q10MQ2|DAPAT_ORYSJProbableLL-diaminopimelateaminotransferase,chloroplasticOS=Oryzasativasubsp.japonicaGN=AGD2PE=2SV=1						12	12	12	32.3	32.3	32.3	49.857	0	47.415	3209800000	140	0.0475339	1	0.0267169	0.0121855	26.9839	26.8993	27.381	27.214	27.151	26.8191
Color2 [DarkGray]	1	4		sp|Q10MR0|RU2B_ORYSJU2smallnuclearribonucleoproteinB''OS=Oryzasativasubsp.japonicaGN=Os03g0298800PE=2SV=1	sp|Q10MR0|RU2B_ORYSJU2smallnuclearribonucleoproteinB''OS=Oryzasativasubsp.japonicaGN=Os03g0298800PE=2SV=1						2	2	2	7.8	7.8	7.8	26.101	0	4.27	340760000	17	1.2969	1	0.8079	0.352493	24.1665	24.3655	23.9905	23.0117	23.8988	23.1883
Color2 [DarkGray]	1	4		sp|Q10MW3|PDC2_ORYSJPyruvatedecarboxylase2OS=Oryzasativasubsp.japonicaGN=PDC2PE=2SV=1;tr|A0A0P0VX19|A0A0P0VX19_ORYSJOs03g0293500protein(Fragment)OS=Oryzasativasubsp.japonicaGN=Os03g0293500PE=4SV=1;sp|Q0D3D2|PDC3_ORYSJPyruvatedecarboxylase3OS=Oryzasativasubsp.japonicaGN=PDC3PE=2SV=1;tr|Q6AUJ8|Q6AUJ8_ORYSJOs05g0469800proteinOS=Oryzasativasubsp.japonicaGN=Os05g0469800PE=3SV=1;sp|Q0DHF6|PDC1_ORYSJPyr…	sp|Q10MW3|PDC2_ORYSJPyruvatedecarboxylase2OS=Oryzasativasubsp.japonicaGN=PDC2PE=2SV=1						9	9	9	20.7	20.7	20.7	64.718	0	31.6	1557100000	68	0.23241	1	0.151427	0.0671304	26.0285	25.785	26.2463	26.0239	26.1441	25.4376
Color2 [DarkGray]	1	4		sp|Q10MX3|ASNS1_ORYSJAsparaginesynthetase[glutamine-hydrolyzing]1OS=Oryzasativasubsp.japonicaGN=Os03g0291500PE=2SV=1	sp|Q10MX3|ASNS1_ORYSJAsparaginesynthetase[glutamine-hydrolyzing]1OS=Oryzasativasubsp.japonicaGN=Os03g0291500PE=2SV=1						2	2	2	4.5	4.5	4.5	67.322	0	4.2661	92854000	8	0.0354635	1	0.0914466	0.0318333	22.6905	21.3496	22.6656	23.4919	22.0469	20.8925
Color2 [DarkGray]	1	4		sp|Q10N04|PDI51_ORYSJProteindisulfideisomerase-like5-1OS=Oryzasativasubsp.japonicaGN=PDIL5-1PE=2SV=1	sp|Q10N04|PDI51_ORYSJProteindisulfideisomerase-like5-1OS=Oryzasativasubsp.japonicaGN=PDIL5-1PE=2SV=1						1	1	1	7.5	7.5	7.5	16.282	0.00044623	3.325	95081000	6	0.0522294	1	0.132297	0.0460728	21.851	20.2952	22.3313	22.5953	20.7816	20.7037
Color2 [DarkGray]	1	4		sp|Q10N20|MPK5_ORYSJMitogen-activatedproteinkinase5OS=Oryzasativasubsp.japonicaGN=MPK5PE=1SV=1;sp|Q84UI5|MPK1_ORYSJMitogen-activatedproteinkinase1OS=Oryzasativasubsp.japonicaGN=MPK1PE=1SV=1	sp|Q10N20|MPK5_ORYSJMitogen-activatedproteinkinase5OS=Oryzasativasubsp.japonicaGN=MPK5PE=1SV=1;sp|Q84UI5|MPK1_ORYSJMitogen-activatedproteinkinase1OS=Oryzasativasubsp.japonicaGN=MPK1PE=1SV=1						2	2	2	6.8	6.8	6.8	42.995	0.00042517	2.879	104220000	3	0.168492	1	-0.565781	-0.173152	22.5146	20.3946	20.2369	22.948	19.5808	22.3146
Color2 [DarkGray]	1	4		sp|Q10N21|APX1_ORYSJL-ascorbateperoxidase1,cytosolicOS=Oryzasativasubsp.japonicaGN=APX1PE=1SV=1	sp|Q10N21|APX1_ORYSJL-ascorbateperoxidase1,cytosolicOS=Oryzasativasubsp.japonicaGN=APX1PE=1SV=1						14	12	12	65.2	57.6	57.6	27.155	0	323.31	67465000000	639	0.118986	1	0.0729955	0.032829	31.2977	31.5461	31.2409	30.8848	31.5257	31.4551
Color2 [DarkGray]	1	4		sp|Q10N44|IN21A_ORYSJProteinIN2-1homologAOS=Oryzasativasubsp.japonicaGN=Os03g0283200PE=2SV=1	sp|Q10N44|IN21A_ORYSJProteinIN2-1homologAOS=Oryzasativasubsp.japonicaGN=Os03g0283200PE=2SV=1						1	1	1	4.5	4.5	4.5	27.299	0.0035785	2.3337	76155000	3	0.277861	1	0.27168	0.113531	20.9481	19.8323	19.8214	19.9735	20.1133	19.7
Color2 [DarkGray]	1	4		sp|Q10N79|ARGJ_ORYSJArgininebiosynthesisbifunctionalproteinArgJ,chloroplasticOS=Oryzasativasubsp.japonicaGN=Os03g0279400PE=2SV=1	sp|Q10N79|ARGJ_ORYSJArgininebiosynthesisbifunctionalproteinArgJ,chloroplasticOS=Oryzasativasubsp.japonicaGN=Os03g0279400PE=2SV=1						4	4	4	11.4	11.4	11.4	47.853	0	11.892	486410000	32	0.972397	1	0.357042	0.164382	23.8206	23.89	23.6757	23.1886	23.7366	23.3901
Color2 [DarkGray]	1	4		sp|Q10NX8|BGAL6_ORYSJBeta-galactosidase6OS=Oryzasativasubsp.japonicaGN=Os03g0255100PE=1SV=2;tr|B7EDJ0|B7EDJ0_ORYSJBeta-galactosidaseOS=Oryzasativasubsp.japonicaGN=Os03g0255100PE=2SV=1;tr|A0A0N7KGY6|A0A0N7KGY6_ORYSJOs03g0255100protein(Fragment)OS=Oryzasativasubsp.japonicaGN=Os03g0255100PE=4SV=1	sp|Q10NX8|BGAL6_ORYSJBeta-galactosidase6OS=Oryzasativasubsp.japonicaGN=Os03g0255100PE=1SV=2;tr|B7EDJ0|B7EDJ0_ORYSJBeta-galactosidaseOS=Oryzasativasubsp.japonicaGN=Os03g0255100PE=2SV=1;tr|A0A0N7KGY6|A0A0N7KGY6_ORYSJOs03g0255100protein(Fragment)OS=Oryzasativasubsp.japonicaGN=Os03g0255100PE=4SV=1						4	4	4	6.6	6.6	6.6	92.839	0	5.9004	258940000	10	0.460105	1	-0.499576	-0.202354	22.7561	23.8126	22.9791	23.0913	23.682	24.2733
Color2 [DarkGray]	1	4		sp|Q10R17|PURA1_ORYSJAdenylosuccinatesynthetase1,chloroplasticOS=Oryzasativasubsp.japonicaGN=PURA1PE=2SV=1;sp|Q851S8|PURA2_ORYSJAdenylosuccinatesynthetase2,chloroplasticOS=Oryzasativasubsp.japonicaGN=PURA2PE=2SV=1	sp|Q10R17|PURA1_ORYSJAdenylosuccinatesynthetase1,chloroplasticOS=Oryzasativasubsp.japonicaGN=PURA1PE=2SV=1						13	13	13	33.2	33.2	33.2	52.135	0	56.993	3386700000	129	0.301444	1	0.208101	0.0912474	27.1005	27.2503	26.876	26.3699	26.9936	27.239
Color2 [DarkGray]	1	4		sp|Q10RE5|MTND2_ORYSJ1,2-dihydroxy-3-keto-5-methylthiopentenedioxygenase2OS=Oryzasativasubsp.japonicaGN=ARD2PE=2SV=1;tr|A0A0P0VTB7|A0A0P0VTB7_ORYSJOs03g0161800protein(Fragment)OS=Oryzasativasubsp.japonicaGN=Os03g0161800PE=4SV=1	sp|Q10RE5|MTND2_ORYSJ1,2-dihydroxy-3-keto-5-methylthiopentenedioxygenase2OS=Oryzasativasubsp.japonicaGN=ARD2PE=2SV=1						10	10	8	49	49	38.4	23.498	0	148.35	4206300000	102	0.159925	1	0.065101	0.0302405	26.7691	26.7965	27.0465	27.0541	26.663	26.6996
Color2 [DarkGray]	1	4		sp|Q10RI7|RH38_ORYSJDEAD-boxATP-dependentRNAhelicase38OS=Oryzasativasubsp.japonicaGN=Os03g0158200PE=3SV=1	sp|Q10RI7|RH38_ORYSJDEAD-boxATP-dependentRNAhelicase38OS=Oryzasativasubsp.japonicaGN=Os03g0158200PE=3SV=1						6	6	6	13.3	13.3	13.3	55.854	0	11.246	578730000	25	1.52025	1	0.321493	0.153261	24.894	24.6412	24.7701	24.4455	24.5601	24.3352
Color2 [DarkGray]	1	4		sp|Q10S27|VDAC6_ORYSJMitochondrialoutermembraneproteinporin6OS=Oryzasativasubsp.japonicaGN=VDAC6PE=2SV=1	sp|Q10S27|VDAC6_ORYSJMitochondrialoutermembraneproteinporin6OS=Oryzasativasubsp.japonicaGN=VDAC6PE=2SV=1						3	3	3	15.6	15.6	15.6	29.683	0	5.7079	305520000	13	0.215821	1	-0.0655034	-0.0309271	23.8092	23.8424	23.9186	23.8159	23.8018	24.149
Color2 [DarkGray]	1	4		sp|Q10S55|HIS1_ORYSJATPphosphoribosyltransferase,chloroplasticOS=Oryzasativasubsp.japonicaGN=Os03g0134300PE=3SV=1	sp|Q10S55|HIS1_ORYSJATPphosphoribosyltransferase,chloroplasticOS=Oryzasativasubsp.japonicaGN=Os03g0134300PE=3SV=1						3	3	3	7.9	7.9	7.9	43.909	0	4.5119	784320000	14	0.270686	1	-0.0975526	-0.0454932	25.1401	24.6824	25.0308	25.1325	25.0159	24.9976
Color2 [DarkGray]	1	4		sp|Q10S72|4CLL4_ORYSJ4-coumarate--CoAligase-like4OS=Oryzasativasubsp.japonicaGN=4CLL4PE=2SV=1	sp|Q10S72|4CLL4_ORYSJ4-coumarate--CoAligase-like4OS=Oryzasativasubsp.japonicaGN=4CLL4PE=2SV=1						8	8	8	17.8	17.8	17.8	59.865	0	21.328	848240000	59	0.181859	1	0.081234	0.0374334	25.1998	25.1648	25.1217	25.0976	24.7809	25.3642
Color2 [DarkGray]	1	4		sp|Q10ST8|NLTPX_ORYSJNon-specificlipid-transferprotein2OS=Oryzasativasubsp.japonicaGN=LTP-2PE=1SV=1	sp|Q10ST8|NLTPX_ORYSJNon-specificlipid-transferprotein2OS=Oryzasativasubsp.japonicaGN=LTP-2PE=1SV=1						3	3	3	36.5	36.5	36.5	9.5352	0	6.5849	182820000	9	0.574957	1	-0.636508	-0.255335	23.2129	23.6319	23.2764	23.5211	23.549	24.9607
Color2 [DarkGray]	1	4		sp|Q2QLI6|MP701_ORYSJMicrotubule-associatedprotein70-1OS=Oryzasativasubsp.japonicaGN=MAP70.1PE=2SV=1	sp|Q2QLI6|MP701_ORYSJMicrotubule-associatedprotein70-1OS=Oryzasativasubsp.japonicaGN=MAP70.1PE=2SV=1						1	1	1	1.8	1.8	1.8	63.556	0.0028101	2.3987	40407000	3	0.355412	1	-0.796504	-0.271613	19.5741	22.116	22.5165	22.2919	21.9166	22.3876
Color2 [DarkGray]	1	4		sp|Q2QLY4|METE2_ORYSJ5-methyltetrahydropteroyltriglutamate--homocysteinemethyltransferase2OS=Oryzasativasubsp.japonicaGN=Os12g0624000PE=2SV=1	sp|Q2QLY4|METE2_ORYSJ5-methyltetrahydropteroyltriglutamate--homocysteinemethyltransferase2OS=Oryzasativasubsp.japonicaGN=Os12g0624000PE=2SV=1						28	4	4	42.6	3.5	3.5	84.665	0	9.3808	730020000	14	0.509546	1	0.772654	0.290018	25.4966	23.9925	25.683	24.9264	24.358	23.5698
Color2 [DarkGray]	1	4		sp|Q2QLY5|METE1_ORYSJ5-methyltetrahydropteroyltriglutamate--homocysteinemethyltransferase1OS=Oryzasativasubsp.japonicaGN=Os12g0623900PE=2SV=1;tr|A0A0P0YCC8|A0A0P0YCC8_ORYSJOs12g0623900protein(Fragment)OS=Oryzasativasubsp.japonicaGN=Os12g0623900PE=4SV=1;tr|A0A0P0YCK4|A0A0P0YCK4_ORYSJOs12g0623900protein(Fragment)OS=Oryzasativasubsp.japonicaGN=Os12g0623900PE=4SV=1	sp|Q2QLY5|METE1_ORYSJ5-methyltetrahydropteroyltriglutamate--homocysteinemethyltransferase1OS=Oryzasativasubsp.japonicaGN=Os12g0623900PE=2SV=1;tr|A0A0P0YCC8|A0A0P0YCC8_ORYSJOs12g0623900protein(Fragment)OS=Oryzasativasubsp.japonicaGN=Os12g0623900PE=4SV=1						31	31	7	45.3	45.3	6.3	84.584	0	323.31	65175000000	648	0.229832	1	0.318913	0.125369	31.2868	30.6782	31.1187	31.589	30.7247	29.8133
Color2 [DarkGray]	1	4		tr|A0A0N7KHQ6|A0A0N7KHQ6_ORYSJSerine/threonine-proteinphosphatase(Fragment)OS=Oryzasativasubsp.japonicaGN=Os03g0646900PE=3SV=1;sp|Q60EX6|BSL1_ORYSJSerine/threonine-proteinphosphataseBSL1homologOS=Oryzasativasubsp.japonicaGN=BSL1PE=2SV=1;tr|A0A0P0YD65|A0A0P0YD65_ORYSJSerine/threonine-proteinphosphatase(Fragment)OS=Oryzasativasubsp.japonicaGN=Os12g0617900PE=3SV=1;sp|Q2QM47|BSL2_ORYSJSerine/threonin…	tr|A0A0N7KHQ6|A0A0N7KHQ6_ORYSJSerine/threonine-proteinphosphatase(Fragment)OS=Oryzasativasubsp.japonicaGN=Os03g0646900PE=3SV=1;sp|Q60EX6|BSL1_ORYSJSerine/threonine-proteinphosphataseBSL1homologOS=Oryzasativasubsp.japonicaGN=BSL1PE=2SV=1;tr|A0A0P0YD65|A0A0P0YD65_ORYSJSerine/threonine-proteinphosphatase(Fragment)OS=Oryzasativasubsp.japonicaGN=Os12g0617900PE=3SV=1;sp|Q2QM47|BSL2_ORYSJSerine/threonin…						2	2	1	6.6	6.6	3.8	44.098	0.00043141	3.0118	131500000	6	0.150494	1	-0.558658	-0.165081	19.5901	23.1365	23.9307	22.0894	23.3475	22.8964
Color2 [DarkGray]	1	4		sp|Q2QM55|ODPB3_ORYSJPyruvatedehydrogenaseE1componentsubunitbeta-3,chloroplasticOS=Oryzasativasubsp.japonicaGN=Os12g0616900PE=2SV=1;tr|A0A0P0W0N2|A0A0P0W0N2_ORYSJOs03g0645100protein(Fragment)OS=Oryzasativasubsp.japonicaGN=Os03g0645100PE=4SV=1;tr|A0A0N7KHQ4|A0A0N7KHQ4_ORYSJOs03g0645100protein(Fragment)OS=Oryzasativasubsp.japonicaGN=Os03g0645100PE=4SV=1	sp|Q2QM55|ODPB3_ORYSJPyruvatedehydrogenaseE1componentsubunitbeta-3,chloroplasticOS=Oryzasativasubsp.japonicaGN=Os12g0616900PE=2SV=1;tr|A0A0P0W0N2|A0A0P0W0N2_ORYSJOs03g0645100protein(Fragment)OS=Oryzasativasubsp.japonicaGN=Os03g0645100PE=4SV=1;tr|A0A0N7KHQ4|A0A0N7KHQ4_ORYSJOs03g0645100protein(Fragment)OS=Oryzasativasubsp.japonicaGN=Os03g0645100PE=4SV=1						9	9	3	31.5	31.5	12.3	42.12	0	40.459	2568900000	111	0.200783	1	0.0824776	0.0382145	27.0887	26.7216	27.1657	26.8053	27.065	26.8583
Color2 [DarkGray]	1	4		sp|Q2QMB3|LOL2_ORYSJProteinLOL2OS=Oryzasativasubsp.japonicaGN=LOL2PE=2SV=1;sp|Q6ASS2|LOL3_ORYSJProteinLOL3OS=Oryzasativasubsp.japonicaGN=LOL3PE=2SV=1	sp|Q2QMB3|LOL2_ORYSJProteinLOL2OS=Oryzasativasubsp.japonicaGN=LOL2PE=2SV=1;sp|Q6ASS2|LOL3_ORYSJProteinLOL3OS=Oryzasativasubsp.japonicaGN=LOL3PE=2SV=1						1	1	1	6.4	6.4	6.4	18.054	0.00043234	3.0361	20803000	3	0.210705	1	-0.274171	-0.109478	21.3107	21.3794	20.042	20.8511	21.0164	21.687
Color2 [DarkGray]	1	4		sp|Q2QMG2|MCCA_ORYSJMethylcrotonoyl-CoAcarboxylasesubunitalpha,mitochondrialOS=Oryzasativasubsp.japonicaGN=MCCAPE=2SV=2;tr|A0A0P0YBZ2|A0A0P0YBZ2_ORYSJOs12g0605800protein(Fragment)OS=Oryzasativasubsp.japonicaGN=Os12g0605800PE=4SV=1;tr|A0A0P0YCK7|A0A0P0YCK7_ORYSJOs12g0605800proteinOS=Oryzasativasubsp.japonicaGN=Os12g0605800PE=4SV=1	sp|Q2QMG2|MCCA_ORYSJMethylcrotonoyl-CoAcarboxylasesubunitalpha,mitochondrialOS=Oryzasativasubsp.japonicaGN=MCCAPE=2SV=2;tr|A0A0P0YBZ2|A0A0P0YBZ2_ORYSJOs12g0605800protein(Fragment)OS=Oryzasativasubsp.japonicaGN=Os12g0605800PE=4SV=1						5	5	5	9.1	9.1	9.1	80.283	0	10.97	309530000	20	0.354259	1	-0.303495	-0.128801	21.9094	22.6568	22.549	22.5422	23.1939	22.2897
Color2 [DarkGray]	1	4		sp|Q2QMN7|UAH_ORYSJProbableureidoglycolatehydrolaseOS=Oryzasativasubsp.japonicaGN=UAHPE=1SV=2;tr|A0A0P0YBW4|A0A0P0YBW4_ORYSJOs12g0597500protein(Fragment)OS=Oryzasativasubsp.japonicaGN=Os12g0597500PE=4SV=1	sp|Q2QMN7|UAH_ORYSJProbableureidoglycolatehydrolaseOS=Oryzasativasubsp.japonicaGN=UAHPE=1SV=2;tr|A0A0P0YBW4|A0A0P0YBW4_ORYSJOs12g0597500protein(Fragment)OS=Oryzasativasubsp.japonicaGN=Os12g0597500PE=4SV=1						13	13	13	32.2	32.2	32.2	51.715	0	33.878	1823400000	89	0.352455	1	-0.0853678	-0.0406386	25.9765	26.0542	26.1073	26.0487	26.028	26.3175
Color2 [DarkGray]	1	4		sp|Q2QNF7|DAPF_ORYSJDiaminopimelateepimerase,chloroplasticOS=Oryzasativasubsp.japonicaGN=DAPFPE=2SV=1	sp|Q2QNF7|DAPF_ORYSJDiaminopimelateepimerase,chloroplasticOS=Oryzasativasubsp.japonicaGN=DAPFPE=2SV=1						8	8	8	28.5	28.5	28.5	37.83	0	16.033	699300000	25	0.123279	1	-0.065733	-0.029948	25.2943	25.1773	24.9767	24.8734	25.362	25.41
Color2 [DarkGray]	1	4		sp|Q2QNG7|ACLA3_ORYSJATP-citratesynthasealphachainprotein3OS=Oryzasativasubsp.japonicaGN=ACLA-3PE=2SV=1	sp|Q2QNG7|ACLA3_ORYSJATP-citratesynthasealphachainprotein3OS=Oryzasativasubsp.japonicaGN=ACLA-3PE=2SV=1						9	4	4	24.1	11.6	11.6	46.794	0	11.04	314120000	13	0.382606	1	0.772673	0.271185	24.3479	22.4847	23.8556	23.3506	23.5077	21.5119
Color2 [DarkGray]	1	4		sp|Q2QQ99|SP1L3_ORYSJProteinSPIRAL1-like3OS=Oryzasativasubsp.japonicaGN=Os12g0502000PE=3SV=1	sp|Q2QQ99|SP1L3_ORYSJProteinSPIRAL1-like3OS=Oryzasativasubsp.japonicaGN=Os12g0502000PE=3SV=1						4	4	4	76.2	76.2	76.2	10.22	0	43.691	1166600000	56	0.449087	1	-0.368598	-0.156638	24.8853	25.4788	24.7435	25.0119	25.2745	25.9271
Color2 [DarkGray]	1	4		sp|Q2QS13|UGDH5_ORYSJUDP-glucose6-dehydrogenase5OS=Oryzasativasubsp.japonicaGN=UGD5PE=2SV=1;sp|B7F958|UGDH2_ORYSJUDP-glucose6-dehydrogenase2OS=Oryzasativasubsp.japonicaGN=UGD2PE=2SV=1	sp|Q2QS13|UGDH5_ORYSJUDP-glucose6-dehydrogenase5OS=Oryzasativasubsp.japonicaGN=UGD5PE=2SV=1						24	6	5	59.4	21.5	17.9	52.918	0	18.337	997470000	28	0.264074	1	-0.160198	-0.0714486	25.3256	25.0737	25.4668	25.8396	25.401	25.106
Color2 [DarkGray]	1	4		sp|Q2QS14|UGDH4_ORYSJUDP-glucose6-dehydrogenase4OS=Oryzasativasubsp.japonicaGN=UGD4PE=2SV=1	sp|Q2QS14|UGDH4_ORYSJUDP-glucose6-dehydrogenase4OS=Oryzasativasubsp.japonicaGN=UGD4PE=2SV=1						25	25	3	62.3	62.3	12.3	52.854	0	323.31	62957000000	769	0.134468	1	0.0419375	0.019829	31.4692	31.2812	31.5262	31.3921	31.5315	31.2272
Color2 [DarkGray]	1	4		sp|Q2QTY2|C3H65_ORYSJZincfingerCCCHdomain-containingprotein65OS=Oryzasativasubsp.japonicaGN=Os12g0278800PE=2SV=1	sp|Q2QTY2|C3H65_ORYSJZincfingerCCCHdomain-containingprotein65OS=Oryzasativasubsp.japonicaGN=Os12g0278800PE=2SV=1						4	4	4	8.9	8.9	8.9	57.305	0	10.174	326800000	16	0.505775	1	-0.491742	-0.202746	24.0199	22.832	23.3426	24.3681	23.5229	23.7788
Color2 [DarkGray]	1	4		sp|Q2QWT4|DPNP_ORYSJ3'(2'),5'-bisphosphatenucleotidaseOS=Oryzasativasubsp.japonicaGN=Os12g0183300PE=2SV=1;tr|A0A0N7KTP2|A0A0N7KTP2_ORYSJOs12g0183300protein(Fragment)OS=Oryzasativasubsp.japonicaGN=Os12g0183300PE=4SV=1	sp|Q2QWT4|DPNP_ORYSJ3'(2'),5'-bisphosphatenucleotidaseOS=Oryzasativasubsp.japonicaGN=Os12g0183300PE=2SV=1;tr|A0A0N7KTP2|A0A0N7KTP2_ORYSJOs12g0183300protein(Fragment)OS=Oryzasativasubsp.japonicaGN=Os12g0183300PE=4SV=1						9	9	9	32.1	32.1	32.1	37.48	0	47.725	2777900000	72	0.108578	1	0.0582256	0.0265412	26.7696	26.5462	26.8934	26.9379	26.7248	26.3719
Color2 [DarkGray]	1	4		sp|Q2QX01|GRS12_ORYSJMonothiolglutaredoxin-S12,chloroplasticOS=Oryzasativasubsp.japonicaGN=GRXS12PE=2SV=1	sp|Q2QX01|GRS12_ORYSJMonothiolglutaredoxin-S12,chloroplasticOS=Oryzasativasubsp.japonicaGN=GRXS12PE=2SV=1						2	2	2	7.7	7.7	7.7	30.589	0	3.6518	67676000	2	0.11255	1	-0.216391	-0.0802352	22.4796	21.7375	20.4103	21.0771	22.002	22.1975
Color2 [DarkGray]	1	4		sp|Q2QXR8|KPYC2_ORYSJPyruvatekinase2,cytosolicOS=Oryzasativasubsp.japonicaGN=Os12g0145700PE=2SV=1	sp|Q2QXR8|KPYC2_ORYSJPyruvatekinase2,cytosolicOS=Oryzasativasubsp.japonicaGN=Os12g0145700PE=2SV=1						13	13	2	29.8	29.8	4.7	57.441	0	53.389	3473700000	121	0.146407	1	0.0753676	0.0343926	27.1762	26.7234	27.1848	27.1377	26.981	26.7396
Color2 [DarkGray]	1	4		sp|Q2QYL3|NLTP3_ORYSJNon-specificlipid-transferprotein3OS=Oryzasativasubsp.japonicaGN=LTP110-APE=2SV=1	sp|Q2QYL3|NLTP3_ORYSJNon-specificlipid-transferprotein3OS=Oryzasativasubsp.japonicaGN=LTP110-APE=2SV=1						3	3	3	30.6	30.6	30.6	12.145	0	35.654	1639700000	47	0.0387738	1	0.0524661	0.0213323	25.2454	25.8616	25.1635	24.6029	25.5427	25.9676
Color2 [DarkGray]	1	4		sp|Q2RBN7|CLH1_ORYSJClathrinheavychain1OS=Oryzasativasubsp.japonicaGN=Os11g0104900PE=3SV=1;sp|Q2QYW2|CLH2_ORYSJClathrinheavychain2OS=Oryzasativasubsp.japonicaGN=Os12g0104800PE=3SV=1;tr|A0A0P0Y653|A0A0P0Y653_ORYSJOs12g0104766proteinOS=Oryzasativasubsp.japonicaGN=Os12g0104766PE=4SV=1;tr|A0A0P0XY01|A0A0P0XY01_ORYSJOs11g0104866proteinOS=Oryzasativasubsp.japonicaGN=Os11g0104866PE=4SV=1;tr|A0A0P0XY45|A…	sp|Q2RBN7|CLH1_ORYSJClathrinheavychain1OS=Oryzasativasubsp.japonicaGN=Os11g0104900PE=3SV=1;sp|Q2QYW2|CLH2_ORYSJClathrinheavychain2OS=Oryzasativasubsp.japonicaGN=Os12g0104800PE=3SV=1;tr|A0A0P0Y653|A0A0P0Y653_ORYSJOs12g0104766proteinOS=Oryzasativasubsp.japonicaGN=Os12g0104766PE=4SV=1;tr|A0A0P0XY01|A0A0P0XY01_ORYSJOs11g0104866proteinOS=Oryzasativasubsp.japonicaGN=Os11g0104866PE=4SV=1						20	20	20	14.5	14.5	14.5	193.34	0	48.218	1240600000	72	0.91225	1	0.717292	0.303028	25.9571	25.394	26.0756	25.5902	25.1341	24.5505
Color2 [DarkGray]	1	4		sp|Q2QZL4|U2A2B_ORYSJSplicingfactorU2aflargesubunitBOS=Oryzasativasubsp.japonicaGN=U2AF65BPE=3SV=2	sp|Q2QZL4|U2A2B_ORYSJSplicingfactorU2aflargesubunitBOS=Oryzasativasubsp.japonicaGN=U2AF65BPE=3SV=2						4	4	1	8	8	2	61.359	0	11.152	874500000	44	0.0762865	1	0.0443014	0.0200981	25.311	25.1676	25.7012	25.1197	25.561	25.3662
Color2 [DarkGray]	1	4		sp|Q2R0W8|SP1L2_ORYSJProteinSPIRAL1-like2OS=Oryzasativasubsp.japonicaGN=Os11g0629400PE=3SV=1	sp|Q2R0W8|SP1L2_ORYSJProteinSPIRAL1-like2OS=Oryzasativasubsp.japonicaGN=Os11g0629400PE=3SV=1						4	4	4	63.5	63.5	63.5	11.326	0	16.344	243360000	21	0.672876	1	-1.73139	-0.546524	18.773	22.7194	21.3833	22.8715	22.4014	22.7968
Color2 [DarkGray]	1	4		sp|Q2R1M8|RH52C_ORYSJDEAD-boxATP-dependentRNAhelicase52COS=Oryzasativasubsp.japonicaGN=Os11g0599500PE=3SV=1	sp|Q2R1M8|RH52C_ORYSJDEAD-boxATP-dependentRNAhelicase52COS=Oryzasativasubsp.japonicaGN=Os11g0599500PE=3SV=1						9	6	6	18	12.2	12.2	65.987	0	12.888	571060000	35	0.15141	1	-0.0573832	-0.026797	24.6804	25.0038	24.9787	25.0872	24.7623	24.9856
Color2 [DarkGray]	1	4		sp|Q2R1V8|GME2_ORYSJGDP-mannose3,5-epimerase2OS=Oryzasativasubsp.japonicaGN=GME-2PE=2SV=2	sp|Q2R1V8|GME2_ORYSJGDP-mannose3,5-epimerase2OS=Oryzasativasubsp.japonicaGN=GME-2PE=2SV=2						20	9	9	56.6	24.5	24.5	42.132	0	58.09	2241600000	87	0.832715	1	0.225577	0.106123	26.3145	26.4493	26.2856	26.342	26.0797	25.951
Color2 [DarkGray]	1	4		sp|Q2R2W2|14334_ORYSJ14-3-3-likeproteinGF14-DOS=Oryzasativasubsp.japonicaGN=GF14DPE=1SV=1	sp|Q2R2W2|14334_ORYSJ14-3-3-likeproteinGF14-DOS=Oryzasativasubsp.japonicaGN=GF14DPE=1SV=1						8	3	3	37	18.1	18.1	29.261	0	3.8183	95842000	3	0.183096	1	-0.502623	-0.165003	21.8948	19.2961	21.5744	21.366	22.5819	20.3254
Color2 [DarkGray]	1	4		sp|Q2R480|6PGD2_ORYSJ6-phosphogluconatedehydrogenase,decarboxylating2,chloroplasticOS=Oryzasativasubsp.japonicaGN=G6PGH2PE=2SV=1;tr|A0A0P0Y2C4|A0A0P0Y2C4_ORYSJOs11g0484500protein(Fragment)OS=Oryzasativasubsp.japonicaGN=Os11g0484500PE=4SV=1	sp|Q2R480|6PGD2_ORYSJ6-phosphogluconatedehydrogenase,decarboxylating2,chloroplasticOS=Oryzasativasubsp.japonicaGN=G6PGH2PE=2SV=1;tr|A0A0P0Y2C4|A0A0P0Y2C4_ORYSJOs11g0484500protein(Fragment)OS=Oryzasativasubsp.japonicaGN=Os11g0484500PE=4SV=1						7	6	6	13.8	12	12	54.299	0	32.672	2384100000	62	0.0971046	1	-0.0882066	-0.0379348	26.734	26.3927	26.8937	27.3302	26.3806	26.5742
Color2 [DarkGray]	1	4		sp|Q2R483|MTBC_ORYSJProbablebifunctionalmethylthioribulose-1-phosphatedehydratase/enolase-phosphataseE1OS=Oryzasativasubsp.japonicaGN=Os11g0484000PE=2SV=1	sp|Q2R483|MTBC_ORYSJProbablebifunctionalmethylthioribulose-1-phosphatedehydratase/enolase-phosphataseE1OS=Oryzasativasubsp.japonicaGN=Os11g0484000PE=2SV=1						15	15	15	37.6	37.6	37.6	56.959	0	60.439	3358500000	95	0.128854	1	0.0797997	0.0358276	26.4219	26.0301	26.4038	26.4071	26.3796	25.8297
Color2 [DarkGray]	1	4		tr|A0A0P0Y253|A0A0P0Y253_ORYSJOs11g0472000protein(Fragment)OS=Oryzasativasubsp.japonicaGN=Os11g0472000PE=4SV=1;sp|Q2R4J4|C3H63_ORYSJZincfingerCCCHdomain-containingprotein63OS=Oryzasativasubsp.japonicaGN=Os11g0472000PE=2SV=2;sp|Q2QT65|C3H66_ORYSJZincfingerCCCHdomain-containingprotein66OS=Oryzasativasubsp.japonicaGN=Os12g0405100PE=2SV=1	tr|A0A0P0Y253|A0A0P0Y253_ORYSJOs11g0472000protein(Fragment)OS=Oryzasativasubsp.japonicaGN=Os11g0472000PE=4SV=1;sp|Q2R4J4|C3H63_ORYSJZincfingerCCCHdomain-containingprotein63OS=Oryzasativasubsp.japonicaGN=Os11g0472000PE=2SV=2;sp|Q2QT65|C3H66_ORYSJZincfingerCCCHdomain-containingprotein66OS=Oryzasativasubsp.japonicaGN=Os12g0405100PE=2SV=1						2	2	2	5.3	5.3	5.3	45.521	0	4.1197	137860000	10	0.517541	1	-0.458027	-0.191766	22.102	22.6252	22.2507	23.1801	22.0737	23.0981
Color2 [DarkGray]	1	4		sp|Q2R4Z8|DH16D_ORYSJDehydrinRab16DOS=Oryzasativasubsp.japonicaGN=RAB16DPE=2SV=1	sp|Q2R4Z8|DH16D_ORYSJDehydrinRab16DOS=Oryzasativasubsp.japonicaGN=RAB16DPE=2SV=1						5	5	5	59.6	59.6	59.6	15.552	0	19.58	471500000	16	1.04541	1	-1.51462	-0.565027	20.1157	22.2911	21.0252	22.5329	22.2923	23.1505
Color2 [DarkGray]	1	4		sp|Q2R8Z5|ADH1_ORYSJAlcoholdehydrogenase1OS=Oryzasativasubsp.japonicaGN=ADH1PE=2SV=2	sp|Q2R8Z5|ADH1_ORYSJAlcoholdehydrogenase1OS=Oryzasativasubsp.japonicaGN=ADH1PE=2SV=2						6	4	4	19	13.7	13.7	40.984	0	10.979	392970000	29	0.410619	1	-0.138414	-0.0645827	24.2422	24.2716	24.5006	24.3031	24.4257	24.7009
Color2 [DarkGray]	1	4		tr|A0A0P0WTA4|A0A0P0WTA4_ORYSJOs06g0159725protein(Fragment)OS=Oryzasativasubsp.japonicaGN=Os06g0159725PE=3SV=1;sp|Q2RAD9|H32_ORYSJHistoneH3.2OS=Oryzasativasubsp.japonicaGN=Os01g0866200PE=3SV=1;tr|A0A0P0WSK4|A0A0P0WSK4_ORYSJOs06g0160100protein(Fragment)OS=Oryzasativasubsp.japonicaGN=Os06g0160100PE=3SV=1;tr|A0A0P0WA64|A0A0P0WA64_ORYSJOs04g0419600proteinOS=Oryzasativasubsp.japonicaGN=Os04g0419600PE=…	tr|A0A0P0WTA4|A0A0P0WTA4_ORYSJOs06g0159725protein(Fragment)OS=Oryzasativasubsp.japonicaGN=Os06g0159725PE=3SV=1;sp|Q2RAD9|H32_ORYSJHistoneH3.2OS=Oryzasativasubsp.japonicaGN=Os01g0866200PE=3SV=1;tr|A0A0P0WSK4|A0A0P0WSK4_ORYSJOs06g0160100protein(Fragment)OS=Oryzasativasubsp.japonicaGN=Os06g0160100PE=3SV=1;tr|A0A0P0WA64|A0A0P0WA64_ORYSJOs04g0419600proteinOS=Oryzasativasubsp.japonicaGN=Os04g0419600PE=…						3	1	1	17.4	6.8	6.8	14.88	0.00042159	2.7964	174770000	2	0.0485212	1	0.0937786	0.0352208	22.7883	23.0245	22.207	22.9178	21.3835	23.4371
Color2 [DarkGray]	1	4		sp|Q2RAK2|KPYC1_ORYSJPyruvatekinase1,cytosolicOS=Oryzasativasubsp.japonicaGN=Os11g0148500PE=1SV=1	sp|Q2RAK2|KPYC1_ORYSJPyruvatekinase1,cytosolicOS=Oryzasativasubsp.japonicaGN=Os11g0148500PE=1SV=1						13	2	2	31.3	6.3	6.3	57.319	0	9.0345	431260000	13	0.518557	1	-0.572945	-0.230552	22.4929	23.4399	23.3504	24.4219	23.2152	23.3649
Color2 [DarkGray]	1	4		sp|Q336R9|MSRA4_ORYSJPeptidemethioninesulfoxidereductaseA4,chloroplasticOS=Oryzasativasubsp.japonicaGN=MSRA4PE=2SV=2	sp|Q336R9|MSRA4_ORYSJPeptidemethioninesulfoxidereductaseA4,chloroplasticOS=Oryzasativasubsp.japonicaGN=MSRA4PE=2SV=2						6	6	5	24.7	24.7	20.9	28.639	0	9.4529	303640000	11	0.295078	1	-0.271969	-0.114584	23.397	23.6591	23.0739	23.7154	23.0413	24.1891
Color2 [DarkGray]	1	4		sp|Q336T5|EXPB3_ORYSJExpansin-B3OS=Oryzasativasubsp.japonicaGN=EXPB3PE=2SV=2;tr|A0A0N7KS70|A0A0N7KS70_ORYSJOs10g0555900protein(Fragment)OS=Oryzasativasubsp.japonicaGN=Os10g0555900PE=3SV=1	sp|Q336T5|EXPB3_ORYSJExpansin-B3OS=Oryzasativasubsp.japonicaGN=EXPB3PE=2SV=2;tr|A0A0N7KS70|A0A0N7KS70_ORYSJOs10g0555900protein(Fragment)OS=Oryzasativasubsp.japonicaGN=Os10g0555900PE=3SV=1						10	8	8	49.3	42.9	42.9	29.191	0	60.386	2593200000	90	0.186074	1	-0.158443	-0.0681441	25.3716	25.7631	24.9645	25.0887	25.8653	25.6205
Color2 [DarkGray]	1	4		sp|Q336X9|MPK6_ORYSJMitogen-activatedproteinkinase6OS=Oryzasativasubsp.japonicaGN=MPK6PE=2SV=1;sp|Q5J4W4|MPK2_ORYSJMitogen-activatedproteinkinase2OS=Oryzasativasubsp.japonicaGN=MPK2PE=2SV=1	sp|Q336X9|MPK6_ORYSJMitogen-activatedproteinkinase6OS=Oryzasativasubsp.japonicaGN=MPK6PE=2SV=1						3	3	3	10.1	10.1	10.1	42.772	0	9.0545	170380000	6	0.836541	1	1.27239	0.470274	22.9866	22.3226	22.9776	20.4747	22.7563	21.2386
Color2 [DarkGray]	1	4		sp|Q337B8|ETFQO_ORYSJElectrontransferflavoprotein-ubiquinoneoxidoreductase,mitochondrialOS=Oryzasativasubsp.japonicaGN=Os10g0516300PE=3SV=1;tr|A0A0P0XW74|A0A0P0XW74_ORYSJOs10g0516300protein(Fragment)OS=Oryzasativasubsp.japonicaGN=Os10g0516300PE=4SV=1	sp|Q337B8|ETFQO_ORYSJElectrontransferflavoprotein-ubiquinoneoxidoreductase,mitochondrialOS=Oryzasativasubsp.japonicaGN=Os10g0516300PE=3SV=1;tr|A0A0P0XW74|A0A0P0XW74_ORYSJOs10g0516300protein(Fragment)OS=Oryzasativasubsp.japonicaGN=Os10g0516300PE=4SV=1						2	2	2	3.5	3.5	3.5	63.471	0.0050368	2.1668	56267000	2	0.513753	1	0.626316	0.24711	21.2508	20.5356	21.47	19.5687	21.0588	20.75
Color2 [DarkGray]	1	4		sp|Q35322|NDUS3_ORYSJNADHdehydrogenase[ubiquinone]iron-sulfurprotein3OS=Oryzasativasubsp.japonicaGN=NAD9PE=2SV=2;tr|A0A0P0Y9J6|A0A0P0Y9J6_ORYSJOs12g0422971protein(Fragment)OS=Oryzasativasubsp.japonicaGN=Os12g0422971PE=4SV=1	sp|Q35322|NDUS3_ORYSJNADHdehydrogenase[ubiquinone]iron-sulfurprotein3OS=Oryzasativasubsp.japonicaGN=NAD9PE=2SV=2						3	3	3	17.9	17.9	17.9	22.991	0	5.7572	71925000	4	0.105453	1	0.337724	0.107063	22.7727	19.7069	20.4166	21.6207	20.9575	19.3048
Color2 [DarkGray]	1	4		sp|Q40636|EXPA2_ORYSJExpansin-A2OS=Oryzasativasubsp.japonicaGN=EXPA2PE=2SV=2;sp|Q852A1|EXPA7_ORYSJExpansin-A7OS=Oryzasativasubsp.japonicaGN=EXPA7PE=2SV=1;sp|Q6ZGU9|EXPA5_ORYSJExpansin-A5OS=Oryzasativasubsp.japonicaGN=EXPA5PE=2SV=1	sp|Q40636|EXPA2_ORYSJExpansin-A2OS=Oryzasativasubsp.japonicaGN=EXPA2PE=2SV=2;sp|Q852A1|EXPA7_ORYSJExpansin-A7OS=Oryzasativasubsp.japonicaGN=EXPA7PE=2SV=1;sp|Q6ZGU9|EXPA5_ORYSJExpansin-A5OS=Oryzasativasubsp.japonicaGN=EXPA5PE=2SV=1						1	1	1	3.6	3.6	3.6	26.673	0.00042017	2.7572	245260000	8	0.00163683	1	-0.00519625	-0.00171156	20.9341	22.7966	21.1689	20.1206	23.0778	21.7168
Color2 [DarkGray]	1	4		sp|Q40648|KCAB_ORYSJProbablevoltage-gatedpotassiumchannelsubunitbetaOS=Oryzasativasubsp.japonicaGN=KOB1PE=1SV=2	sp|Q40648|KCAB_ORYSJProbablevoltage-gatedpotassiumchannelsubunitbetaOS=Oryzasativasubsp.japonicaGN=KOB1PE=1SV=2						9	9	9	31.1	31.1	31.1	36.449	0	41.106	1897200000	73	0.939784	1	0.210044	0.0998058	26.9651	26.7956	26.6538	26.4897	26.6615	26.6331
Color2 [DarkGray]	1	4		sp|Q40665|TBB3_ORYSJTubulinbeta-3chainOS=Oryzasativasubsp.japonicaGN=TUBB3PE=2SV=2;sp|P46265|TBB5_ORYSJTubulinbeta-5chainOS=Oryzasativasubsp.japonicaGN=TUBB5PE=1SV=1;tr|A0A0P0VF92|A0A0P0VF92_ORYSJOs02g0167300protein(Fragment)OS=Oryzasativasubsp.japonicaGN=Os02g0167300PE=3SV=1	sp|Q40665|TBB3_ORYSJTubulinbeta-3chainOS=Oryzasativasubsp.japonicaGN=TUBB3PE=2SV=2;sp|P46265|TBB5_ORYSJTubulinbeta-5chainOS=Oryzasativasubsp.japonicaGN=TUBB5PE=1SV=1;tr|A0A0P0VF92|A0A0P0VF92_ORYSJOs02g0167300protein(Fragment)OS=Oryzasativasubsp.japonicaGN=Os02g0167300PE=3SV=1						26	26	4	67.7	67.7	14.6	50.121	0	323.31	64918000000	862	0.134143	1	0.0967681	0.0427074	31.4168	31.0748	31.426	31.3136	31.5614	30.7522
Color2 [DarkGray]	1	4		sp|Q40680|EF1D1_ORYSJElongationfactor1-delta1OS=Oryzasativasubsp.japonicaGN=Os07g0614500PE=2SV=3;tr|A0A0P0X986|A0A0P0X986_ORYSJOs07g0614500protein(Fragment)OS=Oryzasativasubsp.japonicaGN=Os07g0614500PE=3SV=1	sp|Q40680|EF1D1_ORYSJElongationfactor1-delta1OS=Oryzasativasubsp.japonicaGN=Os07g0614500PE=2SV=3						10	9	7	43.7	39.7	35.4	24.862	0	193.79	14439000000	230	0.110933	1	0.0693595	0.0311537	29.0967	28.9907	29.2962	29.3113	29.2181	28.6462
Color2 [DarkGray]	1	4		sp|Q40682|EF1D2_ORYSJElongationfactor1-delta2OS=Oryzasativasubsp.japonicaGN=Os03g0406200PE=2SV=3	sp|Q40682|EF1D2_ORYSJElongationfactor1-delta2OS=Oryzasativasubsp.japonicaGN=Os03g0406200PE=2SV=3						8	5	5	39.4	27.4	27.4	24.654	0	33.995	549540000	41	0.0179925	1	0.0205148	0.00862366	24.3	23.2124	24.2552	24.1599	23.8192	23.7269
Color2 [DarkGray]	1	4		sp|Q40731|STAD5_ORYSJStearoyl-[acyl-carrier-protein]9-desaturase5,chloroplasticOS=Oryzasativasubsp.japonicaGN=Os04g0379900PE=2SV=2	sp|Q40731|STAD5_ORYSJStearoyl-[acyl-carrier-protein]9-desaturase5,chloroplasticOS=Oryzasativasubsp.japonicaGN=Os04g0379900PE=2SV=2						7	7	6	22.1	22.1	19.2	44.341	0	28.647	429870000	27	0.0362053	1	-0.076231	-0.0280974	25.1827	23.46	24.9214	25.5212	24.2901	23.9815
Color2 [DarkGray]	1	4		sp|Q42456|ASPR1_ORYSJAsparticproteinaseoryzasin-1OS=Oryzasativasubsp.japonicaGN=Os05g0567100PE=2SV=2;tr|A0A0P0WR25|A0A0P0WR25_ORYSJOs05g0567100proteinOS=Oryzasativasubsp.japonicaGN=Os05g0567100PE=3SV=1	sp|Q42456|ASPR1_ORYSJAsparticproteinaseoryzasin-1OS=Oryzasativasubsp.japonicaGN=Os05g0567100PE=2SV=2;tr|A0A0P0WR25|A0A0P0WR25_ORYSJOs05g0567100proteinOS=Oryzasativasubsp.japonicaGN=Os05g0567100PE=3SV=1						9	9	8	23.6	23.6	21.2	54.073	0	160.92	5259100000	99	0.036821	0.999963	-0.0267366	-0.0119037	26.9413	26.5178	27.2611	26.7062	26.9848	27.1095
Color2 [DarkGray]	1	4		sp|Q42971|ENO_ORYSJEnolaseOS=Oryzasativasubsp.japonicaGN=ENO1PE=1SV=2;tr|A0A0N7KRH6|A0A0N7KRH6_ORYSJOs10g0167300proteinOS=Oryzasativasubsp.japonicaGN=Os10g0167300PE=3SV=1	sp|Q42971|ENO_ORYSJEnolaseOS=Oryzasativasubsp.japonicaGN=ENO1PE=1SV=2;tr|A0A0N7KRH6|A0A0N7KRH6_ORYSJOs10g0167300proteinOS=Oryzasativasubsp.japonicaGN=Os10g0167300PE=3SV=1						26	26	9	69.3	69.3	32.1	47.972	0	323.31	73954000000	834	0.0292401	1	0.0112782	0.00529564	31.4138	31.5718	31.6123	31.3148	31.538	31.7111
Color2 [DarkGray]	1	4		sp|Q42972|MDHG_ORYSJMalatedehydrogenase,glyoxysomalOS=Oryzasativasubsp.japonicaGN=Os12g0632700PE=1SV=3	sp|Q42972|MDHG_ORYSJMalatedehydrogenase,glyoxysomalOS=Oryzasativasubsp.japonicaGN=Os12g0632700PE=1SV=3						10	10	9	32	32	28.7	37.385	0	67.156	4043900000	95	0.215563	1	-0.182284	-0.0782769	26.5639	27.2092	26.5593	26.4908	27.3336	27.0549
Color2 [DarkGray]	1	4		tr|A0A0P0UZH3|A0A0P0UZH3_ORYSJOs01g0172400protein(Fragment)OS=Oryzasativasubsp.japonicaGN=Os01g0172400PE=4SV=1;sp|Q43007|PLDA1_ORYSJPhospholipaseDalpha1OS=Oryzasativasubsp.japonicaGN=PLD1PE=1SV=2;tr|A0A0P0UYT9|A0A0P0UYT9_ORYSJOs01g0172400protein(Fragment)OS=Oryzasativasubsp.japonicaGN=Os01g0172400PE=4SV=1;sp|P93844|PLDA2_ORYSJPhospholipaseDalpha2OS=Oryzasativasubsp.japonicaGN=PLD2PE=2SV=2;tr|Q65X…	tr|A0A0P0UZH3|A0A0P0UZH3_ORYSJOs01g0172400protein(Fragment)OS=Oryzasativasubsp.japonicaGN=Os01g0172400PE=4SV=1;sp|Q43007|PLDA1_ORYSJPhospholipaseDalpha1OS=Oryzasativasubsp.japonicaGN=PLD1PE=1SV=2						18	18	15	29	29	23.9	85.198	0	52.705	2498200000	122	0.212843	1	0.254608	0.103321	26.3188	25.957	26.6585	26.8468	25.8972	25.4264
Color2 [DarkGray]	1	4		sp|Q43008|SODM_ORYSJSuperoxidedismutase[Mn],mitochondrialOS=Oryzasativasubsp.japonicaGN=SODAPE=2SV=2	sp|Q43008|SODM_ORYSJSuperoxidedismutase[Mn],mitochondrialOS=Oryzasativasubsp.japonicaGN=SODAPE=2SV=2						8	8	8	39.8	39.8	39.8	24.997	0	42.063	5331600000	119	0.32249	1	-0.0752138	-0.0358894	27.6383	27.538	27.6682	27.7483	27.5185	27.8033
Color2 [DarkGray]	1	4		sp|Q43594|TBB1_ORYSJTubulinbeta-1chainOS=Oryzasativasubsp.japonicaGN=TUBB1PE=2SV=2	sp|Q43594|TBB1_ORYSJTubulinbeta-1chainOS=Oryzasativasubsp.japonicaGN=TUBB1PE=2SV=2						25	2	1	64.9	6.3	2.5	50.285	0	107.19	6617700000	82	0.875473	1	-0.406733	-0.18352	27.9716	28.0945	28.3372	28.6326	28.8108	28.1801
Color2 [DarkGray]	1	4		tr|A0A0N7KLE2|A0A0N7KLE2_ORYSJOs06g0108600protein(Fragment)OS=Oryzasativasubsp.japonicaGN=Os06g0108600PE=4SV=1;sp|Q4PR49|EXP17_ORYSJExpansin-A17OS=Oryzasativasubsp.japonicaGN=EXPA17PE=2SV=2	tr|A0A0N7KLE2|A0A0N7KLE2_ORYSJOs06g0108600protein(Fragment)OS=Oryzasativasubsp.japonicaGN=Os06g0108600PE=4SV=1;sp|Q4PR49|EXP17_ORYSJExpansin-A17OS=Oryzasativasubsp.japonicaGN=EXPA17PE=2SV=2						1	1	1	3.7	3.7	3.7	28.68	0.0012407	2.6256	134410000	6	0.393998	1	-0.770244	-0.272597	22.4556	20.3962	23.1274	22.869	22.6053	22.8158
Color2 [DarkGray]	1	4		sp|Q53JY8|ACLA1_ORYSJATP-citratesynthasesubunitalphachainprotein1OS=Oryzasativasubsp.japonicaGN=ACLA-1PE=3SV=2;sp|Q2QZ86|ACLA2_ORYSJATP-citratesynthasealphachainprotein2OS=Oryzasativasubsp.japonicaGN=ACLA-2PE=2SV=2;tr|A0A0P0Y5P9|A0A0P0Y5P9_ORYSJOs11g0693800proteinOS=Oryzasativasubsp.japonicaGN=Os11g0693800PE=4SV=1	sp|Q53JY8|ACLA1_ORYSJATP-citratesynthasesubunitalphachainprotein1OS=Oryzasativasubsp.japonicaGN=ACLA-1PE=3SV=2;sp|Q2QZ86|ACLA2_ORYSJATP-citratesynthasealphachainprotein2OS=Oryzasativasubsp.japonicaGN=ACLA-2PE=2SV=2						10	10	5	32.2	32.2	19.2	45.004	0	52.451	1701300000	47	0.0743426	1	0.174292	0.0617359	25.9989	25.0138	25.962	26.7863	25.5028	24.1627
Color2 [DarkGray]	1	4		sp|Q53LQ0|PDI11_ORYSJProteindisulfideisomerase-like1-1OS=Oryzasativasubsp.japonicaGN=PDIL1-1PE=2SV=1;tr|A0A0P0XZP3|A0A0P0XZP3_ORYSJProteindisulfide-isomerase(Fragment)OS=Oryzasativasubsp.japonicaGN=Os11g0199200PE=3SV=1	sp|Q53LQ0|PDI11_ORYSJProteindisulfideisomerase-like1-1OS=Oryzasativasubsp.japonicaGN=PDIL1-1PE=2SV=1;tr|A0A0P0XZP3|A0A0P0XZP3_ORYSJProteindisulfide-isomerase(Fragment)OS=Oryzasativasubsp.japonicaGN=Os11g0199200PE=3SV=1						31	31	29	58.6	58.6	57	56.854	0	299.86	45888000000	721	0.144475	1	-0.0608648	-0.028225	30.5604	30.3084	30.7746	30.7665	30.5453	30.5141
Color2 [DarkGray]	1	4		sp|Q53M52|TBA2_ORYSJTubulinalpha-2chainOS=Oryzasativasubsp.japonicaGN=TUBAPE=2SV=1	sp|Q53M52|TBA2_ORYSJTubulinalpha-2chainOS=Oryzasativasubsp.japonicaGN=TUBAPE=2SV=1						21	21	0	51.2	51.2	0	49.736	0	323.31	52719000000	600	0.0730781	1	0.058843	0.0257811	31.241	30.8138	31.2939	31.1958	31.3827	30.5938
Color2 [DarkGray]	1	4		tr|A0A0P0W1T3|A0A0P0W1T3_ORYSJLipoxygenase(Fragment)OS=Oryzasativasubsp.japonicaGN=Os03g0700700PE=3SV=1;sp|Q53RB0|LOX4_ORYSJProbablelinoleate9S-lipoxygenase4OS=Oryzasativasubsp.japonicaGN=Os03g0700700PE=2SV=1;tr|A0A0P0W2N8|A0A0P0W2N8_ORYSJLipoxygenase(Fragment)OS=Oryzasativasubsp.japonicaGN=Os03g0700700PE=3SV=1;tr|A0A0N7KHW1|A0A0N7KHW1_ORYSJLipoxygenase(Fragment)OS=Oryzasativasubsp.japonicaGN=Os0…	tr|A0A0P0W1T3|A0A0P0W1T3_ORYSJLipoxygenase(Fragment)OS=Oryzasativasubsp.japonicaGN=Os03g0700700PE=3SV=1;sp|Q53RB0|LOX4_ORYSJProbablelinoleate9S-lipoxygenase4OS=Oryzasativasubsp.japonicaGN=Os03g0700700PE=2SV=1;tr|A0A0P0W2N8|A0A0P0W2N8_ORYSJLipoxygenase(Fragment)OS=Oryzasativasubsp.japonicaGN=Os03g0700700PE=3SV=1;tr|A0A0N7KHW1|A0A0N7KHW1_ORYSJLipoxygenase(Fragment)OS=Oryzasativasubsp.japonicaGN=Os0…						4	3	3	4.8	3.5	3.5	95.525	0	5.3839	106080000	9	0.322477	1	0.470421	0.181026	22.7423	22.0138	23.1784	23.1107	21.9733	21.4391
Color2 [DarkGray]	1	4		sp|Q53WK4|NAP1B_ORYSJNucleosomeassemblyprotein1;2OS=Oryzasativasubsp.japonicaGN=NAP1;2PE=2SV=1	sp|Q53WK4|NAP1B_ORYSJNucleosomeassemblyprotein1;2OS=Oryzasativasubsp.japonicaGN=NAP1;2PE=2SV=1						13	13	13	38.2	38.2	38.2	41.683	0	121.16	7298300000	99	0.685086	1	-0.188516	-0.0887065	27.9738	27.9032	28.2257	28.3043	28.0668	28.2971
Color2 [DarkGray]	1	4		sp|Q5JJI4|TOM20_ORYSJProbablemitochondrialimportreceptorsubunitTOM20OS=Oryzasativasubsp.japonicaGN=TOM20PE=2SV=1	sp|Q5JJI4|TOM20_ORYSJProbablemitochondrialimportreceptorsubunitTOM20OS=Oryzasativasubsp.japonicaGN=TOM20PE=2SV=1						9	9	9	60.9	60.9	60.9	22.603	0	66.762	1792000000	83	0.96615	1	0.371403	0.170365	26.5919	26.2719	26.2367	26.1738	26.0935	25.7189
Color2 [DarkGray]	1	4		tr|A0A0P0V3W4|A0A0P0V3W4_ORYSJOs01g0549400protein(Fragment)OS=Oryzasativasubsp.japonicaGN=Os01g0549400PE=3SV=1;sp|Q5JKF2|RH40_ORYSJDEAD-boxATP-dependentRNAhelicase40OS=Oryzasativasubsp.japonicaGN=Os01g0549400PE=2SV=2	tr|A0A0P0V3W4|A0A0P0V3W4_ORYSJOs01g0549400protein(Fragment)OS=Oryzasativasubsp.japonicaGN=Os01g0549400PE=3SV=1;sp|Q5JKF2|RH40_ORYSJDEAD-boxATP-dependentRNAhelicase40OS=Oryzasativasubsp.japonicaGN=Os01g0549400PE=2SV=2						4	3	2	6.7	5	3.8	70.648	0	6.0336	141450000	14	0.48402	1	1.41708	0.432934	22.9983	23.1872	23.0583	19.1255	22.7928	23.0744
Color2 [DarkGray]	1	4		sp|Q5JKN1|P2C05_ORYSJProbableproteinphosphatase2C5OS=Oryzasativasubsp.japonicaGN=Os01g0552300PE=2SV=1	sp|Q5JKN1|P2C05_ORYSJProbableproteinphosphatase2C5OS=Oryzasativasubsp.japonicaGN=Os01g0552300PE=2SV=1						1	1	1	3.6	3.6	3.6	41.738	0.00042034	2.7631	330430000	13	0.350837	1	-0.28092	-0.120434	22.771	22.3407	23.2167	23.2845	22.6253	23.2614
Color2 [DarkGray]	1	4		sp|Q5JM04|KAT3_ORYSJPotassiumchannelKAT3OS=Oryzasativasubsp.japonicaGN=Os01g0756700PE=2SV=1	sp|Q5JM04|KAT3_ORYSJPotassiumchannelKAT3OS=Oryzasativasubsp.japonicaGN=Os01g0756700PE=2SV=1						1	1	1	1.8	1.8	1.8	58.008	0.0028214	2.4144	142600000	7	1.91001	0.332	-3.45924	-1.23633	19.6651	20.8348	22.0831	25.0761	23.8017	24.0829
Color2 [DarkGray]	1	4		tr|A0A0P0VD48|A0A0P0VD48_ORYSJOs01g0963400protein(Fragment)OS=Oryzasativasubsp.japonicaGN=Os01g0963400PE=4SV=1;sp|Q5JMR9|TRXY_ORYSJThioredoxinY,chloroplasticOS=Oryzasativasubsp.japonicaGN=Os01g0963400PE=3SV=2	tr|A0A0P0VD48|A0A0P0VD48_ORYSJOs01g0963400protein(Fragment)OS=Oryzasativasubsp.japonicaGN=Os01g0963400PE=4SV=1;sp|Q5JMR9|TRXY_ORYSJThioredoxinY,chloroplasticOS=Oryzasativasubsp.japonicaGN=Os01g0963400PE=3SV=2						2	2	2	20.5	20.5	20.5	13.733	0.00044425	3.2771	112950000	4	0.544164	1	0.621068	0.247991	23.6521	22.1966	22.6096	22.5054	22.4053	21.6844
Color2 [DarkGray]	1	4		sp|Q5N7B4|LAC7_ORYSJLaccase-7OS=Oryzasativasubsp.japonicaGN=LAC7PE=2SV=1	sp|Q5N7B4|LAC7_ORYSJLaccase-7OS=Oryzasativasubsp.japonicaGN=LAC7PE=2SV=1						1	1	1	2.5	2.5	2.5	60.212	0	13.925	389790000	20	0.166685	1	-0.168517	-0.0707709	23.5466	23.8769	23.6983	23.2135	23.9248	24.489
Color2 [DarkGray]	1	4		sp|Q5N7W3|RPN2_ORYSJDolichyl-diphosphooligosaccharide--proteinglycosyltransferasesubunit2OS=Oryzasativasubsp.japonicaGN=RPN2PE=2SV=1	sp|Q5N7W3|RPN2_ORYSJDolichyl-diphosphooligosaccharide--proteinglycosyltransferasesubunit2OS=Oryzasativasubsp.japonicaGN=RPN2PE=2SV=1						4	4	4	7.2	7.2	7.2	75.206	0	5.505	137820000	13	0.0279059	1	0.096763	0.0305783	22.8952	20.4642	22.7568	23.5629	21.6143	20.6488
Color2 [DarkGray]	1	4		sp|Q5N7W4|RH30_ORYSJDEAD-boxATP-dependentRNAhelicase30OS=Oryzasativasubsp.japonicaGN=Os01g0911100PE=2SV=2;tr|A0A0P0VBW9|A0A0P0VBW9_ORYSJOs01g0911100protein(Fragment)OS=Oryzasativasubsp.japonicaGN=Os01g0911100PE=4SV=1;tr|A0A0P0VC15|A0A0P0VC15_ORYSJOs01g0911100proteinOS=Oryzasativasubsp.japonicaGN=Os01g0911100PE=3SV=1	sp|Q5N7W4|RH30_ORYSJDEAD-boxATP-dependentRNAhelicase30OS=Oryzasativasubsp.japonicaGN=Os01g0911100PE=2SV=2;tr|A0A0P0VBW9|A0A0P0VBW9_ORYSJOs01g0911100protein(Fragment)OS=Oryzasativasubsp.japonicaGN=Os01g0911100PE=4SV=1;tr|A0A0P0VC15|A0A0P0VC15_ORYSJOs01g0911100proteinOS=Oryzasativasubsp.japonicaGN=Os01g0911100PE=3SV=1						4	3	3	6.9	5.3	5.3	72.188	0	4.7491	101710000	5	0.0324943	1	0.0127068	0.00596018	22.9885	23.1854	23.0014	22.9375	22.9229	23.2768
Color2 [DarkGray]	1	4		sp|Q5NAT0|GUN2_ORYSJEndoglucanase2OS=Oryzasativasubsp.japonicaGN=GLU5PE=1SV=1;sp|Q5NAT8|GUN1_ORYSJEndoglucanase1OS=Oryzasativasubsp.japonicaGN=GLU7PE=2SV=1;sp|Q6L4I2|GUN15_ORYSJEndoglucanase15OS=Oryzasativasubsp.japonicaGN=Os05g0212300PE=2SV=1	sp|Q5NAT0|GUN2_ORYSJEndoglucanase2OS=Oryzasativasubsp.japonicaGN=GLU5PE=1SV=1;sp|Q5NAT8|GUN1_ORYSJEndoglucanase1OS=Oryzasativasubsp.japonicaGN=GLU7PE=2SV=1						3	3	3	7	7	7	68.407	0	5.3511	98317000	8	0.121145	1	0.167154	0.0667676	20.4881	20.3166	21.7563	20.6586	20.3241	21.0769
Color2 [DarkGray]	1	4		sp|Q5NAV3|C3H5_ORYSJZincfingerCCCHdomain-containingprotein5OS=Oryzasativasubsp.japonicaGN=Os01g0257400PE=2SV=1	sp|Q5NAV3|C3H5_ORYSJZincfingerCCCHdomain-containingprotein5OS=Oryzasativasubsp.japonicaGN=Os01g0257400PE=2SV=1						1	1	1	3.9	3.9	3.9	49.089	0	4.3812	31648000	1	0.456748	1	-0.389645	-0.164549	20.5023	21.4403	21.3489	21.0817	21.8143	21.5646
Color2 [DarkGray]	1	4		sp|Q5NAY4|HISX_ORYSJHistidinoldehydrogenase,chloroplasticOS=Oryzasativasubsp.japonicaGN=HDHPE=2SV=1;tr|A0A0P0V0M7|A0A0P0V0M7_ORYSJOs01g0232700protein(Fragment)OS=Oryzasativasubsp.japonicaGN=Os01g0232700PE=3SV=1	sp|Q5NAY4|HISX_ORYSJHistidinoldehydrogenase,chloroplasticOS=Oryzasativasubsp.japonicaGN=HDHPE=2SV=1;tr|A0A0P0V0M7|A0A0P0V0M7_ORYSJOs01g0232700protein(Fragment)OS=Oryzasativasubsp.japonicaGN=Os01g0232700PE=3SV=1						4	4	4	10.4	10.4	10.4	50.566	0	14.175	235710000	14	0.158803	1	-0.107826	-0.047824	22.9429	23.2049	23.5269	23.0093	23.3199	23.669
Color2 [DarkGray]	1	4		sp|Q5NBP9|GLU2B_ORYSJGlucosidase2subunitbetaOS=Oryzasativasubsp.japonicaGN=Os01g0276800PE=2SV=1;tr|A0A0P0V1M1|A0A0P0V1M1_ORYSJOs01g0276800protein(Fragment)OS=Oryzasativasubsp.japonicaGN=Os01g0276800PE=4SV=1;tr|A0A0P0V1J5|A0A0P0V1J5_ORYSJOs01g0276800protein(Fragment)OS=Oryzasativasubsp.japonicaGN=Os01g0276800PE=4SV=1;tr|A0A0P0V0Y5|A0A0P0V0Y5_ORYSJOs01g0276800protein(Fragment)OS=Oryzasativasubsp.ja…	sp|Q5NBP9|GLU2B_ORYSJGlucosidase2subunitbetaOS=Oryzasativasubsp.japonicaGN=Os01g0276800PE=2SV=1;tr|A0A0P0V1M1|A0A0P0V1M1_ORYSJOs01g0276800protein(Fragment)OS=Oryzasativasubsp.japonicaGN=Os01g0276800PE=4SV=1;tr|A0A0P0V1J5|A0A0P0V1J5_ORYSJOs01g0276800protein(Fragment)OS=Oryzasativasubsp.japonicaGN=Os01g0276800PE=4SV=1						8	8	8	17.3	17.3	17.3	69.316	0	24.051	1058400000	35	0.409494	1	-0.214712	-0.0966012	25.6226	25.9102	25.4224	25.8472	25.5788	26.1732
Color2 [DarkGray]	1	4		sp|Q5VMJ3|PROFX_ORYSJProfilinLP04OS=Oryzasativasubsp.japonicaGN=Os06g0152100PE=2SV=1	sp|Q5VMJ3|PROFX_ORYSJProfilinLP04OS=Oryzasativasubsp.japonicaGN=Os06g0152100PE=2SV=1						5	5	5	38.9	38.9	38.9	14.133	0	89.284	21673000000	198	0.331078	1	-0.235582	-0.102735	29.4414	29.7901	29.9424	29.61	29.8195	30.4512
Color2 [DarkGray]	1	4		sp|Q5VND6|NAP1A_ORYSJNucleosomeassemblyprotein1;1OS=Oryzasativasubsp.japonicaGN=NAP1;1PE=2SV=1	sp|Q5VND6|NAP1A_ORYSJNucleosomeassemblyprotein1;1OS=Oryzasativasubsp.japonicaGN=NAP1;1PE=2SV=1						6	6	6	19	19	19	42.637	0	33.874	3072400000	97	0.150596	1	-0.081075	-0.0368397	26.8441	26.8156	27.0319	27.0414	26.6241	27.2694
Color2 [DarkGray]	1	4		sp|Q5VPG8|MSRA5_ORYSJPeptidemethioninesulfoxidereductaseA5OS=Oryzasativasubsp.japonicaGN=MSRA5PE=2SV=1	sp|Q5VPG8|MSRA5_ORYSJPeptidemethioninesulfoxidereductaseA5OS=Oryzasativasubsp.japonicaGN=MSRA5PE=2SV=1						3	3	3	16.9	16.9	16.9	27.417	0	16.656	229740000	30	0.13413	1	0.0821533	0.0369111	23.795	24.1427	24.0998	23.5819	23.9439	24.2653
Color2 [DarkGray]	1	4		sp|Q5VQ78|COB21_ORYSJCoatomersubunitbeta'-1OS=Oryzasativasubsp.japonicaGN=Os06g0143900PE=2SV=1;sp|Q6H8D6|COB23_ORYSJPutativecoatomersubunitbeta'-3OS=Oryzasativasubsp.japonicaGN=Os02g0209000PE=3SV=2;sp|Q6H8D5|COB22_ORYSJCoatomersubunitbeta'-2OS=Oryzasativasubsp.japonicaGN=Os02g0209100PE=2SV=1;tr|A0A0P0VGA6|A0A0P0VGA6_ORYSJOs02g0209000protein(Fragment)OS=Oryzasativasubsp.japonicaGN=Os02g0209000PE=4…	sp|Q5VQ78|COB21_ORYSJCoatomersubunitbeta'-1OS=Oryzasativasubsp.japonicaGN=Os06g0143900PE=2SV=1;sp|Q6H8D6|COB23_ORYSJPutativecoatomersubunitbeta'-3OS=Oryzasativasubsp.japonicaGN=Os02g0209000PE=3SV=2;sp|Q6H8D5|COB22_ORYSJCoatomersubunitbeta'-2OS=Oryzasativasubsp.japonicaGN=Os02g0209100PE=2SV=1;tr|A0A0P0VGA6|A0A0P0VGA6_ORYSJOs02g0209000protein(Fragment)OS=Oryzasativasubsp.japonicaGN=Os02g0209000PE=4…						4	4	4	4.7	4.7	4.7	102.89	0	7.5224	291190000	12	0.190876	1	0.564674	0.180237	23.4882	22.4039	23.8631	24.7532	21.9277	21.3804
Color2 [DarkGray]	1	4		sp|Q5VRJ8|PX115_ORYSJPeroxisomalmembraneprotein11-5OS=Oryzasativasubsp.japonicaGN=PEX11-5PE=2SV=1	sp|Q5VRJ8|PX115_ORYSJPeroxisomalmembraneprotein11-5OS=Oryzasativasubsp.japonicaGN=PEX11-5PE=2SV=1						1	1	1	4.7	4.7	4.7	25.888	0.00083333	2.6931	232920000	8	0.24833	1	0.328131	0.13005	23.4357	23.2343	23.069	22.3151	22.5025	23.937
Color2 [DarkGray]	1	4		sp|Q5W659|G1L9_ORYSJProteinG1-like9OS=Oryzasativasubsp.japonicaGN=G1L9PE=1SV=1	sp|Q5W659|G1L9_ORYSJProteinG1-like9OS=Oryzasativasubsp.japonicaGN=G1L9PE=1SV=1						1	1	1	6.3	6.3	6.3	29.44	0.00045106	3.4216	100270000	1	0.900816	1	-0.249678	-0.117258	21.1579	21.5488	21.4907	21.7345	21.5935	21.6184
Color2 [DarkGray]	1	4		sp|Q5W676|HXK5_ORYSJHexokinase-5OS=Oryzasativasubsp.japonicaGN=HXK5PE=2SV=1	sp|Q5W676|HXK5_ORYSJHexokinase-5OS=Oryzasativasubsp.japonicaGN=HXK5PE=2SV=1						8	8	6	19.3	19.3	15.2	54.658	0	20.113	917720000	47	0.378565	1	0.105805	0.0499705	25.192	25.0859	25.4718	25.1169	25.126	25.1895
Color2 [DarkGray]	1	4		sp|Q5WA72|PDI15_ORYSJProteindisulfideisomerase-like1-5OS=Oryzasativasubsp.japonicaGN=PDIL1-5PE=2SV=1	sp|Q5WA72|PDI15_ORYSJProteindisulfideisomerase-like1-5OS=Oryzasativasubsp.japonicaGN=PDIL1-5PE=2SV=1						9	9	9	21.4	21.4	21.4	59.032	0	24.141	1325600000	40	0.274703	1	0.297278	0.122121	25.8373	25.1165	26.0581	25.6847	25.7183	24.717
Color2 [DarkGray]	1	4		sp|Q5Z402|CLC2_ORYSJClathrinlightchain2OS=Oryzasativasubsp.japonicaGN=Os06g0731800PE=2SV=1	sp|Q5Z402|CLC2_ORYSJClathrinlightchain2OS=Oryzasativasubsp.japonicaGN=Os06g0731800PE=2SV=1						8	8	8	36.4	36.4	36.4	31.29	0	68.787	4089300000	99	0.614541	1	-0.232339	-0.107081	27.2937	27.2377	27.4566	27.4187	27.392	27.8744
Color2 [DarkGray]	1	4		sp|Q5Z627|EF1G3_ORYSJElongationfactor1-gamma3OS=Oryzasativasubsp.japonicaGN=Os06g0571400PE=2SV=1	sp|Q5Z627|EF1G3_ORYSJElongationfactor1-gamma3OS=Oryzasativasubsp.japonicaGN=Os06g0571400PE=2SV=1						13	5	5	32	14.7	14.7	47.39	0	17.384	1282700000	51	0.0580895	1	0.0624358	0.0263237	25.8693	25.1697	25.9144	26.1009	25.5416	25.1236
Color2 [DarkGray]	1	4		sp|Q5Z6F0|TIP22_ORYSJProbableaquaporinTIP2-2OS=Oryzasativasubsp.japonicaGN=TIP2-2PE=2SV=1;tr|A0A0P0WWJ8|A0A0P0WWJ8_ORYSJOs06g0336200proteinOS=Oryzasativasubsp.japonicaGN=Os06g0336200PE=4SV=1	sp|Q5Z6F0|TIP22_ORYSJProbableaquaporinTIP2-2OS=Oryzasativasubsp.japonicaGN=TIP2-2PE=2SV=1;tr|A0A0P0WWJ8|A0A0P0WWJ8_ORYSJOs06g0336200proteinOS=Oryzasativasubsp.japonicaGN=Os06g0336200PE=4SV=1						3	3	3	14.1	14.1	14.1	25.014	0	22.502	1717900000	48	0.0176643	1	0.0273654	0.0108825	25.9134	24.9782	26.672	26.1322	25.6044	25.7448
Color2 [DarkGray]	1	4		sp|Q5Z8T3|MIOX_ORYSJProbableinositoloxygenaseOS=Oryzasativasubsp.japonicaGN=Os06g0561000PE=2SV=1	sp|Q5Z8T3|MIOX_ORYSJProbableinositoloxygenaseOS=Oryzasativasubsp.japonicaGN=Os06g0561000PE=2SV=1						2	2	2	7.8	7.8	7.8	35.805	0.00045249	3.4587	129440000	2	0.0270431	1	0.0642179	0.0229618	22.1624	21.1279	22.1899	22.5582	22.3957	20.3336
Color2 [DarkGray]	1	4		sp|Q5Z8V9|HEM2_ORYSJDelta-aminolevulinicaciddehydratase,chloroplasticOS=Oryzasativasubsp.japonicaGN=HEMBPE=2SV=1	sp|Q5Z8V9|HEM2_ORYSJDelta-aminolevulinicaciddehydratase,chloroplasticOS=Oryzasativasubsp.japonicaGN=HEMBPE=2SV=1						5	5	5	12.9	12.9	12.9	46.285	0	16.424	456720000	27	0.242512	1	0.214059	0.091153	24.4032	24.2221	24.3922	23.4404	24.5133	24.4216
Color2 [DarkGray]	1	4		sp|Q5Z8Y4|USP_ORYSJUDP-sugarpyrophosphorylaseOS=Oryzasativasubsp.japonicaGN=USPPE=2SV=1	sp|Q5Z8Y4|USP_ORYSJUDP-sugarpyrophosphorylaseOS=Oryzasativasubsp.japonicaGN=USPPE=2SV=1						4	4	4	7.5	7.5	7.5	67.508	0	7.0081	225490000	14	0.301782	1	-0.398092	-0.156958	22.6384	24.2547	23.4366	23.3124	24.1048	24.1067
Color2 [DarkGray]	1	4		sp|Q5Z9Z3|OCLOT_ORYSJThioredoxin-likeproteinClotOS=Oryzasativasubsp.japonicaGN=Os06g0320000PE=2SV=1	sp|Q5Z9Z3|OCLOT_ORYSJThioredoxin-likeproteinClotOS=Oryzasativasubsp.japonicaGN=Os06g0320000PE=2SV=1						9	9	9	79.9	79.9	79.9	15.232	0	73.837	7913000000	157	0.696169	1	0.269359	0.123769	28.4481	28.183	28.2326	28.3215	27.7996	27.9345
Color2 [DarkGray]	1	4		sp|Q5ZCK5|CML16_ORYSJProbablecalcium-bindingproteinCML16OS=Oryzasativasubsp.japonicaGN=CML16PE=2SV=1	sp|Q5ZCK5|CML16_ORYSJProbablecalcium-bindingproteinCML16OS=Oryzasativasubsp.japonicaGN=CML16PE=2SV=1						3	3	3	22.7	22.7	22.7	19.263	0	7.4526	255410000	16	0.752888	1	-0.300735	-0.137728	23.2064	23.1059	22.7377	23.4733	23.0913	23.3876
Color2 [DarkGray]	1	4		sp|Q60E34|BURP7_ORYSJBURPdomain-containingprotein7OS=Oryzasativasubsp.japonicaGN=BURP7PE=2SV=1;sp|Q6I5B3|BURP1_ORYSJBURPdomain-containingprotein1OS=Oryzasativasubsp.japonicaGN=BURP1PE=2SV=1;sp|Q75G46|BURP8_ORYSJBURPdomain-containingprotein8OS=Oryzasativasubsp.japonicaGN=BURP8PE=2SV=2	sp|Q60E34|BURP7_ORYSJBURPdomain-containingprotein7OS=Oryzasativasubsp.japonicaGN=BURP7PE=2SV=1;sp|Q6I5B3|BURP1_ORYSJBURPdomain-containingprotein1OS=Oryzasativasubsp.japonicaGN=BURP1PE=2SV=1						4	4	2	27.1	27.1	14.4	19.203	0	15.975	870640000	41	0.653391	1	0.386217	0.170335	24.0764	24.2803	24.8484	24.0174	23.7812	24.2478
Color2 [DarkGray]	1	4		sp|Q60E70|COBL3_ORYSJCOBRA-likeprotein3OS=Oryzasativasubsp.japonicaGN=BC1L4PE=2SV=1;tr|A0A0P0WLU6|A0A0P0WLU6_ORYSJOs05g0386800protein(Fragment)OS=Oryzasativasubsp.japonicaGN=Os05g0386800PE=4SV=1	sp|Q60E70|COBL3_ORYSJCOBRA-likeprotein3OS=Oryzasativasubsp.japonicaGN=BC1L4PE=2SV=1;tr|A0A0P0WLU6|A0A0P0WLU6_ORYSJOs05g0386800protein(Fragment)OS=Oryzasativasubsp.japonicaGN=Os05g0386800PE=4SV=1						2	2	2	5.7	5.7	5.7	50.442	0.00043802	3.1554	195990000	4	0.206854	1	-0.218113	-0.090587	23.6639	23.1503	23.7065	23.8064	23.0535	24.3153
Color2 [DarkGray]	1	4		sp|Q652Q8|URH2_ORYSJProbableuridinenucleosidase2OS=Oryzasativasubsp.japonicaGN=URH2PE=2SV=1	sp|Q652Q8|URH2_ORYSJProbableuridinenucleosidase2OS=Oryzasativasubsp.japonicaGN=URH2PE=2SV=1						3	3	3	12.8	12.8	12.8	36.387	0	8.4346	696300000	23	0.129641	1	-0.120515	-0.0514708	25.3895	25.1638	24.2767	25.1343	25.0261	25.0312
Color2 [DarkGray]	1	4		sp|Q653N3|MP703_ORYSJMicrotubule-associatedprotein70-3OS=Oryzasativasubsp.japonicaGN=MAP70.3PE=2SV=1;sp|Q6Z746|MP702_ORYSJMicrotubule-associatedprotein70-2OS=Oryzasativasubsp.japonicaGN=MAP70.2PE=2SV=1	sp|Q653N3|MP703_ORYSJMicrotubule-associatedprotein70-3OS=Oryzasativasubsp.japonicaGN=MAP70.3PE=2SV=1;sp|Q6Z746|MP702_ORYSJMicrotubule-associatedprotein70-2OS=Oryzasativasubsp.japonicaGN=MAP70.2PE=2SV=1						2	2	2	3.3	3.3	3.3	67.815	0.0020467	2.547	57377000	3	0.385512	1	-0.679866	-0.247907	21.1497	21.5605	19.5104	21.7225	20.6297	21.908
Color2 [DarkGray]	1	4		sp|Q653S3|P2C70_ORYSJProbableproteinphosphatase2C70OS=Oryzasativasubsp.japonicaGN=Os09g0558000PE=2SV=2	sp|Q653S3|P2C70_ORYSJProbableproteinphosphatase2C70OS=Oryzasativasubsp.japonicaGN=Os09g0558000PE=2SV=2						3	3	3	10.5	10.5	10.5	39.62	0	10.47	130170000	14	0.10295	1	0.146538	0.0583342	22.1843	22.9311	23.2831	23.009	23.0886	21.8612
Color2 [DarkGray]	1	4		sp|Q653V7|AGLU_ORYSJProbablealpha-glucosidaseOs06g0675700OS=Oryzasativasubsp.japonicaGN=Os06g0675700PE=1SV=1;tr|Q653V4|Q653V4_ORYSJOs06g0676700proteinOS=Oryzasativasubsp.japonicaGN=B1153E06.13-1PE=3SV=1	sp|Q653V7|AGLU_ORYSJProbablealpha-glucosidaseOs06g0675700OS=Oryzasativasubsp.japonicaGN=Os06g0675700PE=1SV=1						12	12	12	18.1	18.1	18.1	96.334	0	62.84	2222200000	110	0.0403316	1	0.029892	0.0132732	25.5633	25.4439	25.2753	24.943	25.5038	25.746
Color2 [DarkGray]	1	4		sp|Q65XK0|ILV5_ORYSJKetol-acidreductoisomerase,chloroplasticOS=Oryzasativasubsp.japonicaGN=Os05g0573700PE=1SV=1;tr|A0A0P0WR87|A0A0P0WR87_ORYSJOs05g0573700protein(Fragment)OS=Oryzasativasubsp.japonicaGN=Os05g0573700PE=4SV=1	sp|Q65XK0|ILV5_ORYSJKetol-acidreductoisomerase,chloroplasticOS=Oryzasativasubsp.japonicaGN=Os05g0573700PE=1SV=1;tr|A0A0P0WR87|A0A0P0WR87_ORYSJOs05g0573700protein(Fragment)OS=Oryzasativasubsp.japonicaGN=Os05g0573700PE=4SV=1						11	11	5	24.4	24.4	11.6	62.376	0	110.51	7234600000	202	0.12292	1	0.103235	0.0447505	28.0189	27.8566	28.5633	28.3453	28.1694	27.6144
Color2 [DarkGray]	1	4		sp|Q67IX6|PDI14_ORYSJProteindisulfideisomerase-like1-4OS=Oryzasativasubsp.japonicaGN=PDIL1-4PE=2SV=1	sp|Q67IX6|PDI14_ORYSJProteindisulfideisomerase-like1-4OS=Oryzasativasubsp.japonicaGN=PDIL1-4PE=2SV=1						15	15	15	32.7	32.7	32.7	62.252	0	64.95	3948500000	133	0.177164	1	0.0859814	0.0393643	27.5394	27.1097	27.7001	27.4194	27.2563	27.4155
Color2 [DarkGray]	1	4		sp|Q67UF5|PDI23_ORYSJProteindisulfideisomerase-like2-3OS=Oryzasativasubsp.japonicaGN=PDIL2-3PE=2SV=1	sp|Q67UF5|PDI23_ORYSJProteindisulfideisomerase-like2-3OS=Oryzasativasubsp.japonicaGN=PDIL2-3PE=2SV=1						12	12	12	33.8	33.8	33.8	47.334	0	70.241	5888000000	147	0.398371	1	-0.0935987	-0.044584	27.7579	27.7933	27.9017	27.8236	27.8199	28.0901
Color2 [DarkGray]	1	4		sp|Q67UX7|P2C10_ORYSJProbableproteinphosphatase2C10OS=Oryzasativasubsp.japonicaGN=Os02g0149800PE=2SV=1;tr|A0A0N7KMN4|A0A0N7KMN4_ORYSJOs06g0698300proteinOS=Oryzasativasubsp.japonicaGN=Os06g0698300PE=3SV=1;sp|Q5Z6F5|P2C59_ORYSJProbableproteinphosphatase2C59OS=Oryzasativasubsp.japonicaGN=Os06g0698300PE=2SV=1	sp|Q67UX7|P2C10_ORYSJProbableproteinphosphatase2C10OS=Oryzasativasubsp.japonicaGN=Os02g0149800PE=2SV=1;tr|A0A0N7KMN4|A0A0N7KMN4_ORYSJOs06g0698300proteinOS=Oryzasativasubsp.japonicaGN=Os06g0698300PE=3SV=1;sp|Q5Z6F5|P2C59_ORYSJProbableproteinphosphatase2C59OS=Oryzasativasubsp.japonicaGN=Os06g0698300PE=2SV=1						4	2	2	13.5	8	8	37.568	0	7.3598	195080000	17	0.653473	1	-0.341588	-0.152735	22.0684	22.3274	22.7415	22.9246	22.4728	22.7646
Color2 [DarkGray]	1	4		sp|Q67W29|DAPB1_ORYSJProbable4-hydroxy-tetrahydrodipicolinatereductase1,chloroplasticOS=Oryzasativasubsp.japonicaGN=DAPB1PE=2SV=1	sp|Q67W29|DAPB1_ORYSJProbable4-hydroxy-tetrahydrodipicolinatereductase1,chloroplasticOS=Oryzasativasubsp.japonicaGN=DAPB1PE=2SV=1						3	3	3	9	9	9	37.381	0	8.1123	822450000	23	0.111383	1	-0.0914249	-0.0397971	24.7432	25.2535	25.2781	24.8223	25.0872	25.6397
Color2 [DarkGray]	1	4		sp|Q67W82|4CL4_ORYSJProbable4-coumarate--CoAligase4OS=Oryzasativasubsp.japonicaGN=4CL4PE=2SV=1	sp|Q67W82|4CL4_ORYSJProbable4-coumarate--CoAligase4OS=Oryzasativasubsp.japonicaGN=4CL4PE=2SV=1						10	4	4	17.4	7.3	7.3	60.028	0	7.191	321080000	11	0.247232	1	0.139113	0.0625894	24.1562	24.1834	24.3595	24.104	24.4583	23.7195
Color2 [DarkGray]	1	4		sp|Q67WM9|OS9_ORYSJProteinOS-9homologOS=Oryzasativasubsp.japonicaGN=OS9PE=2SV=1	sp|Q67WM9|OS9_ORYSJProteinOS-9homologOS=Oryzasativasubsp.japonicaGN=OS9PE=2SV=1						1	1	1	4.7	4.7	4.7	33.439	0.00044228	3.2327	84074000	8	0.170514	1	0.406222	0.140053	21.8785	21.7702	22.1511	19.7545	22.2188	22.6078
Color2 [DarkGray]	1	4		sp|Q67WR2|FCL1_ORYSJProbableGDP-L-fucosesynthase1OS=Oryzasativasubsp.japonicaGN=Os06g0652400PE=2SV=1	sp|Q67WR2|FCL1_ORYSJProbableGDP-L-fucosesynthase1OS=Oryzasativasubsp.japonicaGN=Os06g0652400PE=2SV=1						10	10	10	31.1	31.1	31.1	35.715	0	21.048	542950000	29	0.11687	1	0.106808	0.045793	25.344	24.7427	24.3849	24.969	24.3697	24.8125
Color2 [DarkGray]	1	4		sp|Q688Q9|GSH1A_ORYSJGlutamate--cysteineligaseA,chloroplasticOS=Oryzasativasubsp.japonicaGN=GSH1-1PE=2SV=1;sp|Q6Z3A3|GSH1B_ORYSJGlutamate--cysteineligaseB,chloroplasticOS=Oryzasativasubsp.japonicaGN=GSH1-2PE=3SV=1;tr|A0A0P0WHK0|A0A0P0WHK0_ORYSJOs05g0129000protein(Fragment)OS=Oryzasativasubsp.japonicaGN=Os05g0129000PE=4SV=1;tr|A0A0P0X5S5|A0A0P0X5S5_ORYSJOs07g0462000protein(Fragment)OS=Oryzasativas…	sp|Q688Q9|GSH1A_ORYSJGlutamate--cysteineligaseA,chloroplasticOS=Oryzasativasubsp.japonicaGN=GSH1-1PE=2SV=1;sp|Q6Z3A3|GSH1B_ORYSJGlutamate--cysteineligaseB,chloroplasticOS=Oryzasativasubsp.japonicaGN=GSH1-2PE=3SV=1						9	9	9	20.3	20.3	20.3	55.722	0	44.086	2153200000	76	0.422233	1	0.17793	0.0816292	26.3511	26.2983	26.3083	26.4579	26.1277	25.8382
Color2 [DarkGray]	1	4		sp|Q69JW2|NRP2_ORYSJNAP1-relatedprotein2OS=Oryzasativasubsp.japonicaGN=Os02g0576700PE=2SV=1	sp|Q69JW2|NRP2_ORYSJNAP1-relatedprotein2OS=Oryzasativasubsp.japonicaGN=Os02g0576700PE=2SV=1						3	3	2	13.9	13.9	10.3	28.588	0	7.6086	146370000	12	0.0658403	1	-0.253789	-0.0759135	21.9504	19.7867	22.8907	23.7434	21.0107	20.635
Color2 [DarkGray]	1	4		sp|Q69KL9|RZ21A_ORYSJSerine/arginine-richsplicingfactorRSZ21AOS=Oryzasativasubsp.japonicaGN=RSZ21APE=2SV=1	sp|Q69KL9|RZ21A_ORYSJSerine/arginine-richsplicingfactorRSZ21AOS=Oryzasativasubsp.japonicaGN=RSZ21APE=2SV=1						5	1	0	24.3	6.5	0	21.183	0.00044326	3.2411	178060000	11	0.282399	1	-0.157487	-0.0707917	22.8544	22.5745	22.2456	22.9645	22.4813	22.7012
Color2 [DarkGray]	1	4		sp|Q69LA6|PDX11_ORYSJProbablepyridoxal5'-phosphatesynthasesubunitPDX1.1OS=Oryzasativasubsp.japonicaGN=PDX11PE=2SV=1;sp|Q8W3D0|PDX12_ORYSJProbablepyridoxal5'-phosphatesynthasesubunitPDX1.2OS=Oryzasativasubsp.japonicaGN=PDX12PE=2SV=1	sp|Q69LA6|PDX11_ORYSJProbablepyridoxal5'-phosphatesynthasesubunitPDX1.1OS=Oryzasativasubsp.japonicaGN=PDX11PE=2SV=1;sp|Q8W3D0|PDX12_ORYSJProbablepyridoxal5'-phosphatesynthasesubunitPDX1.2OS=Oryzasativasubsp.japonicaGN=PDX12PE=2SV=1						10	10	2	31.1	31.1	6.6	33.736	0	54.469	3594100000	114	0.166542	1	-0.0802034	-0.0367644	27.2191	27.758	27.7307	27.6591	27.563	27.7263
Color2 [DarkGray]	1	4		tr|A0A0P0X5H0|A0A0P0X5H0_ORYSJCellulosesynthase(Fragment)OS=Oryzasativasubsp.japonicaGN=Os07g0424400PE=3SV=1;sp|Q69P51|CESA9_ORYSJCellulosesynthaseAcatalyticsubunit9[UDP-forming]OS=Oryzasativasubsp.japonicaGN=CESA9PE=2SV=1;sp|Q851L8|CESA5_ORYSJProbablecellulosesynthaseAcatalyticsubunit5[UDP-forming]OS=Oryzasativasubsp.japonicaGN=CESA5PE=2SV=1;sp|Q6YVM4|CESA6_ORYSJProbablecellulosesynthaseAcatalyt…	tr|A0A0P0X5H0|A0A0P0X5H0_ORYSJCellulosesynthase(Fragment)OS=Oryzasativasubsp.japonicaGN=Os07g0424400PE=3SV=1;sp|Q69P51|CESA9_ORYSJCellulosesynthaseAcatalyticsubunit9[UDP-forming]OS=Oryzasativasubsp.japonicaGN=CESA9PE=2SV=1;sp|Q851L8|CESA5_ORYSJProbablecellulosesynthaseAcatalyticsubunit5[UDP-forming]OS=Oryzasativasubsp.japonicaGN=CESA5PE=2SV=1;sp|Q6YVM4|CESA6_ORYSJProbablecellulosesynthaseAcatalyt…						1	1	1	1.6	1.6	1.6	100.86	0	9.482	115300000	5	0.27246	1	0.954994	0.280465	22.1592	23.1375	22.0586	18.8595	22.2231	23.4077
Color2 [DarkGray]	1	4		sp|Q69PS6|NTRA_ORYSJThioredoxinreductaseNTRAOS=Oryzasativasubsp.japonicaGN=Os06g0327300PE=3SV=2	sp|Q69PS6|NTRA_ORYSJThioredoxinreductaseNTRAOS=Oryzasativasubsp.japonicaGN=Os06g0327300PE=3SV=2						4	1	1	11.4	3.8	3.8	38.218	0	4.6346	38747000	6	0.0799075	1	-0.193371	-0.0677576	21.0373	19.2714	20.9916	19.3828	21.1328	21.3647
Color2 [DarkGray]	1	4		sp|Q69QQ6|HSP82_ORYSJHeatshockprotein81-2OS=Oryzasativasubsp.japonicaGN=HSP81-2PE=2SV=1	sp|Q69QQ6|HSP82_ORYSJHeatshockprotein81-2OS=Oryzasativasubsp.japonicaGN=HSP81-2PE=2SV=1						32	32	2	43.1	43.1	2.3	80.199	0	323.31	27638000000	526	0.135748	1	0.227304	0.0868308	29.9528	29.38	29.9325	30.6354	29.3195	28.6286
Color2 [DarkGray]	1	4		sp|Q69RJ0|GLTB_ORYSJFerredoxin-dependentglutamatesynthase,chloroplasticOS=Oryzasativasubsp.japonicaGN=GLUPE=2SV=2;tr|A0A0P0X9S7|A0A0P0X9S7_ORYSJOs07g0658400protein(Fragment)OS=Oryzasativasubsp.japonicaGN=Os07g0658400PE=4SV=1;tr|A0A0P0X9Q0|A0A0P0X9Q0_ORYSJOs07g0658400protein(Fragment)OS=Oryzasativasubsp.japonicaGN=Os07g0658400PE=4SV=1	sp|Q69RJ0|GLTB_ORYSJFerredoxin-dependentglutamatesynthase,chloroplasticOS=Oryzasativasubsp.japonicaGN=GLUPE=2SV=2;tr|A0A0P0X9S7|A0A0P0X9S7_ORYSJOs07g0658400protein(Fragment)OS=Oryzasativasubsp.japonicaGN=Os07g0658400PE=4SV=1;tr|A0A0P0X9Q0|A0A0P0X9Q0_ORYSJOs07g0658400protein(Fragment)OS=Oryzasativasubsp.japonicaGN=Os07g0658400PE=4SV=1						8	8	8	6.2	6.2	6.2	175.04	0	15.585	376020000	14	0.107899	1	0.265887	0.092002	24.7181	22.9672	21.8217	23.4664	22.5183	22.7248
Color2 [DarkGray]	1	4		sp|Q69SG5|GUN24_ORYSJEndoglucanase24OS=Oryzasativasubsp.japonicaGN=Os09g0533900PE=2SV=1	sp|Q69SG5|GUN24_ORYSJEndoglucanase24OS=Oryzasativasubsp.japonicaGN=Os09g0533900PE=2SV=1						1	1	1	1.7	1.7	1.7	56.949	0.0047077	2.2653	77348000	6	0.00836329	1	0.00599225	0.00268038	22.211	22.0969	22.5548	22.5629	22.3653	21.9165
Color2 [DarkGray]	1	4		tr|A0A0P0VKF5|A0A0P0VKF5_ORYSJOs02g0554900protein(Fragment)OS=Oryzasativasubsp.japonicaGN=Os02g0554900PE=4SV=1;sp|Q69ST6|PID13_ORYSJProteindisulfideisomerase-like1-3OS=Oryzasativasubsp.japonicaGN=PDIL1-3PE=2SV=1	tr|A0A0P0VKF5|A0A0P0VKF5_ORYSJOs02g0554900protein(Fragment)OS=Oryzasativasubsp.japonicaGN=Os02g0554900PE=4SV=1;sp|Q69ST6|PID13_ORYSJProteindisulfideisomerase-like1-3OS=Oryzasativasubsp.japonicaGN=PDIL1-3PE=2SV=1						2	2	2	4.4	4.4	4.4	56.338	0.0043599	2.3082	74762000	3	0.325852	1	0.472253	0.181942	22.4585	21.5217	22.4786	20.9424	21.4527	22.647
Color2 [DarkGray]	1	4		sp|Q69T31|CINV1_ORYSJCytosolicinvertase1OS=Oryzasativasubsp.japonicaGN=CINV1PE=1SV=1;tr|Q53PH5|Q53PH5_ORYSJInvertase,putativeOS=Oryzasativasubsp.japonicaGN=LOC_Os11g07440PE=4SV=1;tr|Q0JD43|Q0JD43_ORYSJOSJNBa0084A10.16proteinOS=Oryzasativasubsp.japonicaGN=Os04g0432400PE=2SV=1	sp|Q69T31|CINV1_ORYSJCytosolicinvertase1OS=Oryzasativasubsp.japonicaGN=CINV1PE=1SV=1						5	5	5	9.3	9.3	9.3	63.45	0	8.4222	232340000	8	0.0891186	1	-0.308045	-0.0953902	22.3812	20.1699	22.8891	23.6192	22.2448	20.5003
Color2 [DarkGray]	1	4		sp|Q69TH4|OPR2_ORYSJPutative12-oxophytodienoatereductase2OS=Oryzasativasubsp.japonicaGN=OPR2PE=3SV=1	sp|Q69TH4|OPR2_ORYSJPutative12-oxophytodienoatereductase2OS=Oryzasativasubsp.japonicaGN=OPR2PE=3SV=1						10	2	1	31.6	3.5	3.5	42.068	0	5.9132	191920000	12	0.390447	1	0.332015	0.140766	23.547	24.2213	23.4956	23.3285	23.9336	23.0057
Color2 [DarkGray]	1	4		sp|Q69TH6|OPR3_ORYSJPutative12-oxophytodienoatereductase3OS=Oryzasativasubsp.japonicaGN=OPR3PE=3SV=1;tr|A0A0P0VKH1|A0A0P0VKH1_ORYSJOs02g0559400proteinOS=Oryzasativasubsp.japonicaGN=Os02g0559400PE=4SV=1;sp|Q0E0C6|OPR8_ORYSJPutative12-oxophytodienoatereductase8OS=Oryzasativasubsp.japonicaGN=OPR8PE=2SV=1	sp|Q69TH6|OPR3_ORYSJPutative12-oxophytodienoatereductase3OS=Oryzasativasubsp.japonicaGN=OPR3PE=3SV=1						3	1	1	7.3	2.6	2.6	42.408	0	5.4742	442920000	9	0.0632977	1	-0.0712134	-0.0297826	25.2014	24.8722	24.9772	25.0352	24.46	25.7693
Color2 [DarkGray]	1	4		sp|Q69TH8|OPR4_ORYSJPutative12-oxophytodienoatereductase4OS=Oryzasativasubsp.japonicaGN=OPR4PE=2SV=1;tr|A0A0P0WU39|A0A0P0WU39_ORYSJOs06g0215900proteinOS=Oryzasativasubsp.japonicaGN=Os06g0215900PE=4SV=1;tr|C7J3D0|C7J3D0_ORYSJOs06g0216000proteinOS=Oryzasativasubsp.japonicaGN=Os06g0216000PE=4SV=1;tr|A0A0P0V2I5|A0A0P0V2I5_ORYSJOs01g0369900proteinOS=Oryzasativasubsp.japonicaGN=Os01g0369900PE=4SV=1;tr|…	sp|Q69TH8|OPR4_ORYSJPutative12-oxophytodienoatereductase4OS=Oryzasativasubsp.japonicaGN=OPR4PE=2SV=1;tr|A0A0P0WU39|A0A0P0WU39_ORYSJOs06g0215900proteinOS=Oryzasativasubsp.japonicaGN=Os06g0215900PE=4SV=1						12	12	9	34.5	34.5	26.6	42.431	0	46.605	2722500000	97	0.54207	1	0.268864	0.12116	26.6983	27.2671	26.7104	26.4661	26.8427	26.5605
Color2 [DarkGray]	1	4		sp|Q69TI0|OPR5_ORYSJPutative12-oxophytodienoatereductase5OS=Oryzasativasubsp.japonicaGN=OPR5PE=2SV=1	sp|Q69TI0|OPR5_ORYSJPutative12-oxophytodienoatereductase5OS=Oryzasativasubsp.japonicaGN=OPR5PE=2SV=1						12	12	8	34.8	34.8	21.9	41.684	0	38.845	2641300000	116	1.1755	1	0.320494	0.150594	26.474	26.6251	26.5274	25.9895	26.2827	26.3927
Color2 [DarkGray]	1	4		sp|Q69TY4|PR2E1_ORYSJPeroxiredoxin-2E-1,chloroplasticOS=Oryzasativasubsp.japonicaGN=PRXIIE-1PE=2SV=1	sp|Q69TY4|PR2E1_ORYSJPeroxiredoxin-2E-1,chloroplasticOS=Oryzasativasubsp.japonicaGN=PRXIIE-1PE=2SV=1						8	8	7	48.7	48.7	40.1	23.688	0	21.32	2012400000	33	0.507354	1	0.205352	0.0943202	26.2922	26.4105	26.3909	25.9384	26.5011	26.0381
Color2 [DarkGray]	1	4		sp|Q69UI1|RS132_ORYSJ40SribosomalproteinS13-2OS=Oryzasativasubsp.japonicaGN=Os08g0117300PE=1SV=1;tr|Q6ZL24|Q6ZL24_ORYSJOs07g0572900proteinOS=Oryzasativasubsp.japonicaGN=Os07g0572900PE=2SV=1	sp|Q69UI1|RS132_ORYSJ40SribosomalproteinS13-2OS=Oryzasativasubsp.japonicaGN=Os08g0117300PE=1SV=1						10	10	4	57.6	57.6	19.9	17.145	0	64.673	16878000000	184	0.356364	1	-0.213146	-0.0947749	29.4065	29.5856	29.3489	29.4035	29.4402	30.1367
Color2 [DarkGray]	1	4		sp|Q69UI2|RS131_ORYSJ40SribosomalproteinS13-1OS=Oryzasativasubsp.japonicaGN=Os08g0117200PE=3SV=2;tr|A0A0P0XAY7|A0A0P0XAY7_ORYSJOs08g0117200protein(Fragment)OS=Oryzasativasubsp.japonicaGN=Os08g0117200PE=3SV=1	sp|Q69UI2|RS131_ORYSJ40SribosomalproteinS13-1OS=Oryzasativasubsp.japonicaGN=Os08g0117200PE=3SV=2;tr|A0A0P0XAY7|A0A0P0XAY7_ORYSJOs08g0117200protein(Fragment)OS=Oryzasativasubsp.japonicaGN=Os08g0117200PE=3SV=1						8	2	2	50.3	12.6	12.6	17.115	0	5.8178	667560000	18	0.392308	1	0.406148	0.166664	25.3055	25.5302	25.2273	24.1822	25.0027	25.6597
Color2 [DarkGray]	1	4		sp|Q69VR7|PPT1_ORYSJPhosphoenolpyruvate/phosphatetranslocator1,chloroplasticOS=Oryzasativasubsp.japonicaGN=PPT1PE=2SV=1	sp|Q69VR7|PPT1_ORYSJPhosphoenolpyruvate/phosphatetranslocator1,chloroplasticOS=Oryzasativasubsp.japonicaGN=PPT1PE=2SV=1						1	1	1	3.4	3.4	3.4	43.593	0.0050603	2.2012	47962000	3	0.294311	1	0.256029	0.108836	21.7877	20.7962	21.4318	21.4436	21.0523	20.7517
Color2 [DarkGray]	1	4		sp|Q69XQ3|C3H44_ORYSJZincfingerCCCHdomain-containingprotein44OS=Oryzasativasubsp.japonicaGN=Os06g0618100PE=2SV=1	sp|Q69XQ3|C3H44_ORYSJZincfingerCCCHdomain-containingprotein44OS=Oryzasativasubsp.japonicaGN=Os06g0618100PE=2SV=1						2	2	1	8.1	8.1	4.1	30.451	0	3.9176	142210000	13	0.311238	1	-0.149486	-0.0680684	22.7214	23.0986	22.6183	22.7043	23.0519	23.1306
Color2 [DarkGray]	1	4		sp|Q6ASY2|NLTL1_ORYSJNon-specificlipidtransferprotein-like1OS=Oryzasativasubsp.japonicaGN=LTPL1PE=1SV=1	sp|Q6ASY2|NLTL1_ORYSJNon-specificlipidtransferprotein-like1OS=Oryzasativasubsp.japonicaGN=LTPL1PE=1SV=1						4	4	4	30.3	30.3	30.3	16.899	0	20.435	856270000	48	0.2558	1	0.238253	0.100521	25.327	25.4854	25.7087	24.8752	24.9576	25.9737
Color2 [DarkGray]	1	4		tr|A0A0P0WIK8|A0A0P0WIK8_ORYSJCellulosesynthase(Fragment)OS=Oryzasativasubsp.japonicaGN=Os05g0176100PE=3SV=1;sp|Q6AT26|CESA1_ORYSJProbablecellulosesynthaseAcatalyticsubunit1[UDP-forming]OS=Oryzasativasubsp.japonicaGN=CESA1PE=2SV=1	tr|A0A0P0WIK8|A0A0P0WIK8_ORYSJCellulosesynthase(Fragment)OS=Oryzasativasubsp.japonicaGN=Os05g0176100PE=3SV=1;sp|Q6AT26|CESA1_ORYSJProbablecellulosesynthaseAcatalyticsubunit1[UDP-forming]OS=Oryzasativasubsp.japonicaGN=CESA1PE=2SV=1						2	2	2	5.7	5.7	5.7	47.078	0	4.1626	124950000	4	2.04673	1	-0.484364	-0.23043	22.3448	22.4605	22.484	23.0979	22.8039	22.8406
Color2 [DarkGray]	1	4		sp|Q6ATB2|CRSH2_ORYSJProbableGTPdiphosphokinaseCRSH2,chloroplasticOS=Oryzasativasubsp.japonicaGN=CRSH2PE=2SV=1;sp|Q6ATB4|CRSH1_ORYSJProbableGTPdiphosphokinaseCRSH1,chloroplasticOS=Oryzasativasubsp.japonicaGN=CRSH1PE=2SV=1	sp|Q6ATB2|CRSH2_ORYSJProbableGTPdiphosphokinaseCRSH2,chloroplasticOS=Oryzasativasubsp.japonicaGN=CRSH2PE=2SV=1						19	19	16	41.7	41.7	37	60.273	0	101.11	7824500000	211	0.0287581	1	0.0214793	0.00954194	28.3655	28.1957	28.2823	28.6726	28.2856	27.8209
Color2 [DarkGray]	1	4		sp|Q6AUF3|UREG_ORYSJUreaseaccessoryproteinGOS=Oryzasativasubsp.japonicaGN=UREGPE=2SV=1	sp|Q6AUF3|UREG_ORYSJUreaseaccessoryproteinGOS=Oryzasativasubsp.japonicaGN=UREGPE=2SV=1						2	2	2	9.5	9.5	9.5	30.781	0	8.3566	225390000	8	0.122879	1	0.246839	0.0902835	23.5874	22.2055	23.2711	23.5619	23.1728	21.5888
Color2 [DarkGray]	1	4		sp|Q6AUG0|U2AFB_ORYSJSplicingfactorU2afsmallsubunitBOS=Oryzasativasubsp.japonicaGN=U2AF35BPE=2SV=1;sp|Q9ZQW8|U2AFA_ORYSJSplicingfactorU2afsmallsubunitAOS=Oryzasativasubsp.japonicaGN=U2AF35APE=2SV=1;tr|Q0JKK3|Q0JKK3_ORYSJOs01g0667800proteinOS=Oryzasativasubsp.japonicaGN=Os01g0667800PE=4SV=1	sp|Q6AUG0|U2AFB_ORYSJSplicingfactorU2afsmallsubunitBOS=Oryzasativasubsp.japonicaGN=U2AF35BPE=2SV=1						5	5	4	15.5	15.5	14.8	34.692	0	14.833	453450000	16	0.177198	1	0.226954	0.0912838	23.7795	23.7749	23.9271	24.4392	23.5976	22.7637
Color2 [DarkGray]	1	4		sp|Q6AUR2|GLNB_ORYSJNitrogenregulatoryproteinP-IIhomologOS=Oryzasativasubsp.japonicaGN=GLBPE=2SV=1	sp|Q6AUR2|GLNB_ORYSJNitrogenregulatoryproteinP-IIhomologOS=Oryzasativasubsp.japonicaGN=GLBPE=2SV=1						2	2	2	9.4	9.4	9.4	22.701	0	5.2788	442360000	18	0.0903798	1	-0.146811	-0.0569405	23.5975	24.1669	23.645	24.2746	22.8796	24.6957
Color2 [DarkGray]	1	4		sp|Q6AV34|ARGC_ORYSJProbableN-acetyl-gamma-glutamyl-phosphatereductase,chloroplasticOS=Oryzasativasubsp.japonicaGN=Os03g0617900PE=1SV=1;tr|A0A0N7KS03|A0A0N7KS03_ORYSJOs10g0494200proteinOS=Oryzasativasubsp.japonicaGN=Os10g0494200PE=3SV=1	sp|Q6AV34|ARGC_ORYSJProbableN-acetyl-gamma-glutamyl-phosphatereductase,chloroplasticOS=Oryzasativasubsp.japonicaGN=Os03g0617900PE=1SV=1;tr|A0A0N7KS03|A0A0N7KS03_ORYSJOs10g0494200proteinOS=Oryzasativasubsp.japonicaGN=Os10g0494200PE=3SV=1						12	12	12	44.6	44.6	44.6	44.786	0	50.373	2271100000	104	0.433307	1	0.293973	0.128348	26.6991	26.5888	26.4627	25.7338	26.6536	26.4812
Color2 [DarkGray]	1	4		sp|Q6AVA8|PPDK1_ORYSJPyruvate,phosphatedikinase1,chloroplasticOS=Oryzasativasubsp.japonicaGN=PPDK1PE=1SV=1	sp|Q6AVA8|PPDK1_ORYSJPyruvate,phosphatedikinase1,chloroplasticOS=Oryzasativasubsp.japonicaGN=PPDK1PE=1SV=1						21	21	16	27.2	27.2	22.3	102.79	0	68.137	2988300000	100	0.106671	1	0.0827713	0.0363035	26.0353	26.0292	26.122	26.3421	26.1638	25.4322
Color2 [DarkGray]	1	4		sp|Q6AVK1|COSA_ORYSJCostarsfamilyproteinOS=Oryzasativasubsp.japonicaGN=Os03g0690000PE=3SV=1	sp|Q6AVK1|COSA_ORYSJCostarsfamilyproteinOS=Oryzasativasubsp.japonicaGN=Os03g0690000PE=3SV=1						1	1	1	14.9	14.9	14.9	9.5799	0	7.2738	124630000	9	0.601269	1	1.21466	0.418195	23.4712	22.5383	22.6831	20.0254	22.8885	22.1346
Color2 [DarkGray]	1	4		sp|Q6ZHA3|RAC6_ORYSJRac-likeGTP-bindingprotein6OS=Oryzasativasubsp.japonicaGN=RAC6PE=2SV=1;sp|Q6EP31|RAC5_ORYSJRac-likeGTP-bindingprotein5OS=Oryzasativasubsp.japonicaGN=RAC5PE=2SV=2	sp|Q6ZHA3|RAC6_ORYSJRac-likeGTP-bindingprotein6OS=Oryzasativasubsp.japonicaGN=RAC6PE=2SV=1;sp|Q6EP31|RAC5_ORYSJRac-likeGTP-bindingprotein5OS=Oryzasativasubsp.japonicaGN=RAC5PE=2SV=2						1	1	1	7.1	7.1	7.1	21.624	0.009084	2.0076	29013000	1	0.813656	1	-0.859292	-0.345263	20.0088	20.8702	21.6034	21.9773	21.6697	21.4132
Color2 [DarkGray]	1	4		sp|Q6ER94|BAS1_ORYSJ2-CysperoxiredoxinBAS1,chloroplasticOS=Oryzasativasubsp.japonicaGN=BAS1PE=1SV=1	sp|Q6ER94|BAS1_ORYSJ2-CysperoxiredoxinBAS1,chloroplasticOS=Oryzasativasubsp.japonicaGN=BAS1PE=1SV=1						5	5	5	28.7	28.7	28.7	28.097	0	27.704	1194400000	34	0.0831756	1	0.126292	0.0497747	25.0599	24.3881	25.6269	25.5909	24.9018	24.2032
Color2 [DarkGray]	1	4		sp|Q6ERW9|CAD8B_ORYSJProbablecinnamylalcoholdehydrogenase8BOS=Oryzasativasubsp.japonicaGN=CAD8BPE=3SV=2;sp|Q6ERW7|CAD8C_ORYSJProbablecinnamylalcoholdehydrogenase8COS=Oryzasativasubsp.japonicaGN=CAD8CPE=2SV=2;tr|A0A0P0XN23|A0A0P0XN23_ORYSJOs09g0400300protein(Fragment)OS=Oryzasativasubsp.japonicaGN=Os09g0400300PE=3SV=1	sp|Q6ERW9|CAD8B_ORYSJProbablecinnamylalcoholdehydrogenase8BOS=Oryzasativasubsp.japonicaGN=CAD8BPE=3SV=2;sp|Q6ERW7|CAD8C_ORYSJProbablecinnamylalcoholdehydrogenase8COS=Oryzasativasubsp.japonicaGN=CAD8CPE=2SV=2						3	3	3	9.4	9.4	9.4	45.575	0	5.3155	48383000	3	1.30622	1	-0.999077	-0.423637	20.6932	21.2219	20.1464	21.9936	21.374	21.6912
Color2 [DarkGray]	1	4		sp|Q6ERX1|CAD8A_ORYSJProbablecinnamylalcoholdehydrogenase8AOS=Oryzasativasubsp.japonicaGN=CAD8APE=2SV=1;sp|Q6ERW5|CAD8D_ORYSJProbablecinnamylalcoholdehydrogenase8DOS=Oryzasativasubsp.japonicaGN=CAD8DPE=2SV=1	sp|Q6ERX1|CAD8A_ORYSJProbablecinnamylalcoholdehydrogenase8AOS=Oryzasativasubsp.japonicaGN=CAD8APE=2SV=1;sp|Q6ERW5|CAD8D_ORYSJProbablecinnamylalcoholdehydrogenase8DOS=Oryzasativasubsp.japonicaGN=CAD8DPE=2SV=1						8	8	8	29	29	29	36.837	0	53.566	2360200000	101	0.164298	1	0.119214	0.0524448	26.0953	26.4482	26.0083	25.5948	26.2374	26.362
Color2 [DarkGray]	1	4		sp|Q6ESF0|GL24_ORYSJGermin-likeprotein2-4OS=Oryzasativasubsp.japonicaGN=Os02g0532500PE=2SV=1	sp|Q6ESF0|GL24_ORYSJGermin-likeprotein2-4OS=Oryzasativasubsp.japonicaGN=Os02g0532500PE=2SV=1						5	5	5	26.2	26.2	26.2	24.318	0	9.6031	565900000	16	0.385669	1	0.175805	0.0802064	24.7131	24.486	24.6758	24.1298	24.4703	24.7473
Color2 [DarkGray]	1	4		sp|Q6ESI7|TPPII_ORYSJTripeptidyl-peptidase2OS=Oryzasativasubsp.japonicaGN=TPP2PE=2SV=1;tr|A0A0N7KFU2|A0A0N7KFU2_ORYSJOs02g0664300protein(Fragment)OS=Oryzasativasubsp.japonicaGN=Os02g0664300PE=4SV=1;tr|A0A0P0VML9|A0A0P0VML9_ORYSJOs02g0664300protein(Fragment)OS=Oryzasativasubsp.japonicaGN=Os02g0664300PE=4SV=1	sp|Q6ESI7|TPPII_ORYSJTripeptidyl-peptidase2OS=Oryzasativasubsp.japonicaGN=TPP2PE=2SV=1;tr|A0A0N7KFU2|A0A0N7KFU2_ORYSJOs02g0664300protein(Fragment)OS=Oryzasativasubsp.japonicaGN=Os02g0664300PE=4SV=1;tr|A0A0P0VML9|A0A0P0VML9_ORYSJOs02g0664300protein(Fragment)OS=Oryzasativasubsp.japonicaGN=Os02g0664300PE=4SV=1						14	14	14	12.4	12.4	12.4	148.63	0	29.404	1004800000	34	0.279013	1	-0.147998	-0.066867	25.2488	25.2515	25.306	25.7931	25.3998	25.0575
Color2 [DarkGray]	1	4		sp|Q6ETN3|4CL3_ORYSJProbable4-coumarate--CoAligase3OS=Oryzasativasubsp.japonicaGN=4CL3PE=2SV=1;tr|A0A0P0VFD3|A0A0P0VFD3_ORYSJOs02g0177600protein(Fragment)OS=Oryzasativasubsp.japonicaGN=Os02g0177600PE=4SV=1;sp|P17814|4CL1_ORYSJProbable4-coumarate--CoAligase1OS=Oryzasativasubsp.japonicaGN=4CL1PE=2SV=2;tr|Q75LB3|Q75LB3_ORYSJAMP-bindingprotein,putative,expressedOS=Oryzasativasubsp.japonicaGN=OSJNBa00…	sp|Q6ETN3|4CL3_ORYSJProbable4-coumarate--CoAligase3OS=Oryzasativasubsp.japonicaGN=4CL3PE=2SV=1;tr|A0A0P0VFD3|A0A0P0VFD3_ORYSJOs02g0177600protein(Fragment)OS=Oryzasativasubsp.japonicaGN=Os02g0177600PE=4SV=1						19	19	13	40.6	40.6	30.5	59.64	0	65.752	5698000000	168	0.0439501	1	0.0302429	0.0135324	27.7143	27.3775	27.5726	27.8419	27.6135	27.1182
Color2 [DarkGray]	1	4		sp|Q6EU94|PIP11_ORYSJAquaporinPIP1-1OS=Oryzasativasubsp.japonicaGN=PIP1-1PE=2SV=1	sp|Q6EU94|PIP11_ORYSJAquaporinPIP1-1OS=Oryzasativasubsp.japonicaGN=PIP1-1PE=2SV=1						2	1	1	10.7	5.9	5.9	30.759	0.00043535	3.097	215890000	7	0.0915604	1	-0.508146	-0.127744	23.1123	18.6135	22.7787	24.1308	22.3906	19.5076
Color2 [DarkGray]	1	4		sp|Q6EUP4|14335_ORYSJ14-3-3-likeproteinGF14-EOS=Oryzasativasubsp.japonicaGN=GF14EPE=2SV=1	sp|Q6EUP4|14335_ORYSJ14-3-3-likeproteinGF14-EOS=Oryzasativasubsp.japonicaGN=GF14EPE=2SV=1						13	1	1	46.2	6.1	6.1	29.692	0	4.6523	263300000	16	0.117737	1	0.0721715	0.0324642	22.8703	23.3462	23.3762	23.4247	23.0158	22.9358
Color2 [DarkGray]	1	4		sp|Q6F2U9|SYK_ORYSJLysine--tRNAligaseOS=Oryzasativasubsp.japonicaGN=Os03g0586800PE=2SV=1	sp|Q6F2U9|SYK_ORYSJLysine--tRNAligaseOS=Oryzasativasubsp.japonicaGN=Os03g0586800PE=2SV=1						11	11	11	21.3	21.3	21.3	68.387	0	44.752	2132000000	80	0.135566	1	0.2592	0.0958111	26.6967	25.4473	26.9091	26.9591	26.2099	25.1064
Color2 [DarkGray]	1	4		sp|Q6F332|CALM2_ORYSJCalmodulin-2OS=Oryzasativasubsp.japonicaGN=CAM2PE=2SV=3	sp|Q6F332|CALM2_ORYSJCalmodulin-2OS=Oryzasativasubsp.japonicaGN=CAM2PE=2SV=3						10	10	1	57	57	8.7	16.818	0	323.31	14693000000	265	0.123857	1	0.0355218	0.016876	29.3054	29.2032	29.0476	29.2263	29.0032	29.2202
Color2 [DarkGray]	1	4		sp|Q6F357|PLA7_ORYSJPhospholipaseA1-II7OS=Oryzasativasubsp.japonicaGN=Os05g0574100PE=3SV=1	sp|Q6F357|PLA7_ORYSJPhospholipaseA1-II7OS=Oryzasativasubsp.japonicaGN=Os05g0574100PE=3SV=1						2	2	2	7.1	7.1	7.1	43.766	0.00045045	3.4012	208500000	20	0.0133796	1	-0.00583204	-0.00272	22.7507	22.7637	23.1788	22.8564	22.8902	22.9641
Color2 [DarkGray]	1	4		sp|Q6F4N5|AP25_ORYSJAspartylprotease25OS=Oryzasativasubsp.japonicaGN=AP25PE=2SV=1	sp|Q6F4N5|AP25_ORYSJAspartylprotease25OS=Oryzasativasubsp.japonicaGN=AP25PE=2SV=1						4	4	4	11.2	11.2	11.2	45.077	0	8.5752	404530000	20	0.965921	1	-0.847725	-0.3516	23.5369	24.2649	23.2552	24.4038	24.1262	25.0703
Color2 [DarkGray]	1	4		sp|Q6H5J0|FABI2_ORYSJEnoyl-[acyl-carrier-protein]reductase[NADH]2,chloroplasticOS=Oryzasativasubsp.japonicaGN=Os09g0277800PE=2SV=1	sp|Q6H5J0|FABI2_ORYSJEnoyl-[acyl-carrier-protein]reductase[NADH]2,chloroplasticOS=Oryzasativasubsp.japonicaGN=Os09g0277800PE=2SV=1						7	2	2	25.1	8.9	8.9	39.02	0.0068676	2.0627	126690000	3	1.13552	1	1.27243	0.503537	23.0584	22.4017	22.4242	20.6337	22.2673	21.166
Color2 [DarkGray]	1	4		tr|A0A0P0VMC4|A0A0P0VMC4_ORYSJOs02g0637000protein(Fragment)OS=Oryzasativasubsp.japonicaGN=Os02g0637000PE=4SV=1;sp|Q6H5X0|RIP2_ORYSJPutativeripening-relatedprotein2OS=Oryzasativasubsp.japonicaGN=Os02g0637000PE=3SV=1	tr|A0A0P0VMC4|A0A0P0VMC4_ORYSJOs02g0637000protein(Fragment)OS=Oryzasativasubsp.japonicaGN=Os02g0637000PE=4SV=1;sp|Q6H5X0|RIP2_ORYSJPutativeripening-relatedprotein2OS=Oryzasativasubsp.japonicaGN=Os02g0637000PE=3SV=1						2	2	2	18.2	18.2	18.2	17.089	0	12.115	525840000	24	0.622891	1	-1.2518	-0.431085	21.0797	19.8041	18.7352	22.258	20.8899	20.2265
Color2 [DarkGray]	1	4		sp|Q6H611|SDH7_ORYSJSuccinatedehydrogenasesubunit7,mitochondrialOS=Oryzasativasubsp.japonicaGN=SDH7PE=1SV=1	sp|Q6H611|SDH7_ORYSJSuccinatedehydrogenasesubunit7,mitochondrialOS=Oryzasativasubsp.japonicaGN=SDH7PE=1SV=1						1	1	1	12.2	12.2	12.2	9.8984	0.00205	2.5556	130000000	5	0.467764	1	0.515665	0.208172	21.9913	22.3044	21.9422	22.3795	21.5367	20.7748
Color2 [DarkGray]	1	4		sp|Q6H628|GRXS6_ORYSJMonothiolglutaredoxin-S6OS=Oryzasativasubsp.japonicaGN=GRXS6PE=2SV=1	sp|Q6H628|GRXS6_ORYSJMonothiolglutaredoxin-S6OS=Oryzasativasubsp.japonicaGN=GRXS6PE=2SV=1						1	1	1	9.2	9.2	9.2	14.382	0	4.0517	65348000	6	0.0228114	1	-0.0441551	-0.016684	21.9283	21.7961	21.4448	20.5538	22.0786	22.6694
Color2 [DarkGray]	1	4		sp|Q6H676|EXB11_ORYSJExpansin-B11OS=Oryzasativasubsp.japonicaGN=EXPB11PE=2SV=1	sp|Q6H676|EXB11_ORYSJExpansin-B11OS=Oryzasativasubsp.japonicaGN=EXPB11PE=2SV=1						1	1	1	3.1	3.1	3.1	30.5	0.00043215	3.0348	175740000	2	0.0259652	1	0.0708745	0.0243155	21.3282	19.7282	21.8494	20.5675	19.9642	22.1614
Color2 [DarkGray]	1	4		sp|Q6H6D2|HEM3_ORYSJPorphobilinogendeaminase,chloroplasticOS=Oryzasativasubsp.japonicaGN=HEMCPE=2SV=1;tr|A0A0P0VFC8|A0A0P0VFC8_ORYSJOs02g0168800protein(Fragment)OS=Oryzasativasubsp.japonicaGN=Os02g0168800PE=3SV=1	sp|Q6H6D2|HEM3_ORYSJPorphobilinogendeaminase,chloroplasticOS=Oryzasativasubsp.japonicaGN=HEMCPE=2SV=1;tr|A0A0P0VFC8|A0A0P0VFC8_ORYSJOs02g0168800protein(Fragment)OS=Oryzasativasubsp.japonicaGN=Os02g0168800PE=3SV=1						4	4	4	15.4	15.4	15.4	38.397	0	8.8463	172970000	18	0.481506	1	0.592195	0.233658	23.7758	22.8783	22.335	21.9222	23.0366	22.2538
Color2 [DarkGray]	1	4		sp|Q6H7E4|TRXM1_ORYSJThioredoxinM1,chloroplasticOS=Oryzasativasubsp.japonicaGN=Os02g0639900PE=2SV=1	sp|Q6H7E4|TRXM1_ORYSJThioredoxinM1,chloroplasticOS=Oryzasativasubsp.japonicaGN=Os02g0639900PE=2SV=1						3	3	2	24.9	24.9	19.7	18.589	0	8.5779	248790000	21	0.0619979	1	0.108445	0.0415922	23.3663	23.3238	23.5258	22.0891	23.8647	23.9367
Color2 [DarkGray]	1	4		sp|Q6H805|ORR24_ORYSJTwo-componentresponseregulatorORR24OS=Oryzasativasubsp.japonicaGN=RR24PE=2SV=1	sp|Q6H805|ORR24_ORYSJTwo-componentresponseregulatorORR24OS=Oryzasativasubsp.japonicaGN=RR24PE=2SV=1						2	2	2	3.8	3.8	3.8	68.398	0.00044903	3.3662	110940000	7	1.44895	1	-0.472827	-0.219755	22.2917	22.0215	22.5409	22.7479	22.725	22.7997
Color2 [DarkGray]	1	4		sp|Q6H849|NRL4_ORYSJBifunctionalnitrilase/nitrilehydrataseNIT4OS=Oryzasativasubsp.japonicaGN=NIT4PE=2SV=1	sp|Q6H849|NRL4_ORYSJBifunctionalnitrilase/nitrilehydrataseNIT4OS=Oryzasativasubsp.japonicaGN=NIT4PE=2SV=1						1	1	1	5.5	5.5	5.5	38.676	0.0075901	2.0208	21544000	2	0.0509269	1	-0.0717723	-0.0288907	20.3759	18.7665	19.4448	19.77	19.3454	19.6871
Color2 [DarkGray]	1	4		sp|Q6I544|GL52_ORYSJGermin-likeprotein5-1OS=Oryzasativasubsp.japonicaGN=Os05g0277500PE=2SV=1	sp|Q6I544|GL52_ORYSJGermin-likeprotein5-1OS=Oryzasativasubsp.japonicaGN=Os05g0277500PE=2SV=1						4	3	3	23.5	16.3	16.3	23.175	0	10.034	520120000	26	0.66647	1	-0.353527	-0.157788	23.8112	24.1918	23.7018	23.8792	24.4806	24.4055
Color2 [DarkGray]	1	4		tr|A0A0P0WJC5|A0A0P0WJC5_ORYSJOs05g0217800protein(Fragment)OS=Oryzasativasubsp.japonicaGN=Os05g0217800PE=4SV=1;sp|Q6I5W0|BURP2_ORYSJBURPdomain-containingprotein2OS=Oryzasativasubsp.japonicaGN=BURP2PE=2SV=1	tr|A0A0P0WJC5|A0A0P0WJC5_ORYSJOs05g0217800protein(Fragment)OS=Oryzasativasubsp.japonicaGN=Os05g0217800PE=4SV=1;sp|Q6I5W0|BURP2_ORYSJBURPdomain-containingprotein2OS=Oryzasativasubsp.japonicaGN=BURP2PE=2SV=1						4	2	2	15.8	7.7	7.7	29.587	0	5.3858	227140000	10	0.348258	1	-0.238658	-0.104477	22.0813	22.7464	22.4534	22.8612	22.2475	22.8884
Color2 [DarkGray]	1	4		sp|Q6K215|PIP22_ORYSJProbableaquaporinPIP2-2OS=Oryzasativasubsp.japonicaGN=PIP2-2PE=2SV=1;tr|A0A0P0VM00|A0A0P0VM00_ORYSJOs02g0629200proteinOS=Oryzasativasubsp.japonicaGN=Os02g0629200PE=4SV=1	sp|Q6K215|PIP22_ORYSJProbableaquaporinPIP2-2OS=Oryzasativasubsp.japonicaGN=PIP2-2PE=2SV=1;tr|A0A0P0VM00|A0A0P0VM00_ORYSJOs02g0629200proteinOS=Oryzasativasubsp.japonicaGN=Os02g0629200PE=4SV=1						4	4	3	19.4	19.4	14.6	30.498	0	19.486	647850000	34	0.169958	1	-0.1652	-0.0697851	24.7528	24.1706	25.3377	25.1737	24.9158	24.6672
Color2 [DarkGray]	1	4		sp|Q6K2E8|ILVB1_ORYSJAcetolactatesynthase1,chloroplasticOS=Oryzasativasubsp.japonicaGN=ALS1PE=2SV=1;tr|A0A0P0VJL5|A0A0P0VJL5_ORYSJOs02g0510200protein(Fragment)OS=Oryzasativasubsp.japonicaGN=Os02g0510200PE=4SV=1;sp|Q7XKQ8|ILVB2_ORYSJProbableacetolactatesynthase2,chloroplasticOS=Oryzasativasubsp.japonicaGN=ALS2PE=2SV=2	sp|Q6K2E8|ILVB1_ORYSJAcetolactatesynthase1,chloroplasticOS=Oryzasativasubsp.japonicaGN=ALS1PE=2SV=1						7	7	7	13.2	13.2	13.2	69.392	0	11.775	320710000	22	0.252379	1	-0.147916	-0.0662548	23.7973	23.3526	23.9972	23.5984	23.9721	24.0203
Color2 [DarkGray]	1	4		sp|Q6K4N0|RSZ21_ORYSJSerine/arginine-richsplicingfactorRSZ21OS=Oryzasativasubsp.japonicaGN=RSZP21PE=2SV=1	sp|Q6K4N0|RSZ21_ORYSJSerine/arginine-richsplicingfactorRSZ21OS=Oryzasativasubsp.japonicaGN=RSZP21PE=2SV=1						2	1	1	12.4	5.9	5.9	21.023	0	3.9217	35648000	3	0.614741	1	-1.70938	-0.5262	20.5265	20.4803	19.6902	22.1226	19.7463	23.9563
Color2 [DarkGray]	1	4		sp|Q6K548|VDAC1_ORYSJMitochondrialoutermembraneproteinporin1OS=Oryzasativasubsp.japonicaGN=VDAC1PE=1SV=3;tr|B7EKD7|B7EKD7_ORYSJOs09g0361400proteinOS=Oryzasativasubsp.japonicaGN=Os09g0361400PE=2SV=1	sp|Q6K548|VDAC1_ORYSJMitochondrialoutermembraneproteinporin1OS=Oryzasativasubsp.japonicaGN=VDAC1PE=1SV=3						12	12	12	42.7	42.7	42.7	29.219	0	91.589	14951000000	242	0.026314	1	0.0284506	0.0120427	29.3805	29.7796	29.2491	28.8226	29.9261	29.5752
Color2 [DarkGray]	1	4		sp|Q6K5G8|G3PC3_ORYSJGlyceraldehyde-3-phosphatedehydrogenase3,cytosolicOS=Oryzasativasubsp.japonicaGN=GAPC3PE=2SV=1	sp|Q6K5G8|G3PC3_ORYSJGlyceraldehyde-3-phosphatedehydrogenase3,cytosolicOS=Oryzasativasubsp.japonicaGN=GAPC3PE=2SV=1						22	9	8	72.7	37.4	35	36.567	0	141.41	22395000000	185	0.0166638	1	0.0141347	0.00619544	29.8377	29.3634	29.6237	29.8834	29.7938	29.1052
Color2 [DarkGray]	1	4		sp|Q6K669|AMPL2_ORYSJLeucineaminopeptidase2,chloroplasticOS=Oryzasativasubsp.japonicaGN=Os02g0794700PE=2SV=1	sp|Q6K669|AMPL2_ORYSJLeucineaminopeptidase2,chloroplasticOS=Oryzasativasubsp.japonicaGN=Os02g0794700PE=2SV=1						20	20	20	44.8	44.8	44.8	61.818	0	185.08	8152300000	223	0.608682	1	0.16571	0.0780881	28.3033	28.3713	28.5955	28.4241	28.1977	28.1511
Color2 [DarkGray]	1	4		sp|Q6K6K7|UBA5_ORYSJUbiquitin-likemodifier-activatingenzyme5OS=Oryzasativasubsp.japonicaGN=Os02g0506500PE=2SV=1;tr|A0A0N7KFC5|A0A0N7KFC5_ORYSJOs02g0506500proteinOS=Oryzasativasubsp.japonicaGN=Os02g0506500PE=4SV=1	sp|Q6K6K7|UBA5_ORYSJUbiquitin-likemodifier-activatingenzyme5OS=Oryzasativasubsp.japonicaGN=Os02g0506500PE=2SV=1;tr|A0A0N7KFC5|A0A0N7KFC5_ORYSJOs02g0506500proteinOS=Oryzasativasubsp.japonicaGN=Os02g0506500PE=4SV=1						4	4	4	13.1	13.1	13.1	45.623	0	9.7613	432320000	25	0.418966	1	0.418763	0.172626	24.0507	23.793	23.9956	23.9363	23.9561	22.6906
Color2 [DarkGray]	1	4		sp|Q6K7H2|KCY4_ORYSJUMP-CMPkinase4OS=Oryzasativasubsp.japonicaGN=Os02g0778400PE=2SV=1	sp|Q6K7H2|KCY4_ORYSJUMP-CMPkinase4OS=Oryzasativasubsp.japonicaGN=Os02g0778400PE=2SV=1						9	4	4	40.7	22	22	23.556	0	10.441	1604200000	45	0.0857715	1	-0.0433222	-0.0198806	26.3154	26.4508	26.3042	26.2539	26.202	26.7445
Color2 [DarkGray]	1	4		sp|Q6K8J4|ISPG_ORYSJ4-hydroxy-3-methylbut-2-en-1-yldiphosphatesynthase(ferredoxin),chloroplasticOS=Oryzasativasubsp.japonicaGN=ISPGPE=2SV=1	sp|Q6K8J4|ISPG_ORYSJ4-hydroxy-3-methylbut-2-en-1-yldiphosphatesynthase(ferredoxin),chloroplasticOS=Oryzasativasubsp.japonicaGN=ISPGPE=2SV=1						2	2	2	2.8	2.8	2.8	82.16	0	6.5188	227000000	14	0.156108	1	0.27353	0.10299	23.3882	22.94	22.7357	23.516	21.5055	23.2218
Color2 [DarkGray]	1	4		sp|Q6K9C3|RZP23_ORYSJSerine/arginine-richsplicingfactorRSZ23OS=Oryzasativasubsp.japonicaGN=RSZ23PE=2SV=1	sp|Q6K9C3|RZP23_ORYSJSerine/arginine-richsplicingfactorRSZ23OS=Oryzasativasubsp.japonicaGN=RSZ23PE=2SV=1						5	5	1	22.5	22.5	6	22.797	0	17.556	1992300000	53	0.442644	1	-0.186848	-0.0856603	26.1274	26.4521	25.8751	26.2238	26.3246	26.4668
Color2 [DarkGray]	1	4		sp|Q6K9N6|SUCB_ORYSJSuccinyl-CoAligase[ADP-forming]subunitbeta,mitochondrialOS=Oryzasativasubsp.japonicaGN=Os02g0621700PE=1SV=1	sp|Q6K9N6|SUCB_ORYSJSuccinyl-CoAligase[ADP-forming]subunitbeta,mitochondrialOS=Oryzasativasubsp.japonicaGN=Os02g0621700PE=1SV=1						17	17	17	46.7	46.7	46.7	45.091	0	84.148	6953000000	119	0.253118	1	0.0577424	0.0276208	28.1534	28.289	27.9977	28.0222	28.1195	28.1251
Color2 [DarkGray]	1	4		sp|Q6K9U2|RFA2A_ORYSJReplicationproteinA32kDasubunitAOS=Oryzasativasubsp.japonicaGN=RPA2APE=1SV=1	sp|Q6K9U2|RFA2A_ORYSJReplicationproteinA32kDasubunitAOS=Oryzasativasubsp.japonicaGN=RPA2APE=1SV=1						2	2	2	8.2	8.2	8.2	30.081	0	4.033	401390000	6	0.529719	1	1.26193	0.413884	22.8619	22.9179	22.9825	19.6068	22.3116	23.0582
Color2 [DarkGray]	1	4		sp|Q6L4F8|GBLPB_ORYSJGuaninenucleotide-bindingproteinsubunitbeta-likeproteinBOS=Oryzasativasubsp.japonicaGN=RACK1BPE=1SV=1	sp|Q6L4F8|GBLPB_ORYSJGuaninenucleotide-bindingproteinsubunitbeta-likeproteinBOS=Oryzasativasubsp.japonicaGN=RACK1BPE=1SV=1						13	10	10	55.7	48.5	48.5	36.452	0	78.687	3581200000	121	0.0935461	1	-0.041118	-0.0190634	27.1617	27.1821	27.4335	27.0711	27.5224	27.3071
Color2 [DarkGray]	1	4		sp|Q75L11|H2A6_ORYSJProbablehistoneH2A.6OS=Oryzasativasubsp.japonicaGN=Os05g0113900PE=2SV=2;sp|Q94E96|H2A5_ORYSJProbablehistoneH2A.5OS=Oryzasativasubsp.japonicaGN=Os01g0502700PE=2SV=1;sp|Q6L500|H2A4_ORYSJProbablehistoneH2A.4OS=Oryzasativasubsp.japonicaGN=Os05g0461400PE=2SV=1;tr|A0A0P0V312|A0A0P0V312_ORYSJHistoneH2AOS=Oryzasativasubsp.japonicaGN=Os01g0502700PE=3SV=1	sp|Q75L11|H2A6_ORYSJProbablehistoneH2A.6OS=Oryzasativasubsp.japonicaGN=Os05g0113900PE=2SV=2;sp|Q94E96|H2A5_ORYSJProbablehistoneH2A.5OS=Oryzasativasubsp.japonicaGN=Os01g0502700PE=2SV=1;sp|Q6L500|H2A4_ORYSJProbablehistoneH2A.4OS=Oryzasativasubsp.japonicaGN=Os05g0461400PE=2SV=1;tr|A0A0P0V312|A0A0P0V312_ORYSJHistoneH2AOS=Oryzasativasubsp.japonicaGN=Os01g0502700PE=3SV=1						2	1	1	10.3	4.5	4.5	16.5	0.00042882	2.9436	575920000	6	0.371974	1	0.461837	0.183268	25.0053	25.7351	23.9577	24.396	24.3504	24.5662
Color2 [DarkGray]	1	4		sp|Q6L5C4|P2C52_ORYSJProbableproteinphosphatase2C52OS=Oryzasativasubsp.japonicaGN=Os05g0587100PE=2SV=1	sp|Q6L5C4|P2C52_ORYSJProbableproteinphosphatase2C52OS=Oryzasativasubsp.japonicaGN=Os05g0587100PE=2SV=1						1	1	1	2.9	2.9	2.9	52.919	0.00043764	3.1441	45843000	4	0.397903	1	0.441349	0.178751	21.415	21.8219	20.8999	20.2762	20.924	21.6126
Color2 [DarkGray]	1	4		sp|Q6L5I5|VDAC2_ORYSJMitochondrialoutermembraneproteinporin2OS=Oryzasativasubsp.japonicaGN=VDAC2PE=2SV=1;tr|A0A0N7KDM4|A0A0N7KDM4_ORYSJOs01g0715500protein(Fragment)OS=Oryzasativasubsp.japonicaGN=Os01g0715500PE=4SV=1;sp|Q0JJV1|VDAC4_ORYSJMitochondrialoutermembraneproteinporin4OS=Oryzasativasubsp.japonicaGN=VDAC4PE=3SV=3	sp|Q6L5I5|VDAC2_ORYSJMitochondrialoutermembraneproteinporin2OS=Oryzasativasubsp.japonicaGN=VDAC2PE=2SV=1						13	13	12	61.1	61.1	58.2	29.602	0	168.88	13949000000	281	0.129412	1	-0.127659	-0.0540413	28.8132	29.2704	28.8328	28.44	29.4102	29.4491
Color2 [DarkGray]	1	4		sp|Q6PS57|CKS1_ORYSJCyclin-dependentkinasesregulatorysubunit1OS=Oryzasativasubsp.japonicaGN=CKS1PE=2SV=1	sp|Q6PS57|CKS1_ORYSJCyclin-dependentkinasesregulatorysubunit1OS=Oryzasativasubsp.japonicaGN=CKS1PE=2SV=1						3	3	3	30	30	30	10.603	0	6.3436	297970000	15	0.110788	1	-0.305297	-0.101848	23.3888	21.397	24.3268	23.9784	23.6914	22.3587
Color2 [DarkGray]	1	4		sp|Q6S4P4|RF2B_ORYSJTranscriptionfactorRF2bOS=Oryzasativasubsp.japonicaGN=RF2bPE=1SV=2;tr|Q0J3Z8|Q0J3Z8_ORYSJOs08g0543900proteinOS=Oryzasativasubsp.japonicaGN=Os08g0543900PE=4SV=2	sp|Q6S4P4|RF2B_ORYSJTranscriptionfactorRF2bOS=Oryzasativasubsp.japonicaGN=RF2bPE=1SV=2;tr|Q0J3Z8|Q0J3Z8_ORYSJOs08g0543900proteinOS=Oryzasativasubsp.japonicaGN=Os08g0543900PE=4SV=2						1	1	1	3.3	3.3	3.3	35.806	0.00044603	3.325	183320000	6	0.0171971	1	-0.0174878	-0.00748098	22.6002	22.8635	23.3281	23.4463	22.5576	22.8404
Color2 [DarkGray]	1	4		sp|Q6YT00|PSA7A_ORYSJProteasomesubunitalphatype-7-AOS=Oryzasativasubsp.japonicaGN=Os08g0548900PE=2SV=1	sp|Q6YT00|PSA7A_ORYSJProteasomesubunitalphatype-7-AOS=Oryzasativasubsp.japonicaGN=Os08g0548900PE=2SV=1						6	6	3	28.1	28.1	14.1	27.296	0	28.059	2653200000	59	0.202057	1	0.11931	0.0535575	26.9702	27.173	26.4684	26.6256	26.9242	26.7038
Color2 [DarkGray]	1	4		sp|Q6YV23|CARA_ORYSJCarbamoyl-phosphatesynthasesmallchain,chloroplasticOS=Oryzasativasubsp.japonicaGN=CARAPE=2SV=2;tr|A0A0P0VNK1|A0A0P0VNK1_ORYSJOs02g0708100proteinOS=Oryzasativasubsp.japonicaGN=Os02g0708100PE=3SV=1;tr|A0A0P0VNP5|A0A0P0VNP5_ORYSJOs02g0708100proteinOS=Oryzasativasubsp.japonicaGN=Os02g0708100PE=4SV=1;tr|A0A0P0VNL4|A0A0P0VNL4_ORYSJOs02g0708100protein(Fragment)OS=Oryzasativasubsp.jap…	sp|Q6YV23|CARA_ORYSJCarbamoyl-phosphatesynthasesmallchain,chloroplasticOS=Oryzasativasubsp.japonicaGN=CARAPE=2SV=2;tr|A0A0P0VNK1|A0A0P0VNK1_ORYSJOs02g0708100proteinOS=Oryzasativasubsp.japonicaGN=Os02g0708100PE=3SV=1;tr|A0A0P0VNP5|A0A0P0VNP5_ORYSJOs02g0708100proteinOS=Oryzasativasubsp.japonicaGN=Os02g0708100PE=4SV=1						4	4	4	11	11	11	48.435	0	17.226	934440000	39	0.748691	1	0.249057	0.115692	25.1752	25.4943	25.4121	24.9043	25.1133	25.3169
Color2 [DarkGray]	1	4		sp|Q6YW46|EF1G2_ORYSJElongationfactor1-gamma2OS=Oryzasativasubsp.japonicaGN=Os02g0220500PE=2SV=2	sp|Q6YW46|EF1G2_ORYSJElongationfactor1-gamma2OS=Oryzasativasubsp.japonicaGN=Os02g0220500PE=2SV=2						16	16	5	40.2	40.2	15.6	47.355	0	111.06	6244100000	216	0.084943	1	0.120378	0.0481085	27.8471	27.2698	28.0665	28.4383	27.4556	26.9283
Color2 [DarkGray]	1	4		sp|Q6YXW6|SPP2_ORYSJSucrose-phosphatase2OS=Oryzasativasubsp.japonicaGN=SPP2PE=1SV=1;sp|Q94E75|SPP1_ORYSJProbablesucrose-phosphatase1OS=Oryzasativasubsp.japonicaGN=SPP1PE=2SV=1;sp|A3AZW5|SPP3_ORYSJProbablesucrose-phosphatase3OS=Oryzasativasubsp.japonicaGN=SPP3PE=3SV=1	sp|Q6YXW6|SPP2_ORYSJSucrose-phosphatase2OS=Oryzasativasubsp.japonicaGN=SPP2PE=1SV=1						6	6	6	16.3	16.3	16.3	47.254	0	11.462	370680000	20	0.0320794	1	0.0386175	0.0160505	23.9014	23.746	24.3152	24.6758	23.4773	23.6937
Color2 [DarkGray]	1	4		sp|Q6YYB0|Y8359_ORYSJUncharacterizedproteinOs08g0359500OS=Oryzasativasubsp.japonicaGN=Os08g0359500PE=2SV=1	sp|Q6YYB0|Y8359_ORYSJUncharacterizedproteinOs08g0359500OS=Oryzasativasubsp.japonicaGN=Os08g0359500PE=2SV=1						3	3	3	15	15	15	22.794	0	10.496	2473000000	49	0.520466	1	0.288822	0.128722	26.7642	26.5581	26.7922	26.0893	26.8655	26.2931
Color2 [DarkGray]	1	4		sp|Q6YZE2|GSA_ORYSJGlutamate-1-semialdehyde2,1-aminomutase,chloroplasticOS=Oryzasativasubsp.japonicaGN=GSAPE=2SV=1;tr|A0A0P0XIN6|A0A0P0XIN6_ORYSJOs08g0532200proteinOS=Oryzasativasubsp.japonicaGN=Os08g0532200PE=4SV=1	sp|Q6YZE2|GSA_ORYSJGlutamate-1-semialdehyde2,1-aminomutase,chloroplasticOS=Oryzasativasubsp.japonicaGN=GSAPE=2SV=1						6	6	6	18.4	18.4	18.4	50.237	0	32.057	953950000	61	0.781968	1	-0.210602	-0.099144	25.1292	25.3398	25.3486	25.4725	25.313	25.6638
Color2 [DarkGray]	1	4		sp|Q6YZX6|ACOC_ORYSJPutativeaconitatehydratase,cytoplasmicOS=Oryzasativasubsp.japonicaGN=Os08g0191100PE=3SV=1;tr|A0A0N7KLZ5|A0A0N7KLZ5_ORYSJAconitatehydratase(Fragment)OS=Oryzasativasubsp.japonicaGN=Os06g0303400PE=3SV=1	sp|Q6YZX6|ACOC_ORYSJPutativeaconitatehydratase,cytoplasmicOS=Oryzasativasubsp.japonicaGN=Os08g0191100PE=3SV=1						37	37	31	45.5	45.5	39	98.082	0	323.31	31117000000	592	0.273893	1	-0.0751464	-0.0356134	30.1899	30.2129	30.4548	30.3828	30.23	30.4703
Color2 [DarkGray]	1	4		sp|Q6YZZ6|GL84_ORYSJGermin-likeprotein8-4OS=Oryzasativasubsp.japonicaGN=GER1PE=2SV=1	sp|Q6YZZ6|GL84_ORYSJGermin-likeprotein8-4OS=Oryzasativasubsp.japonicaGN=GER1PE=2SV=1						7	7	5	29	29	22.8	24.574	0	135.51	15759000000	223	0.0517716	1	-0.0270532	-0.0124114	27.9166	28.4423	28.2727	28.0735	28.2508	28.3883
Color2 [DarkGray]	1	4		sp|Q6YZZ7|GL83_ORYSJGermin-likeprotein8-3OS=Oryzasativasubsp.japonicaGN=GER2PE=2SV=1;sp|Q6YZB2|GL81_ORYSJPutativegermin-likeprotein8-1OS=Oryzasativasubsp.japonicaGN=Os08g0188900PE=3SV=1;sp|Q6K5P9|GL22_ORYSJPutativegermin-likeprotein2-2OS=Oryzasativasubsp.japonicaGN=Os02g0491700PE=3SV=1;sp|Q6K5P8|GL23_ORYSJPutativegermin-likeprotein2-3OS=Oryzasativasubsp.japonicaGN=Os02g0491800PE=3SV=1;sp|Q2QXJ4|G…	sp|Q6YZZ7|GL83_ORYSJGermin-likeprotein8-3OS=Oryzasativasubsp.japonicaGN=GER2PE=2SV=1						6	4	3	22.7	16.4	16.4	24.594	0	48.979	38970000000	280	0.109453	1	0.131902	0.0541516	28.6382	29.1834	30.0227	29.3845	28.8274	29.2368
Color2 [DarkGray]	1	4		sp|Q6Z0I4|FABI1_ORYSJEnoyl-[acyl-carrier-protein]reductase[NADH]1,chloroplasticOS=Oryzasativasubsp.japonicaGN=Os08g0327400PE=2SV=1	sp|Q6Z0I4|FABI1_ORYSJEnoyl-[acyl-carrier-protein]reductase[NADH]1,chloroplasticOS=Oryzasativasubsp.japonicaGN=Os08g0327400PE=2SV=1						9	9	4	29.1	29.1	13.1	39.13	0	113.51	11057000000	200	0.479569	1	-0.144942	-0.0680075	28.695	29.0619	28.947	29.1832	28.9288	29.0267
Color2 [DarkGray]	1	4		sp|Q6Z1C0|NUCL1_ORYSJNucleolin1OS=Oryzasativasubsp.japonicaGN=Os08g0192900PE=2SV=1;tr|A0A0P0XCR2|A0A0P0XCR2_ORYSJOs08g0192900protein(Fragment)OS=Oryzasativasubsp.japonicaGN=Os08g0192900PE=4SV=1	sp|Q6Z1C0|NUCL1_ORYSJNucleolin1OS=Oryzasativasubsp.japonicaGN=Os08g0192900PE=2SV=1;tr|A0A0P0XCR2|A0A0P0XCR2_ORYSJOs08g0192900protein(Fragment)OS=Oryzasativasubsp.japonicaGN=Os08g0192900PE=4SV=1						12	12	12	23.8	23.8	23.8	60.393	0	39.895	3366400000	76	0.531417	1	-0.229617	-0.104832	26.9111	27.518	27.3412	27.4464	27.4061	27.6068
Color2 [DarkGray]	1	4		sp|Q6Z1G7|ODPB1_ORYSJPyruvatedehydrogenaseE1componentsubunitbeta-1,mitochondrialOS=Oryzasativasubsp.japonicaGN=Os08g0536000PE=2SV=1	sp|Q6Z1G7|ODPB1_ORYSJPyruvatedehydrogenaseE1componentsubunitbeta-1,mitochondrialOS=Oryzasativasubsp.japonicaGN=Os08g0536000PE=2SV=1						4	1	1	12.3	2.9	2.9	39.944	0.00045065	3.4064	159800000	6	0.28216	1	0.552213	0.198048	22.8235	22.4266	22.9425	20.6418	23.0875	22.8066
Color2 [DarkGray]	1	4		sp|Q6Z1J6|OLA1_ORYSJObg-likeATPase1OS=Oryzasativasubsp.japonicaGN=YchF1PE=1SV=1	sp|Q6Z1J6|OLA1_ORYSJObg-likeATPase1OS=Oryzasativasubsp.japonicaGN=YchF1PE=1SV=1						15	15	15	42.9	42.9	42.9	44.332	0	57.12	5394800000	238	0.39698	1	0.127181	0.0595574	28	27.9742	28.3359	27.979	28.0944	27.8553
Color2 [DarkGray]	1	4		tr|A0A0P0VEH6|A0A0P0VEH6_ORYSJOs02g0127700proteinOS=Oryzasativasubsp.japonicaGN=Os02g0127700PE=4SV=1;sp|Q6Z2L5|KPRS1_ORYSJRibose-phosphatepyrophosphokinase1,chloroplasticOS=Oryzasativasubsp.japonicaGN=Os02g0127700PE=2SV=2	tr|A0A0P0VEH6|A0A0P0VEH6_ORYSJOs02g0127700proteinOS=Oryzasativasubsp.japonicaGN=Os02g0127700PE=4SV=1;sp|Q6Z2L5|KPRS1_ORYSJRibose-phosphatepyrophosphokinase1,chloroplasticOS=Oryzasativasubsp.japonicaGN=Os02g0127700PE=2SV=2						1	1	1	6.1	6.1	6.1	21.396	0.00042499	2.879	29105000	4	0.347465	1	0.479228	0.186323	21.3819	20.8546	21.1989	21.2787	19.5669	21.1523
Color2 [DarkGray]	1	4		sp|Q6Z351|ALDOL_ORYSJPutativealdehydeoxidase-likeproteinOS=Oryzasativasubsp.japonicaGN=Os07g0281700PE=3SV=1;sp|Q69R21|ALDO4_ORYSJProbablealdehydeoxidase4OS=Oryzasativasubsp.japonicaGN=Os07g0282300PE=2SV=1;tr|Q0D780|Q0D780_ORYSJOs07g0282300proteinOS=Oryzasativasubsp.japonicaGN=Os07g0282300PE=2SV=1;tr|Q0D782|Q0D782_ORYSJOs07g0281800protein(Fragment)OS=Oryzasativasubsp.japonicaGN=Os07g0281800PE=4SV=…	sp|Q6Z351|ALDOL_ORYSJPutativealdehydeoxidase-likeproteinOS=Oryzasativasubsp.japonicaGN=Os07g0281700PE=3SV=1;sp|Q69R21|ALDO4_ORYSJProbablealdehydeoxidase4OS=Oryzasativasubsp.japonicaGN=Os07g0282300PE=2SV=1;tr|Q0D780|Q0D780_ORYSJOs07g0282300proteinOS=Oryzasativasubsp.japonicaGN=Os07g0282300PE=2SV=1						14	14	12	13.1	13.1	11.7	145.77	0	37.222	2274900000	72	0.123261	1	0.229684	0.0856673	25.5114	24.7248	25.496	26.0258	25.1585	23.8589
Color2 [DarkGray]	1	4		sp|Q6Z382|COPG2_ORYSJCoatomersubunitgamma-2OS=Oryzasativasubsp.japonicaGN=Os07g0201100PE=2SV=1;sp|Q8H852|COPG1_ORYSJCoatomersubunitgamma-1OS=Oryzasativasubsp.japonicaGN=Os03g0227000PE=2SV=2;tr|B7EEW9|B7EEW9_ORYSJCoatomersubunitgammaOS=Oryzasativasubsp.japonicaGN=Os03g0227000PE=2SV=1	sp|Q6Z382|COPG2_ORYSJCoatomersubunitgamma-2OS=Oryzasativasubsp.japonicaGN=Os07g0201100PE=2SV=1;sp|Q8H852|COPG1_ORYSJCoatomersubunitgamma-1OS=Oryzasativasubsp.japonicaGN=Os03g0227000PE=2SV=2;tr|B7EEW9|B7EEW9_ORYSJCoatomersubunitgammaOS=Oryzasativasubsp.japonicaGN=Os03g0227000PE=2SV=1						4	4	4	5.3	5.3	5.3	98.553	0	11.274	311060000	28	0.13611	1	0.321835	0.112036	24.3084	22.5095	23.8071	24.4989	23.0223	22.1381
Color2 [DarkGray]	1	4		sp|Q6Z4A7|APR1_ORYSJProbable5'-adenylylsulfatereductase1,chloroplasticOS=Oryzasativasubsp.japonicaGN=APR1PE=2SV=1;tr|A0A0P0X6V5|A0A0P0X6V5_ORYSJOs07g0509800protein(Fragment)OS=Oryzasativasubsp.japonicaGN=Os07g0509800PE=4SV=1	sp|Q6Z4A7|APR1_ORYSJProbable5'-adenylylsulfatereductase1,chloroplasticOS=Oryzasativasubsp.japonicaGN=APR1PE=2SV=1;tr|A0A0P0X6V5|A0A0P0X6V5_ORYSJOs07g0509800protein(Fragment)OS=Oryzasativasubsp.japonicaGN=Os07g0509800PE=4SV=1						4	4	4	9.9	9.9	9.9	50.591	0	4.7921	311470000	8	0.0371113	1	0.0413195	0.0173799	24.3291	23.7657	24.113	24.5189	24.1896	23.3753
Color2 [DarkGray]	1	4		sp|Q6Z4G3|RGP3_ORYSJUDP-arabinopyranosemutase3OS=Oryzasativasubsp.japonicaGN=UAM3PE=1SV=1	sp|Q6Z4G3|RGP3_ORYSJUDP-arabinopyranosemutase3OS=Oryzasativasubsp.japonicaGN=UAM3PE=1SV=1						22	11	11	66.7	37.7	37.7	41.279	0	44.032	7010500000	129	0.185402	1	-0.0847912	-0.0389927	27.9979	28.4391	28.2663	28.1413	28.2731	28.5433
Color2 [DarkGray]	1	4		sp|Q6Z4K6|RH52B_ORYSJDEAD-boxATP-dependentRNAhelicase52BOS=Oryzasativasubsp.japonicaGN=PL10BPE=2SV=1;tr|A0A0P0X3B5|A0A0P0X3B5_ORYSJOs07g0202100protein(Fragment)OS=Oryzasativasubsp.japonicaGN=Os07g0202100PE=4SV=1	sp|Q6Z4K6|RH52B_ORYSJDEAD-boxATP-dependentRNAhelicase52BOS=Oryzasativasubsp.japonicaGN=PL10BPE=2SV=1						12	12	5	25.4	25.4	12.2	67.171	0	36.122	1468400000	82	0.218286	1	0.134769	0.0601549	26.1972	25.9859	26.2701	26.4658	25.7967	25.7865
Color2 [DarkGray]	1	4		sp|Q6Z4P2|APY2_ORYSJProbableapyrase2OS=Oryzasativasubsp.japonicaGN=APY2PE=2SV=1;sp|Q8H7L6|APY1_ORYSJProbableapyrase1OS=Oryzasativasubsp.japonicaGN=APY1PE=3SV=1;tr|A0A0P0XAI6|A0A0P0XAI6_ORYSJOs07g0682800protein(Fragment)OS=Oryzasativasubsp.japonicaGN=Os07g0682800PE=3SV=1	sp|Q6Z4P2|APY2_ORYSJProbableapyrase2OS=Oryzasativasubsp.japonicaGN=APY2PE=2SV=1;sp|Q8H7L6|APY1_ORYSJProbableapyrase1OS=Oryzasativasubsp.japonicaGN=APY1PE=3SV=1;tr|A0A0P0XAI6|A0A0P0XAI6_ORYSJOs07g0682800protein(Fragment)OS=Oryzasativasubsp.japonicaGN=Os07g0682800PE=3SV=1						1	1	1	2.8	2.8	2.8	50.437	0.0043222	2.2729	63049000	6	0.0406872	1	-0.059564	-0.0238443	21.4823	21.066	21.735	20.5784	21.8399	22.0437
Color2 [DarkGray]	1	4		sp|Q6Z5N4|ODPA1_ORYSJPyruvatedehydrogenaseE1componentsubunitalpha-1,mitochondrialOS=Oryzasativasubsp.japonicaGN=Os02g0739600PE=2SV=1;sp|Q654V6|ODPA2_ORYSJPyruvatedehydrogenaseE1componentsubunitalpha-2,mitochondrialOS=Oryzasativasubsp.japonicaGN=Os06g0246500PE=2SV=1	sp|Q6Z5N4|ODPA1_ORYSJPyruvatedehydrogenaseE1componentsubunitalpha-1,mitochondrialOS=Oryzasativasubsp.japonicaGN=Os02g0739600PE=2SV=1						18	18	18	52.3	52.3	52.3	42.701	0	137.64	10776000000	266	0.0875428	1	0.0576738	0.0258165	28.7644	28.724	28.4464	28.1642	28.8056	28.792
Color2 [DarkGray]	1	4		sp|Q6Z6K9|C74A4_ORYSJAlleneoxidesynthase4OS=Oryzasativasubsp.japonicaGN=CYP74A4PE=2SV=1	sp|Q6Z6K9|C74A4_ORYSJAlleneoxidesynthase4OS=Oryzasativasubsp.japonicaGN=CYP74A4PE=2SV=1						6	6	4	13.9	13.9	10.8	55.329	0	11.653	729270000	37	0.0880643	1	-0.0587413	-0.0262588	25.3255	25.3236	25.7965	25.8709	25.4872	25.2638
Color2 [DarkGray]	1	4		sp|Q6Z6L1|C74A3_ORYSJAlleneoxidesynthase3OS=Oryzasativasubsp.japonicaGN=CYP74A3PE=2SV=1;sp|Q7XYS3|C74A2_ORYSJAlleneoxidesynthase2OS=Oryzasativasubsp.japonicaGN=CYP74A2PE=2SV=2	sp|Q6Z6L1|C74A3_ORYSJAlleneoxidesynthase3OS=Oryzasativasubsp.japonicaGN=CYP74A3PE=2SV=1						4	2	2	7.8	4.6	4.6	54.438	0.00044583	3.324	316510000	18	0.0662939	1	0.0677039	0.0287367	24.1056	24.3274	23.6926	24.5705	23.775	23.5771
Color2 [DarkGray]	1	4		sp|Q6Z6L4|APM1A_ORYSJAminopeptidaseM1-AOS=Oryzasativasubsp.japonicaGN=Os02g0218200PE=2SV=1;tr|A0A0P0VGI4|A0A0P0VGI4_ORYSJOs02g0218200protein(Fragment)OS=Oryzasativasubsp.japonicaGN=Os02g0218200PE=4SV=1	sp|Q6Z6L4|APM1A_ORYSJAminopeptidaseM1-AOS=Oryzasativasubsp.japonicaGN=Os02g0218200PE=2SV=1						9	9	9	12.5	12.5	12.5	98.452	0	22.158	662900000	35	0.0314922	1	-0.108733	-0.0343683	24.9598	21.9575	24.8272	25.2691	23.2535	23.548
Color2 [DarkGray]	1	4		sp|Q6Z7V2|HS24M_ORYSJ24.1kDaheatshockprotein,mitochondrialOS=Oryzasativasubsp.japonicaGN=HSP24.1PE=2SV=1;sp|Q67X83|HS26M_ORYSJ26.2kDaheatshockprotein,mitochondrialOS=Oryzasativasubsp.japonicaGN=HSP26.2PE=2SV=1;tr|A0A0P0WUH9|A0A0P0WUH9_ORYSJOs06g0219500protein(Fragment)OS=Oryzasativasubsp.japonicaGN=Os06g0219500PE=3SV=1	sp|Q6Z7V2|HS24M_ORYSJ24.1kDaheatshockprotein,mitochondrialOS=Oryzasativasubsp.japonicaGN=HSP24.1PE=2SV=1						6	6	6	30	30	30	24.097	0	26.004	1515900000	78	0.0665809	1	0.0555833	0.0242607	26.0148	26.1571	26.1902	25.5133	26.2101	26.4719
Color2 [DarkGray]	1	4		sp|Q6Z965|OPR7_ORYSJ12-oxophytodienoatereductase7OS=Oryzasativasubsp.japonicaGN=OPR7PE=2SV=1	sp|Q6Z965|OPR7_ORYSJ12-oxophytodienoatereductase7OS=Oryzasativasubsp.japonicaGN=OPR7PE=2SV=1						15	15	15	48.5	48.5	48.5	43.677	0	63.984	3287600000	138	0.34913	1	-0.12652	-0.0588353	26.882	27.0732	26.8501	26.7961	27.2155	27.1732
Color2 [DarkGray]	1	4		sp|Q6ZCC4|SDH6_ORYSJSuccinatedehydrogenasesubunit6,mitochondrialOS=Oryzasativasubsp.japonicaGN=SDH6PE=1SV=1	sp|Q6ZCC4|SDH6_ORYSJSuccinatedehydrogenasesubunit6,mitochondrialOS=Oryzasativasubsp.japonicaGN=SDH6PE=1SV=1						4	4	4	33.8	33.8	33.8	15.728	0	10.151	1635500000	33	0.923358	1	0.557995	0.244484	26.7406	26.1321	26.1462	25.4212	26.1071	25.8166
Color2 [DarkGray]	1	4		sp|Q6ZCF0|GATP3_ORYSJProbablegamma-aminobutyratetransaminase3,mitochondrialOS=Oryzasativasubsp.japonicaGN=Os08g0205900PE=3SV=1	sp|Q6ZCF0|GATP3_ORYSJProbablegamma-aminobutyratetransaminase3,mitochondrialOS=Oryzasativasubsp.japonicaGN=Os08g0205900PE=3SV=1						5	4	4	14.1	9.2	9.2	56.008	0	18.847	678550000	34	0.0747329	1	0.0982812	0.0399205	24.31	23.5631	24.9761	24.6072	24.0552	23.892
Color2 [DarkGray]	1	4		sp|Q6ZD89|OMT1_ORYSJFlavone3'-O-methyltransferase1OS=Oryzasativasubsp.japonicaGN=ROMT-9PE=1SV=1;tr|A0A0P0XC87|A0A0P0XC87_ORYSJOs08g0157500protein(Fragment)OS=Oryzasativasubsp.japonicaGN=Os08g0157500PE=3SV=1	sp|Q6ZD89|OMT1_ORYSJFlavone3'-O-methyltransferase1OS=Oryzasativasubsp.japonicaGN=ROMT-9PE=1SV=1;tr|A0A0P0XC87|A0A0P0XC87_ORYSJOs08g0157500protein(Fragment)OS=Oryzasativasubsp.japonicaGN=Os08g0157500PE=3SV=1						20	20	20	61.4	61.4	61.4	39.749	0	307.94	47721000000	573	0.1417	1	0.0507819	0.02381	30.887	30.6218	30.667	30.6712	30.8572	30.4951
Color2 [DarkGray]	1	4		sp|Q6ZDY8|SDHA_ORYSJSuccinatedehydrogenase[ubiquinone]flavoproteinsubunit,mitochondrialOS=Oryzasativasubsp.japonicaGN=SDH1PE=1SV=1;tr|A0A0P0X2D8|A0A0P0X2D8_ORYSJOs07g0134800protein(Fragment)OS=Oryzasativasubsp.japonicaGN=Os07g0134800PE=4SV=1	sp|Q6ZDY8|SDHA_ORYSJSuccinatedehydrogenase[ubiquinone]flavoproteinsubunit,mitochondrialOS=Oryzasativasubsp.japonicaGN=SDH1PE=1SV=1;tr|A0A0P0X2D8|A0A0P0X2D8_ORYSJOs07g0134800protein(Fragment)OS=Oryzasativasubsp.japonicaGN=Os07g0134800PE=4SV=1						13	13	13	28.1	28.1	28.1	68.853	0	120.02	5178400000	126	0.0147922	1	0.0100562	0.00451936	27.4704	27.4417	27.8626	27.2388	27.6598	27.846
Color2 [DarkGray]	1	4		sp|Q6ZFU6|NTRB_ORYSJThioredoxinreductaseNTRBOS=Oryzasativasubsp.japonicaGN=NTRBPE=2SV=1	sp|Q6ZFU6|NTRB_ORYSJThioredoxinreductaseNTRBOS=Oryzasativasubsp.japonicaGN=NTRBPE=2SV=1						9	9	6	40.2	40.2	31.7	34.676	0	120.35	2225400000	106	0.120081	1	0.187904	0.073098	26.724	26.5286	26.5546	25.282	26.9215	27.04
Color2 [DarkGray]	1	4		tr|A0A0P0VQ66|A0A0P0VQ66_ORYSJOs02g0773300proteinOS=Oryzasativasubsp.japonicaGN=Os02g0773300PE=4SV=1;sp|Q6ZHE5|DCYD1_ORYSJPutativeD-cysteinedesulfhydrase1,mitochondrialOS=Oryzasativasubsp.japonicaGN=Os02g0773300PE=2SV=2	tr|A0A0P0VQ66|A0A0P0VQ66_ORYSJOs02g0773300proteinOS=Oryzasativasubsp.japonicaGN=Os02g0773300PE=4SV=1;sp|Q6ZHE5|DCYD1_ORYSJPutativeD-cysteinedesulfhydrase1,mitochondrialOS=Oryzasativasubsp.japonicaGN=Os02g0773300PE=2SV=2						1	1	1	2.9	2.9	2.9	41.379	0.00042608	2.8959	79343000	1	0.0155856	1	0.0358372	0.0129745	21.7697	22.0681	19.8087	20.6236	21.3953	21.5201
Color2 [DarkGray]	1	4		sp|Q6ZHS4|CADH2_ORYSJCinnamylalcoholdehydrogenase2OS=Oryzasativasubsp.japonicaGN=CAD2PE=1SV=1;tr|A0A0P0VFU1|A0A0P0VFU1_ORYSJOs02g0187800protein(Fragment)OS=Oryzasativasubsp.japonicaGN=Os02g0187800PE=3SV=1	sp|Q6ZHS4|CADH2_ORYSJCinnamylalcoholdehydrogenase2OS=Oryzasativasubsp.japonicaGN=CAD2PE=1SV=1;tr|A0A0P0VFU1|A0A0P0VFU1_ORYSJOs02g0187800protein(Fragment)OS=Oryzasativasubsp.japonicaGN=Os02g0187800PE=3SV=1						18	18	18	62	62	62	38.643	0	139.86	15525000000	257	0.286135	1	-0.133572	-0.0610368	28.7614	28.9301	28.8915	28.9752	28.6906	29.3179
Color2 [DarkGray]	1	4		sp|Q6ZIX2|SMT1_ORYSJCycloartenol-C-24-methyltransferase1OS=Oryzasativasubsp.japonicaGN=Smt1-1PE=2SV=1;tr|A0A0P0X3S2|A0A0P0X3S2_ORYSJMethyltransferase(Fragment)OS=Oryzasativasubsp.japonicaGN=Os07g0206700PE=3SV=1;tr|A0A0P0Y1E1|A0A0P0Y1E1_ORYSJOs11g0296900proteinOS=Oryzasativasubsp.japonicaGN=Os11g0296900PE=4SV=1;tr|A0A0N7KI91|A0A0N7KI91_ORYSJMethyltransferase(Fragment)OS=Oryzasativasubsp.japonicaGN…	sp|Q6ZIX2|SMT1_ORYSJCycloartenol-C-24-methyltransferase1OS=Oryzasativasubsp.japonicaGN=Smt1-1PE=2SV=1;tr|A0A0P0X3S2|A0A0P0X3S2_ORYSJMethyltransferase(Fragment)OS=Oryzasativasubsp.japonicaGN=Os07g0206700PE=3SV=1						7	7	7	25.3	25.3	25.3	38.611	0	24.687	1444600000	88	0.629993	1	0.144697	0.0687904	26.1214	26.0728	26.1816	25.7837	26.0702	26.0878
Color2 [DarkGray]	1	4		sp|Q6ZJ05|URH1_ORYSJProbableuridinenucleosidase1OS=Oryzasativasubsp.japonicaGN=URH1PE=2SV=1	sp|Q6ZJ05|URH1_ORYSJProbableuridinenucleosidase1OS=Oryzasativasubsp.japonicaGN=URH1PE=2SV=1						6	6	6	29.3	29.3	29.3	35.018	0	20.303	722880000	22	0.221411	1	0.108361	0.0494598	25.332	25.1379	25.5181	25.4181	25.3322	24.9125
Color2 [DarkGray]	1	4		sp|Q6ZJD3|PLP2_ORYSJPatatin-likeprotein2OS=Oryzasativasubsp.japonicaGN=PLP2PE=3SV=1;tr|A0A0P0XHC6|A0A0P0XHC6_ORYSJPatatinOS=Oryzasativasubsp.japonicaGN=Os08g0477500PE=3SV=1	sp|Q6ZJD3|PLP2_ORYSJPatatin-likeprotein2OS=Oryzasativasubsp.japonicaGN=PLP2PE=3SV=1;tr|A0A0P0XHC6|A0A0P0XHC6_ORYSJPatatinOS=Oryzasativasubsp.japonicaGN=Os08g0477500PE=3SV=1						2	2	2	7.7	7.7	7.7	44.493	0	3.5843	83714000	5	0.794096	1	-1.03382	-0.39743	21.3084	19.8251	19.4579	20.9733	21.0861	21.6333
Color2 [DarkGray]	1	4		sp|Q6ZJJ1|APX4_ORYSJProbableL-ascorbateperoxidase4OS=Oryzasativasubsp.japonicaGN=APX4PE=2SV=1	sp|Q6ZJJ1|APX4_ORYSJProbableL-ascorbateperoxidase4OS=Oryzasativasubsp.japonicaGN=APX4PE=2SV=1						12	11	11	43	43	43	31.738	0	45.743	3217500000	103	0.281149	1	0.0922254	0.0432565	26.8013	26.7322	26.9945	26.7103	26.5899	26.9512
Color2 [DarkGray]	1	4		sp|Q6ZJS7|EFTS_ORYSJElongationfactorTs,mitochondrialOS=Oryzasativasubsp.japonicaGN=EFTSPE=2SV=1;tr|A0A0P0XFQ5|A0A0P0XFQ5_ORYSJElongationfactorTs(Fragment)OS=Oryzasativasubsp.japonicaGN=Os08g0399600PE=3SV=1;tr|A0A0P0XG06|A0A0P0XG06_ORYSJOs08g0399600protein(Fragment)OS=Oryzasativasubsp.japonicaGN=Os08g0399600PE=3SV=1	sp|Q6ZJS7|EFTS_ORYSJElongationfactorTs,mitochondrialOS=Oryzasativasubsp.japonicaGN=EFTSPE=2SV=1;tr|A0A0P0XFQ5|A0A0P0XFQ5_ORYSJElongationfactorTs(Fragment)OS=Oryzasativasubsp.japonicaGN=Os08g0399600PE=3SV=1						5	5	5	15.3	15.3	15.3	40.013	0	17.901	897100000	28	0.045697	1	0.0177479	0.00832147	25.1431	25.2844	24.9552	25.0279	25.0073	25.2943
Color2 [DarkGray]	1	4		sp|Q6ZJW9|ARP4_ORYSJActin-relatedprotein4OS=Oryzasativasubsp.japonicaGN=ARP4PE=2SV=1	sp|Q6ZJW9|ARP4_ORYSJActin-relatedprotein4OS=Oryzasativasubsp.japonicaGN=ARP4PE=2SV=1						2	2	2	8.4	8.4	8.4	48.493	0.0046967	2.2397	37655000	4	0.517111	1	-0.575731	-0.231344	19.4689	21.0286	20.6232	20.9337	21.2046	20.7096
Color2 [DarkGray]	1	4		sp|Q6ZK48|SLU7_ORYSJPre-mRNA-splicingfactorSLU7OS=Oryzasativasubsp.japonicaGN=Os08g0127700PE=2SV=1	sp|Q6ZK48|SLU7_ORYSJPre-mRNA-splicingfactorSLU7OS=Oryzasativasubsp.japonicaGN=Os08g0127700PE=2SV=1						1	1	1	2.2	2.2	2.2	62.076	0.0012443	2.6594	59678000	8	0.804626	1	-0.365409	-0.165344	20.9239	21.4339	21.363	21.4465	21.493	21.8775
Color2 [DarkGray]	1	4		sp|Q6ZKC0|14333_ORYSJ14-3-3-likeproteinGF14-COS=Oryzasativasubsp.japonicaGN=GF14CPE=1SV=1;tr|A0A0P0XG77|A0A0P0XG77_ORYSJOs08g0430500protein(Fragment)OS=Oryzasativasubsp.japonicaGN=Os08g0430500PE=3SV=1	sp|Q6ZKC0|14333_ORYSJ14-3-3-likeproteinGF14-COS=Oryzasativasubsp.japonicaGN=GF14CPE=1SV=1;tr|A0A0P0XG77|A0A0P0XG77_ORYSJOs08g0430500protein(Fragment)OS=Oryzasativasubsp.japonicaGN=Os08g0430500PE=3SV=1						16	16	8	67.2	67.2	34.4	28.826	0	81.327	16724000000	216	0.229206	1	-0.345181	-0.133275	28.6649	28.0769	28.9923	29.9677	28.2967	28.5053
Color2 [DarkGray]	1	4		sp|Q6ZL94|SUCA_ORYSJProbablesuccinyl-CoAligase[ADP-forming]subunitalpha,mitochondrialOS=Oryzasativasubsp.japonicaGN=Os07g0577700PE=1SV=1	sp|Q6ZL94|SUCA_ORYSJProbablesuccinyl-CoAligase[ADP-forming]subunitalpha,mitochondrialOS=Oryzasativasubsp.japonicaGN=Os07g0577700PE=1SV=1						8	8	8	37.2	37.2	37.2	34.246	0	51.647	5978600000	119	0.086489	1	-0.025245	-0.012001	27.7722	28.0471	27.8448	27.7874	27.9743	27.978
Color2 [DarkGray]	1	4		sp|Q6ZLK0|OST48_ORYSJDolichyl-diphosphooligosaccharide--proteinglycosyltransferase48kDasubunitOS=Oryzasativasubsp.japonicaGN=OST48PE=2SV=1	sp|Q6ZLK0|OST48_ORYSJDolichyl-diphosphooligosaccharide--proteinglycosyltransferase48kDasubunitOS=Oryzasativasubsp.japonicaGN=OST48PE=2SV=1						7	7	7	18.9	18.9	18.9	48.389	0	14.444	297430000	18	0.280313	1	0.967329	0.285457	23.0925	22.0344	24.6111	24.1302	22.5925	20.1132
Color2 [DarkGray]	1	4		sp|Q71VM4|IMA1A_ORYSJImportinsubunitalpha-1aOS=Oryzasativasubsp.japonicaGN=Os01g0253300PE=1SV=2	sp|Q71VM4|IMA1A_ORYSJImportinsubunitalpha-1aOS=Oryzasativasubsp.japonicaGN=Os01g0253300PE=1SV=2						12	9	9	35.2	27.4	27.4	57.57	0	49.117	1696800000	80	0.209278	1	0.148249	0.0651833	25.9249	25.77	26.3495	26.2337	25.8693	25.4967
Color2 [DarkGray]	1	4		sp|Q75GS4|UGDH1_ORYSJUDP-glucose6-dehydrogenase1OS=Oryzasativasubsp.japonicaGN=UGD1PE=3SV=1	sp|Q75GS4|UGDH1_ORYSJUDP-glucose6-dehydrogenase1OS=Oryzasativasubsp.japonicaGN=UGD1PE=3SV=1						10	2	2	23.3	6.9	6.9	52.296	0	103.22	12716000000	80	0.100348	1	-0.0883446	-0.0381447	29.2719	28.6141	28.9052	28.6539	29.5031	28.8993
Color2 [DarkGray]	1	4		tr|A0A0P0VYY3|A0A0P0VYY3_ORYSJOs03g0426900protein(Fragment)OS=Oryzasativasubsp.japonicaGN=Os03g0426900PE=3SV=1;sp|Q75GT3|CLPB2_ORYSJChaperoneproteinClpB2,chloroplasticOS=Oryzasativasubsp.japonicaGN=CLPB2PE=2SV=1;sp|Q6F2Y7|CLPB1_ORYSJChaperoneproteinClpB1OS=Oryzasativasubsp.japonicaGN=CLPB1PE=2SV=1	tr|A0A0P0VYY3|A0A0P0VYY3_ORYSJOs03g0426900protein(Fragment)OS=Oryzasativasubsp.japonicaGN=Os03g0426900PE=3SV=1;sp|Q75GT3|CLPB2_ORYSJChaperoneproteinClpB2,chloroplasticOS=Oryzasativasubsp.japonicaGN=CLPB2PE=2SV=1						3	2	2	4.7	3.2	3.2	79.51	0	3.6639	512420000	7	0.179313	1	0.16107	0.0687895	24.4147	24.2439	24.5945	24.866	23.7504	24.1534
Color2 [DarkGray]	1	4		sp|Q75H81|SPZXA_ORYSJSerpin-ZXAOS=Oryzasativasubsp.japonicaGN=Os03g0610650PE=1SV=1;sp|Q10GX0|SPZXB_ORYSJSerpin-ZXBOS=Oryzasativasubsp.japonicaGN=Os03g0610800PE=2SV=1	sp|Q75H81|SPZXA_ORYSJSerpin-ZXAOS=Oryzasativasubsp.japonicaGN=Os03g0610650PE=1SV=1						9	9	9	26.8	26.8	26.8	42.139	0	29.661	1952100000	68	0.0676106	1	0.0279687	0.0130428	26.2459	26.0022	25.9883	26.0398	25.8527	26.2599
Color2 [DarkGray]	1	4		sp|Q75HE6|MTHR_ORYSJProbablemethylenetetrahydrofolatereductaseOS=Oryzasativasubsp.japonicaGN=Os03g0815200PE=2SV=1;tr|A0A0P0W573|A0A0P0W573_ORYSJOs03g0815200protein(Fragment)OS=Oryzasativasubsp.japonicaGN=Os03g0815200PE=4SV=1;tr|A0A0P0W4Q0|A0A0P0W4Q0_ORYSJOs03g0815200protein(Fragment)OS=Oryzasativasubsp.japonicaGN=Os03g0815200PE=4SV=1	sp|Q75HE6|MTHR_ORYSJProbablemethylenetetrahydrofolatereductaseOS=Oryzasativasubsp.japonicaGN=Os03g0815200PE=2SV=1;tr|A0A0P0W573|A0A0P0W573_ORYSJOs03g0815200protein(Fragment)OS=Oryzasativasubsp.japonicaGN=Os03g0815200PE=4SV=1;tr|A0A0P0W4Q0|A0A0P0W4Q0_ORYSJOs03g0815200protein(Fragment)OS=Oryzasativasubsp.japonicaGN=Os03g0815200PE=4SV=1						28	28	28	52.7	52.7	52.7	66.43	0	254.52	14228000000	352	0.0492148	1	0.0708847	0.0284209	28.9696	28.4003	29.2529	29.4765	28.9186	28.0151
Color2 [DarkGray]	1	4		sp|Q75HJ0|RH37_ORYSJDEAD-boxATP-dependentRNAhelicase37OS=Oryzasativasubsp.japonicaGN=PL10APE=2SV=1;tr|A0A0P0WYT0|A0A0P0WYT0_ORYSJOs06g0602400protein(Fragment)OS=Oryzasativasubsp.japonicaGN=Os06g0602400PE=3SV=1;sp|Q0DB53|RH52A_ORYSJDEAD-boxATP-dependentRNAhelicase52AOS=Oryzasativasubsp.japonicaGN=Os06g0602400PE=2SV=2	sp|Q75HJ0|RH37_ORYSJDEAD-boxATP-dependentRNAhelicase37OS=Oryzasativasubsp.japonicaGN=PL10APE=2SV=1						7	2	2	13.7	4.4	4.4	67.665	0	8.5838	250630000	11	0.0873688	1	0.0419464	0.0193257	23.1652	23.1181	23.2113	23.4593	22.9687	22.9408
Color2 [DarkGray]	1	4		sp|Q75I93|BGL07_ORYSJBeta-glucosidase7OS=Oryzasativasubsp.japonicaGN=BGLU7PE=1SV=1;tr|A0A0P0W1U0|A0A0P0W1U0_ORYSJOs03g0703000protein(Fragment)OS=Oryzasativasubsp.japonicaGN=Os03g0703000PE=3SV=1	sp|Q75I93|BGL07_ORYSJBeta-glucosidase7OS=Oryzasativasubsp.japonicaGN=BGLU7PE=1SV=1;tr|A0A0P0W1U0|A0A0P0W1U0_ORYSJOs03g0703000protein(Fragment)OS=Oryzasativasubsp.japonicaGN=Os03g0703000PE=3SV=1						3	2	2	7.7	6.3	6.3	56.872	0	4.0218	53922000	3	0.0560771	1	-0.0866381	-0.0341971	21.3788	21.3296	21.1447	20.5277	21.2402	22.3451
Color2 [DarkGray]	1	4		sp|Q75I94|BGL08_ORYSJBeta-glucosidase8OS=Oryzasativasubsp.japonicaGN=BGLU8PE=1SV=1;tr|A0A0P0W2H2|A0A0P0W2H2_ORYSJOs03g0703100protein(Fragment)OS=Oryzasativasubsp.japonicaGN=Os03g0703100PE=3SV=1;tr|A0A0P0W1U9|A0A0P0W1U9_ORYSJOs03g0703100protein(Fragment)OS=Oryzasativasubsp.japonicaGN=Os03g0703100PE=3SV=1	sp|Q75I94|BGL08_ORYSJBeta-glucosidase8OS=Oryzasativasubsp.japonicaGN=BGLU8PE=1SV=1;tr|A0A0P0W2H2|A0A0P0W2H2_ORYSJOs03g0703100protein(Fragment)OS=Oryzasativasubsp.japonicaGN=Os03g0703100PE=3SV=1						3	2	2	4	2.8	2.8	63.097	0.00044524	3.2949	208480000	12	0.0125804	1	-0.00590452	-0.00273985	23.1084	22.7667	22.9707	23.0227	22.7227	23.1181
Color2 [DarkGray]	1	4		sp|Q75IM9|IVD_ORYSJIsovaleryl-CoAdehydrogenase,mitochondrialOS=Oryzasativasubsp.japonicaGN=Os05g0125500PE=2SV=2	sp|Q75IM9|IVD_ORYSJIsovaleryl-CoAdehydrogenase,mitochondrialOS=Oryzasativasubsp.japonicaGN=Os05g0125500PE=2SV=2						8	8	8	25.7	25.7	25.7	44.531	0	28.052	1955800000	59	0.060597	1	-0.0536817	-0.0232671	25.3159	25.8701	25.8614	25.7469	25.3039	26.1577
Color2 [DarkGray]	1	4		sp|Q75IQ4|OEP24_ORYSJOuterenvelopeporeprotein24,chloroplasticOS=Oryzasativasubsp.japonicaGN=OEP24PE=2SV=1	sp|Q75IQ4|OEP24_ORYSJOuterenvelopeporeprotein24,chloroplasticOS=Oryzasativasubsp.japonicaGN=OEP24PE=2SV=1						10	10	10	52.2	52.2	52.2	24.234	0	58.197	4038900000	128	0.0615474	1	-0.0296237	-0.01367	27.1466	27.4109	27.3781	27.0533	27.5119	27.4592
Color2 [DarkGray]	1	4		sp|Q75IS2|CRSH3_ORYSJProbableGTPdiphosphokinaseCRSH3,chloroplasticOS=Oryzasativasubsp.japonicaGN=CRSH3PE=2SV=1	sp|Q75IS2|CRSH3_ORYSJProbableGTPdiphosphokinaseCRSH3,chloroplasticOS=Oryzasativasubsp.japonicaGN=CRSH3PE=2SV=1						7	4	4	12.3	7.8	7.8	61.843	0	8.5332	274010000	19	0.271123	1	0.195204	0.0853011	23.362	23.4012	22.9825	22.6209	23.0334	23.5058
Color2 [DarkGray]	1	4		sp|Q75KH3|GRDH_ORYSJGlucoseandribitoldehydrogenasehomologOS=Oryzasativasubsp.japonicaGN=Os05g0140800PE=2SV=2;tr|Q0DKV9|Q0DKV9_ORYSJOs05g0140800proteinOS=Oryzasativasubsp.japonicaGN=Os05g0140800PE=4SV=1	sp|Q75KH3|GRDH_ORYSJGlucoseandribitoldehydrogenasehomologOS=Oryzasativasubsp.japonicaGN=Os05g0140800PE=2SV=2;tr|Q0DKV9|Q0DKV9_ORYSJOs05g0140800proteinOS=Oryzasativasubsp.japonicaGN=Os05g0140800PE=4SV=1						12	12	12	45.3	45.3	45.3	32.267	0	129.85	4551100000	135	1.21617	1	-0.401424	-0.186268	27.7875	28.2339	27.9455	28.2558	28.5433	28.3721
Color2 [DarkGray]	1	4		sp|Q75KR1|PPDK2_ORYSJPyruvate,phosphatedikinase2OS=Oryzasativasubsp.japonicaGN=PPDK2PE=3SV=1	sp|Q75KR1|PPDK2_ORYSJPyruvate,phosphatedikinase2OS=Oryzasativasubsp.japonicaGN=PPDK2PE=3SV=1						6	1	1	6.8	1.5	1.5	96.552	0.00043384	3.0709	186260000	10	0.37484	1	-0.144059	-0.0666587	22.2675	22.4878	22.6234	22.3577	22.7105	22.7427
Color2 [DarkGray]	1	4		sp|Q75LJ3|ETFA_ORYSJElectrontransferflavoproteinsubunitalpha,mitochondrialOS=Oryzasativasubsp.japonicaGN=ETFAPE=2SV=1	sp|Q75LJ3|ETFA_ORYSJElectrontransferflavoproteinsubunitalpha,mitochondrialOS=Oryzasativasubsp.japonicaGN=ETFAPE=2SV=1						4	4	4	21.8	21.8	21.8	37.352	0	11.335	146350000	10	0.158608	1	0.410376	0.138165	22.0731	22.0485	22.0309	19.7048	22.4933	22.7233
Color2 [DarkGray]	1	4		sp|Q75M08|PDI21_ORYSJProteindisulfideisomerase-like2-1OS=Oryzasativasubsp.japonicaGN=PDIL2-1PE=2SV=2	sp|Q75M08|PDI21_ORYSJProteindisulfideisomerase-like2-1OS=Oryzasativasubsp.japonicaGN=PDIL2-1PE=2SV=2						20	18	12	56.3	54.1	41.3	39.912	0	141.48	16311000000	234	0.296371	1	0.141662	0.0645726	29.4506	29.4429	29.4401	28.9972	29.2492	29.6621
Color2 [DarkGray]	1	4		tr|Q0D4J5|Q0D4J5_ORYSJPhospho-2-dehydro-3-deoxyheptonatealdolaseOS=Oryzasativasubsp.japonicaGN=Os07g0622200PE=2SV=1;sp|Q75W16|AROG_ORYSJPhospho-2-dehydro-3-deoxyheptonatealdolase2,chloroplasticOS=Oryzasativasubsp.japonicaGN=DAHPS2PE=2SV=1;tr|A0A0P0XGY2|A0A0P0XGY2_ORYSJPhospho-2-dehydro-3-deoxyheptonatealdolase(Fragment)OS=Oryzasativasubsp.japonicaGN=Os08g0484500PE=3SV=1	tr|Q0D4J5|Q0D4J5_ORYSJPhospho-2-dehydro-3-deoxyheptonatealdolaseOS=Oryzasativasubsp.japonicaGN=Os07g0622200PE=2SV=1;sp|Q75W16|AROG_ORYSJPhospho-2-dehydro-3-deoxyheptonatealdolase2,chloroplasticOS=Oryzasativasubsp.japonicaGN=DAHPS2PE=2SV=1						15	15	9	35.8	35.8	24.6	59.078	0	116.15	7496400000	279	0.31198	1	0.135408	0.0621915	28.4109	28.5203	28.3891	28.0005	28.3155	28.598
Color2 [DarkGray]	1	4		sp|Q76BW5|XTH8_ORYSJXyloglucanendotransglycosylase/hydrolaseprotein8OS=Oryzasativasubsp.japonicaGN=XTH8PE=1SV=1	sp|Q76BW5|XTH8_ORYSJXyloglucanendotransglycosylase/hydrolaseprotein8OS=Oryzasativasubsp.japonicaGN=XTH8PE=1SV=1						9	9	9	40	40	40	32.096	0	91.527	5921000000	193	0.182397	1	-0.0574379	-0.0270939	28.373	28.3004	28.2078	28.1339	28.4901	28.4295
Color2 [DarkGray]	1	4		sp|Q76FS2|TBB8_ORYSJTubulinbeta-8chainOS=Oryzasativasubsp.japonicaGN=TUBB8PE=2SV=1	sp|Q76FS2|TBB8_ORYSJTubulinbeta-8chainOS=Oryzasativasubsp.japonicaGN=TUBB8PE=2SV=1						22	4	4	58.5	17.9	17.9	49.633	0	93.954	2743500000	91	0.528245	1	0.442583	0.186839	27.1142	26.8628	27.4285	26.2967	27.3489	26.432
Color2 [DarkGray]	1	4		sp|Q76FS3|TBB6_ORYSJTubulinbeta-6chainOS=Oryzasativasubsp.japonicaGN=TUBB6PE=2SV=1	sp|Q76FS3|TBB6_ORYSJTubulinbeta-6chainOS=Oryzasativasubsp.japonicaGN=TUBB6PE=2SV=1						24	1	1	60.8	2.5	2.5	49.886	0	37.976	2242600000	34	0.259216	1	0.15714	0.0701089	26.6339	26.7544	26.4849	26.6712	26.7195	26.0113
Color2 [DarkGray]	1	4		sp|Q7DNA1|CHI2_ORYSJChitinase2OS=Oryzasativasubsp.japonicaGN=Cht2PE=1SV=1;tr|A0A0P0WM49|A0A0P0WM49_ORYSJOs05g0399300protein(Fragment)OS=Oryzasativasubsp.japonicaGN=Os05g0399300PE=3SV=1	sp|Q7DNA1|CHI2_ORYSJChitinase2OS=Oryzasativasubsp.japonicaGN=Cht2PE=1SV=1;tr|A0A0P0WM49|A0A0P0WM49_ORYSJOs05g0399300protein(Fragment)OS=Oryzasativasubsp.japonicaGN=Os05g0399300PE=3SV=1						3	3	3	16.2	16.2	16.2	35.586	0	20.16	281000000	15	0.441024	1	-1.0287	-0.342776	21.8173	22.1685	19.6601	20.9995	22.8507	22.8818
Color2 [DarkGray]	1	4		sp|Q7F1K9|UGHY_ORYSJProbable(S)-ureidoglycineaminohydrolaseOS=Oryzasativasubsp.japonicaGN=UGLYAHPE=1SV=1	sp|Q7F1K9|UGHY_ORYSJProbable(S)-ureidoglycineaminohydrolaseOS=Oryzasativasubsp.japonicaGN=UGLYAHPE=1SV=1						1	1	1	6.1	6.1	6.1	34.106	0	4.023	108990000	6	0.33381	1	0.539305	0.202271	21.0276	20.7459	22.8361	21.1919	21.0291	20.7707
Color2 [DarkGray]	1	4		sp|Q7F2L3|NAC48_ORYSJNACdomain-containingprotein48OS=Oryzasativasubsp.japonicaGN=NAC48PE=2SV=1;tr|Q53NF6|Q53NF6_ORYSJOs11g0184900proteinOS=Oryzasativasubsp.japonicaGN=Os11g0184900PE=4SV=1;sp|Q53NF7|NAC71_ORYSJNACdomain-containingprotein71OS=Oryzasativasubsp.japonicaGN=NAC71PE=2SV=1;tr|Q8H7M1|Q8H7M1_ORYSJNACdomaintranscriptionfactor,putative,expressedOS=Oryzasativasubsp.japonicaGN=OSJNBb0014I10.5P…	sp|Q7F2L3|NAC48_ORYSJNACdomain-containingprotein48OS=Oryzasativasubsp.japonicaGN=NAC48PE=2SV=1;tr|Q53NF6|Q53NF6_ORYSJOs11g0184900proteinOS=Oryzasativasubsp.japonicaGN=Os11g0184900PE=4SV=1;sp|Q53NF7|NAC71_ORYSJNACdomain-containingprotein71OS=Oryzasativasubsp.japonicaGN=NAC71PE=2SV=1;tr|Q8H7M1|Q8H7M1_ORYSJNACdomaintranscriptionfactor,putative,expressedOS=Oryzasativasubsp.japonicaGN=OSJNBb0014I10.5P…						2	2	2	5.3	5.3	5.3	32.906	0.0020568	2.5741	52648000	5	0.287193	1	0.256887	0.108797	21.9394	21.9736	22.2922	21.8081	22.4077	21.2187
Color2 [DarkGray]	1	4		sp|Q7F4F8|VDAC3_ORYSJMitochondrialoutermembraneproteinporin3OS=Oryzasativasubsp.japonicaGN=VDAC3PE=2SV=1	sp|Q7F4F8|VDAC3_ORYSJMitochondrialoutermembraneproteinporin3OS=Oryzasativasubsp.japonicaGN=VDAC3PE=2SV=1						9	8	8	36.4	33.5	33.5	29.891	0	37.473	3728800000	82	0.0178614	1	0.00923793	0.00425349	27.2797	27.6303	27.3595	27.4027	27.1856	27.6535
Color2 [DarkGray]	1	4		sp|Q7F731|GL11_ORYSJGermin-likeprotein1-1OS=Oryzasativasubsp.japonicaGN=GER4PE=2SV=1;sp|Q942A8|GL13_ORYSJGermin-likeprotein1-3OS=Oryzasativasubsp.japonicaGN=GER8PE=2SV=1	sp|Q7F731|GL11_ORYSJGermin-likeprotein1-1OS=Oryzasativasubsp.japonicaGN=GER4PE=2SV=1						5	5	5	25	25	25	22.477	0	65.185	12392000000	164	0.561575	1	-0.397437	-0.171747	27.9879	28.4664	27.649	28.5054	28.0441	28.7462
Color2 [DarkGray]	1	4		sp|Q7F8S5|PR2E2_ORYSJPeroxiredoxin-2E-2,chloroplasticOS=Oryzasativasubsp.japonicaGN=PRXIIE-2PE=1SV=1	sp|Q7F8S5|PR2E2_ORYSJPeroxiredoxin-2E-2,chloroplasticOS=Oryzasativasubsp.japonicaGN=PRXIIE-2PE=1SV=1						3	2	2	17.3	8.4	8.4	23.179	0	3.8884	298180000	10	0.184486	1	-0.0679162	-0.0317304	24.4476	24.5037	24.3393	24.6851	24.2436	24.5658
Color2 [DarkGray]	1	4		sp|Q7F8T6|OMT17_ORYSJTricinsynthase2OS=Oryzasativasubsp.japonicaGN=ROMT-17PE=1SV=1;tr|Q6DUC9|Q6DUC9_ORYSJCaffeoyl-CoAO-methyltransferaseOS=Oryzasativasubsp.japonicaGN=COA26PE=2SV=1;tr|Q69QR4|Q69QR4_ORYSJOs09g0481400proteinOS=Oryzasativasubsp.japonicaGN=Os09g0481400PE=2SV=1	sp|Q7F8T6|OMT17_ORYSJTricinsynthase2OS=Oryzasativasubsp.japonicaGN=ROMT-17PE=1SV=1						5	5	5	20.9	20.9	20.9	32.032	0	8.8905	884830000	39	1.49212	1	-0.410529	-0.192973	24.6299	24.4479	24.6345	24.7602	25.0651	25.1185
Color2 [DarkGray]	1	4		sp|Q7F9I1|CLPC1_ORYSJChaperoneproteinClpC1,chloroplasticOS=Oryzasativasubsp.japonicaGN=CLPC1PE=2SV=2;tr|A0A0P0W9M5|A0A0P0W9M5_ORYSJOs04g0397100protein(Fragment)OS=Oryzasativasubsp.japonicaGN=Os04g0397100PE=4SV=1	sp|Q7F9I1|CLPC1_ORYSJChaperoneproteinClpC1,chloroplasticOS=Oryzasativasubsp.japonicaGN=CLPC1PE=2SV=2;tr|A0A0P0W9M5|A0A0P0W9M5_ORYSJOs04g0397100protein(Fragment)OS=Oryzasativasubsp.japonicaGN=Os04g0397100PE=4SV=1						16	16	6	22.7	22.7	9.2	101.8	0	46.32	1457400000	65	0.32146	1	0.285178	0.120639	25.5801	25.3619	25.8742	25.9816	25.0451	24.934
Color2 [DarkGray]	1	4		sp|Q7F9U3|ETFB_ORYSJElectrontransferflavoproteinsubunitbeta,mitochondrialOS=Oryzasativasubsp.japonicaGN=ETFBPE=2SV=1	sp|Q7F9U3|ETFB_ORYSJElectrontransferflavoproteinsubunitbeta,mitochondrialOS=Oryzasativasubsp.japonicaGN=ETFBPE=2SV=1						2	2	2	9.5	9.5	9.5	27.469	0	8.5402	132300000	8	0.95633	1	0.39924	0.181851	23.0423	22.8837	22.4948	22.2906	22.3084	22.6242
Color2 [DarkGray]	1	4		sp|Q7FAE1|MOMAS_ORYSJMomilactoneAsynthaseOS=Oryzasativasubsp.japonicaGN=Os04g0179200PE=2SV=1	sp|Q7FAE1|MOMAS_ORYSJMomilactoneAsynthaseOS=Oryzasativasubsp.japonicaGN=Os04g0179200PE=2SV=1						4	4	4	23.7	23.7	23.7	27.833	0	10.869	235010000	22	1.59791	1	0.845975	0.377203	23.0078	23.6763	23.0521	22.5031	22.5177	22.1773
Color2 [DarkGray]	1	4		sp|Q7FAH2|G3PC2_ORYSJGlyceraldehyde-3-phosphatedehydrogenase2,cytosolicOS=Oryzasativasubsp.japonicaGN=GAPC2PE=1SV=1;tr|A0A0P0WBW9|A0A0P0WBW9_ORYSJOs04g0486600protein(Fragment)OS=Oryzasativasubsp.japonicaGN=Os04g0486600PE=3SV=1	sp|Q7FAH2|G3PC2_ORYSJGlyceraldehyde-3-phosphatedehydrogenase2,cytosolicOS=Oryzasativasubsp.japonicaGN=GAPC2PE=1SV=1;tr|A0A0P0WBW9|A0A0P0WBW9_ORYSJOs04g0486600protein(Fragment)OS=Oryzasativasubsp.japonicaGN=Os04g0486600PE=3SV=1						22	22	8	71.2	71.2	32.6	36.773	0	323.31	198290000000	815	0.396646	1	-0.114574	-0.053991	32.7572	33.0163	32.6277	32.8598	33.0001	32.8851
Color2 [DarkGray]	1	4		sp|Q7FAS1|GLO3_ORYSJPeroxisomal(S)-2-hydroxy-acidoxidaseGLO3OS=Oryzasativasubsp.japonicaGN=GLO3PE=2SV=1;sp|Q6YT73|GLO5_ORYSJPeroxisomal(S)-2-hydroxy-acidoxidaseGLO5OS=Oryzasativasubsp.japonicaGN=GLO5PE=2SV=1;sp|Q10CE4|GLO1_ORYSJPeroxisomal(S)-2-hydroxy-acidoxidaseGLO1OS=Oryzasativasubsp.japonicaGN=GLO1PE=1SV=1	sp|Q7FAS1|GLO3_ORYSJPeroxisomal(S)-2-hydroxy-acidoxidaseGLO3OS=Oryzasativasubsp.japonicaGN=GLO3PE=2SV=1						7	7	7	20.7	20.7	20.7	40.532	0	13.937	368370000	22	0.452198	1	0.50146	0.202394	25.2607	24.0995	24.3363	24.3806	24.3882	23.4233
Color2 [DarkGray]	1	4		sp|Q7FAY6|RGP2_ORYSJProbableUDP-arabinopyranosemutase2OS=Oryzasativasubsp.japonicaGN=UAM2PE=1SV=1	sp|Q7FAY6|RGP2_ORYSJProbableUDP-arabinopyranosemutase2OS=Oryzasativasubsp.japonicaGN=UAM2PE=1SV=1						13	12	12	47.6	45.5	45.5	38.906	0	37.178	2261500000	90	0.0429487	1	0.0651697	0.0258879	26.0284	25.5282	26.4634	26.6141	26.0998	25.1105
Color2 [DarkGray]	1	4		sp|Q7G765|NADO2_ORYSJProbableNAD(P)H-dependentoxidoreductase2OS=Oryzasativasubsp.japonicaGN=Os10g0113100PE=2SV=1;tr|A0A0P0XR10|A0A0P0XR10_ORYSJOs10g0113100protein(Fragment)OS=Oryzasativasubsp.japonicaGN=Os10g0113100PE=4SV=1;sp|Q7G764|NADO1_ORYSJProbableNAD(P)H-dependentoxidoreductase1OS=Oryzasativasubsp.japonicaGN=Os10g0113000PE=1SV=1	sp|Q7G765|NADO2_ORYSJProbableNAD(P)H-dependentoxidoreductase2OS=Oryzasativasubsp.japonicaGN=Os10g0113100PE=2SV=1;tr|A0A0P0XR10|A0A0P0XR10_ORYSJOs10g0113100protein(Fragment)OS=Oryzasativasubsp.japonicaGN=Os10g0113100PE=4SV=1						17	17	17	66.8	66.8	66.8	35.784	0	323.31	22085000000	394	0.134845	1	-0.060201	-0.0278115	30.3847	29.8691	30.0155	30.0356	30.2365	30.1777
Color2 [DarkGray]	1	4		sp|Q7G794|LOX3_ORYSJPutativelinoleate9S-lipoxygenase3OS=Oryzasativasubsp.japonicaGN=Os03g0700400PE=3SV=1;tr|C0L6K1|C0L6K1_ORYSJLOX4(Fragment)OS=Oryzasativasubsp.japonicaGN=Os03g0700400PE=2SV=1	sp|Q7G794|LOX3_ORYSJPutativelinoleate9S-lipoxygenase3OS=Oryzasativasubsp.japonicaGN=Os03g0700400PE=3SV=1						12	9	9	16.6	13.4	13.4	96.25	0	19.374	386370000	22	0.448341	1	-0.790672	-0.286614	23.2217	22.1545	24.0653	24.6262	24.2678	22.9195
Color2 [DarkGray]	1	4		sp|Q7GD79|RAN2_ORYSJGTP-bindingnuclearproteinRan-2OS=Oryzasativasubsp.japonicaGN=RAN2PE=2SV=1;sp|Q69XM7|RAN3_ORYSJGTP-bindingnuclearproteinRan-3OS=Oryzasativasubsp.japonicaGN=RAN3PE=2SV=1	sp|Q7GD79|RAN2_ORYSJGTP-bindingnuclearproteinRan-2OS=Oryzasativasubsp.japonicaGN=RAN2PE=2SV=1						12	12	5	51.6	51.6	20.8	25.038	0	131.64	29057000000	258	0.274829	1	0.166751	0.0743259	30.2034	30.5666	30.4758	29.8991	30.1982	30.6481
Color2 [DarkGray]	1	4		sp|Q7X7E6|AI171_ORYSJ17kDaalpha-amylase/trypsininhibitor1OS=Oryzasativasubsp.japonicaGN=Os07g0216600PE=1SV=1;sp|Q7X8H9|AI172_ORYSJ17kDaalpha-amylase/trypsininhibitor2OS=Oryzasativasubsp.japonicaGN=Os07g0216700PE=1SV=1	sp|Q7X7E6|AI171_ORYSJ17kDaalpha-amylase/trypsininhibitor1OS=Oryzasativasubsp.japonicaGN=Os07g0216600PE=1SV=1;sp|Q7X8H9|AI172_ORYSJ17kDaalpha-amylase/trypsininhibitor2OS=Oryzasativasubsp.japonicaGN=Os07g0216700PE=1SV=1						2	2	2	12	12	12	16.406	0	4.6863	51155000	6	0.0112986	1	-0.0518869	-0.0147616	18.5084	22.763	22.4124	20.596	20.6434	22.6002
Color2 [DarkGray]	1	4		sp|Q7X8R5|TRXM2_ORYSJThioredoxinM2,chloroplasticOS=Oryzasativasubsp.japonicaGN=Os04g0530600PE=2SV=2	sp|Q7X8R5|TRXM2_ORYSJThioredoxinM2,chloroplasticOS=Oryzasativasubsp.japonicaGN=Os04g0530600PE=2SV=2						3	2	2	23.9	18.9	18.9	19.147	0	4.3404	78715000	7	0.118721	1	0.132321	0.0549968	21.5595	21.6263	21.3716	20.628	21.5537	21.9788
Color2 [DarkGray]	1	4		sp|Q7XA61|TIP21_ORYSJProbableaquaporinTIP2-1OS=Oryzasativasubsp.japonicaGN=TIP2-1PE=2SV=1	sp|Q7XA61|TIP21_ORYSJProbableaquaporinTIP2-1OS=Oryzasativasubsp.japonicaGN=TIP2-1PE=2SV=1						1	1	1	6.5	6.5	6.5	24.878	0	11.872	573280000	13	0.0472828	1	0.0813808	0.0314291	24.2996	23.357	25.0717	24.765	23.6827	24.0365
Color2 [DarkGray]	1	4		sp|Q7XCA7|EXPB6_ORYSJExpansin-B6OS=Oryzasativasubsp.japonicaGN=EXPB6PE=2SV=1	sp|Q7XCA7|EXPB6_ORYSJExpansin-B6OS=Oryzasativasubsp.japonicaGN=EXPB6PE=2SV=1						10	10	8	43.6	43.6	37.5	29.883	0	181.03	12968000000	246	0.364546	1	-0.202043	-0.0905432	28.0655	28.3752	28.0082	28.0028	28.3517	28.7005
Color2 [DarkGray]	1	4		sp|Q7XCK6|CHI8_ORYSJChitinase8OS=Oryzasativasubsp.japonicaGN=Cht8PE=2SV=1;tr|A0A0P0XWU1|A0A0P0XWU1_ORYSJOs10g0543400protein(Fragment)OS=Oryzasativasubsp.japonicaGN=Os10g0543400PE=4SV=1	sp|Q7XCK6|CHI8_ORYSJChitinase8OS=Oryzasativasubsp.japonicaGN=Cht8PE=2SV=1						4	4	4	27.2	27.2	27.2	27.551	0	33.752	982960000	21	0.457558	1	-0.487887	-0.198325	22.7845	23.8849	22.3888	23.6428	23.5813	23.2977
Color2 [DarkGray]	1	4		sp|Q7XDC8|MDHC_ORYSJMalatedehydrogenase,cytoplasmicOS=Oryzasativasubsp.japonicaGN=Os10g0478200PE=1SV=3;tr|Q7FAT9|Q7FAT9_ORYSJMalatedehydrogenaseOS=Oryzasativasubsp.japonicaGN=Os04g0551200PE=3SV=1	sp|Q7XDC8|MDHC_ORYSJMalatedehydrogenase,cytoplasmicOS=Oryzasativasubsp.japonicaGN=Os10g0478200PE=1SV=3						15	15	15	49.7	49.7	49.7	35.568	0	323.31	114060000000	525	0.414711	1	-0.18994	-0.0865391	31.8391	32.3162	31.9337	32.056	32.1282	32.4746
Color2 [DarkGray]	1	4		sp|Q7XDP2|ITPA_ORYSJInosinetriphosphatepyrophosphataseOS=Oryzasativasubsp.japonicaGN=Os10g0457500PE=2SV=2	sp|Q7XDP2|ITPA_ORYSJInosinetriphosphatepyrophosphataseOS=Oryzasativasubsp.japonicaGN=Os10g0457500PE=2SV=2						2	2	2	10.7	10.7	10.7	21.939	0	6.2428	142320000	4	0.727936	1	-1.16991	-0.427612	20.5933	22.5297	22.0463	23.5385	22.0258	23.1146
Color2 [DarkGray]	1	4		sp|Q7XI14|D2HDH_ORYSJProbableD-2-hydroxyglutaratedehydrogenase,mitochondrialOS=Oryzasativasubsp.japonicaGN=D2HGDHPE=3SV=1	sp|Q7XI14|D2HDH_ORYSJProbableD-2-hydroxyglutaratedehydrogenase,mitochondrialOS=Oryzasativasubsp.japonicaGN=D2HGDHPE=3SV=1						4	4	4	8.2	8.2	8.2	61.096	0	8.2784	113850000	8	0.013232	1	-0.0465679	-0.0147205	18.8532	21.1854	22.6071	21.719	20.5538	20.5126
Color2 [DarkGray]	1	4		sp|Q7XI40|KCY3_ORYSJUMP-CMPkinase3OS=Oryzasativasubsp.japonicaGN=URA6PE=2SV=1	sp|Q7XI40|KCY3_ORYSJUMP-CMPkinase3OS=Oryzasativasubsp.japonicaGN=URA6PE=2SV=1						10	10	5	45.2	45.2	26.2	23.234	0	62.252	9126800000	165	0.966534	1	-0.44858	-0.202302	28.1899	28.6266	28.5435	29.0555	28.56	29.0902
Color2 [DarkGray]	1	4		sp|Q7XJ02|APX7_ORYSJProbableL-ascorbateperoxidase7,chloroplasticOS=Oryzasativasubsp.japonicaGN=APX7PE=2SV=1	sp|Q7XJ02|APX7_ORYSJProbableL-ascorbateperoxidase7,chloroplasticOS=Oryzasativasubsp.japonicaGN=APX7PE=2SV=1						12	10	8	35.7	31.8	25.9	38.325	0	52.422	4934400000	116	0.176432	1	-0.0763715	-0.0352877	27.1796	27.4848	27.7412	27.5777	27.4955	27.5615
Color2 [DarkGray]	1	4		tr|A0A0N7KJ83|A0A0N7KJ83_ORYSJOs04g0476700protein(Fragment)OS=Oryzasativasubsp.japonicaGN=Os04g0476700PE=4SV=1;sp|Q7XK44|PIRL3_ORYSJPlantintracellularRas-group-relatedLRRprotein3OS=Oryzasativasubsp.japonicaGN=IRL3PE=2SV=3	tr|A0A0N7KJ83|A0A0N7KJ83_ORYSJOs04g0476700protein(Fragment)OS=Oryzasativasubsp.japonicaGN=Os04g0476700PE=4SV=1;sp|Q7XK44|PIRL3_ORYSJPlantintracellularRas-group-relatedLRRprotein3OS=Oryzasativasubsp.japonicaGN=IRL3PE=2SV=3						2	2	2	8.5	8.5	8.5	30.099	0	5.4559	160040000	14	0.521301	1	0.98823	0.348838	23.2514	22.8878	22.7264	20.3309	22.7475	22.8225
Color2 [DarkGray]	1	4		sp|Q7XKC8|PYRD_ORYSJDihydroorotatedehydrogenase(quinone),mitochondrialOS=Oryzasativasubsp.japonicaGN=PYRDPE=2SV=1	sp|Q7XKC8|PYRD_ORYSJDihydroorotatedehydrogenase(quinone),mitochondrialOS=Oryzasativasubsp.japonicaGN=PYRDPE=2SV=1						6	6	6	15.6	15.6	15.6	49.533	0	11.831	480990000	13	0.291526	1	0.0369078	0.0179931	24.4701	24.497	24.6186	24.4529	24.5331	24.4889
Color2 [DarkGray]	1	4		sp|Q7XKE9|CLC1_ORYSJClathrinlightchain1OS=Oryzasativasubsp.japonicaGN=Os04g0679100PE=2SV=1	sp|Q7XKE9|CLC1_ORYSJClathrinlightchain1OS=Oryzasativasubsp.japonicaGN=Os04g0679100PE=2SV=1						8	8	8	28.9	28.9	28.9	32.536	0	29.41	2985200000	84	0.77463	1	-0.327295	-0.149131	26.3331	26.3005	26.5506	26.9015	26.3657	26.8988
Color2 [DarkGray]	1	4		sp|Q7XKV2|BGL13_ORYSJBeta-glucosidase13OS=Oryzasativasubsp.japonicaGN=BGLU13PE=2SV=2	sp|Q7XKV2|BGL13_ORYSJBeta-glucosidase13OS=Oryzasativasubsp.japonicaGN=BGLU13PE=2SV=2						4	1	1	7.7	2.6	2.6	57.136	0.0090124	1.9665	52860000	4	0.191571	1	-0.315814	-0.120008	19.116	21.0633	20.8187	20.4866	20.5015	20.9573
Color2 [DarkGray]	1	4		sp|Q7XKV4|BGL12_ORYSJBeta-glucosidase12OS=Oryzasativasubsp.japonicaGN=BGLU12PE=1SV=2;tr|A0A0P0WBJ3|A0A0P0WBJ3_ORYSJOs04g0474800proteinOS=Oryzasativasubsp.japonicaGN=Os04g0474800PE=3SV=1;tr|A0A0P0WB96|A0A0P0WB96_ORYSJOs04g0474800protein(Fragment)OS=Oryzasativasubsp.japonicaGN=Os04g0474800PE=3SV=1	sp|Q7XKV4|BGL12_ORYSJBeta-glucosidase12OS=Oryzasativasubsp.japonicaGN=BGLU12PE=1SV=2;tr|A0A0P0WBJ3|A0A0P0WBJ3_ORYSJOs04g0474800proteinOS=Oryzasativasubsp.japonicaGN=Os04g0474800PE=3SV=1						11	11	6	21.6	21.6	13.3	57.463	0	42.812	4052100000	115	0.0774417	1	0.0279706	0.0131492	26.91	27.0191	26.7843	26.7637	26.7743	27.0915
Color2 [DarkGray]	1	4		sp|Q7XLR1|PIP26_ORYSJProbableaquaporinPIP2-6OS=Oryzasativasubsp.japonicaGN=PIP2-6PE=2SV=2;tr|A0A0P0W7K8|A0A0P0W7K8_ORYSJOs04g0233400protein(Fragment)OS=Oryzasativasubsp.japonicaGN=Os04g0233400PE=3SV=1	sp|Q7XLR1|PIP26_ORYSJProbableaquaporinPIP2-6OS=Oryzasativasubsp.japonicaGN=PIP2-6PE=2SV=2;tr|A0A0P0W7K8|A0A0P0W7K8_ORYSJOs04g0233400protein(Fragment)OS=Oryzasativasubsp.japonicaGN=Os04g0233400PE=3SV=1						2	2	2	8.2	8.2	8.2	29.963	0	4.0714	205900000	12	0.466778	1	0.279584	0.123756	23.5985	23.8001	23.8185	23.078	23.9285	23.3719
Color2 [DarkGray]	1	4		sp|Q7XN11|GATP1_ORYSJGamma-aminobutyratetransaminase1,mitochondrialOS=Oryzasativasubsp.japonicaGN=OSL2PE=1SV=2;tr|A0A0N7KJP5|A0A0N7KJP5_ORYSJOs04g0614600protein(Fragment)OS=Oryzasativasubsp.japonicaGN=Os04g0614600PE=3SV=1	sp|Q7XN11|GATP1_ORYSJGamma-aminobutyratetransaminase1,mitochondrialOS=Oryzasativasubsp.japonicaGN=OSL2PE=1SV=2;tr|A0A0N7KJP5|A0A0N7KJP5_ORYSJOs04g0614600protein(Fragment)OS=Oryzasativasubsp.japonicaGN=Os04g0614600PE=3SV=1						8	8	5	24.6	24.6	14	56.474	0	22.558	961830000	34	0.369499	1	-0.123226	-0.0575947	24.6752	25.154	24.9535	25.0597	25.023	25.0697
Color2 [DarkGray]	1	4		sp|Q7XPK1|C3H31_ORYSJZincfingerCCCHdomain-containingprotein31OS=Oryzasativasubsp.japonicaGN=Os04g0665700PE=2SV=1	sp|Q7XPK1|C3H31_ORYSJZincfingerCCCHdomain-containingprotein31OS=Oryzasativasubsp.japonicaGN=Os04g0665700PE=2SV=1						2	2	2	8.7	8.7	8.7	31.787	0.00041894	2.7238	167250000	2	0.65664	1	-0.494078	-0.211093	22.9962	23.0319	22.7185	22.9527	23.2356	24.0405
Color2 [DarkGray]	1	4		tr|A0A0P0WF16|A0A0P0WF16_ORYSJOs04g0610800proteinOS=Oryzasativasubsp.japonicaGN=Os04g0610800PE=4SV=1;sp|Q7XPL2|HEM6_ORYSJOxygen-dependentcoproporphyrinogen-IIIoxidase,chloroplasticOS=Oryzasativasubsp.japonicaGN=CPXPE=2SV=2	tr|A0A0P0WF16|A0A0P0WF16_ORYSJOs04g0610800proteinOS=Oryzasativasubsp.japonicaGN=Os04g0610800PE=4SV=1;sp|Q7XPL2|HEM6_ORYSJOxygen-dependentcoproporphyrinogen-IIIoxidase,chloroplasticOS=Oryzasativasubsp.japonicaGN=CPXPE=2SV=2						2	2	2	8.1	8.1	8.1	34.953	0	6.1606	194100000	8	0.377103	1	0.559707	0.213396	22.9663	23.3355	22.2107	21.3122	22.3921	23.1291
Color2 [DarkGray]	1	4		sp|Q7XPW5|PMM_ORYSJPhosphomannomutaseOS=Oryzasativasubsp.japonicaGN=PMMPE=2SV=2;tr|A0A0N7KJY2|A0A0N7KJY2_ORYSJPhosphomannomutaseOS=Oryzasativasubsp.japonicaGN=Os04g0682300PE=3SV=1	sp|Q7XPW5|PMM_ORYSJPhosphomannomutaseOS=Oryzasativasubsp.japonicaGN=PMMPE=2SV=2						10	10	10	48.4	48.4	48.4	28.193	0	41.472	1825400000	77	0.140659	1	-0.0316207	-0.0151786	26.1195	26.2129	26.249	26.358	26.215	26.1032
Color2 [DarkGray]	1	4		sp|Q7XPW7|DRE22_ORYSJAnamorsinhomolog2OS=Oryzasativasubsp.japonicaGN=Os04g0682050PE=2SV=1	sp|Q7XPW7|DRE22_ORYSJAnamorsinhomolog2OS=Oryzasativasubsp.japonicaGN=Os04g0682050PE=2SV=1						7	7	2	44.7	44.7	11.4	27.65	0	53.653	600650000	40	0.86012	1	0.700049	0.294334	25.1658	24.7325	25.1344	23.6158	24.5639	24.7528
Color2 [DarkGray]	1	4		sp|Q7XPY2|PMA1_ORYSJPlasmamembraneATPaseOS=Oryzasativasubsp.japonicaGN=Os04g0656100PE=2SV=1;tr|A0A0P0WFR6|A0A0P0WFR6_ORYSJOs04g0656100proteinOS=Oryzasativasubsp.japonicaGN=Os04g0656100PE=3SV=1;tr|A0A0P0WG33|A0A0P0WG33_ORYSJPlasmamembraneATPaseOS=Oryzasativasubsp.japonicaGN=Os04g0656100PE=3SV=1;tr|A0A0P0X3D0|A0A0P0X3D0_ORYSJPlasmamembraneATPase(Fragment)OS=Oryzasativasubsp.japonicaGN=Os07g0191200P…	sp|Q7XPY2|PMA1_ORYSJPlasmamembraneATPaseOS=Oryzasativasubsp.japonicaGN=Os04g0656100PE=2SV=1;tr|A0A0P0WFR6|A0A0P0WFR6_ORYSJOs04g0656100proteinOS=Oryzasativasubsp.japonicaGN=Os04g0656100PE=3SV=1;tr|A0A0P0WG33|A0A0P0WG33_ORYSJPlasmamembraneATPaseOS=Oryzasativasubsp.japonicaGN=Os04g0656100PE=3SV=1						9	9	9	12.3	12.3	12.3	104.82	0	23.585	876200000	42	0.0779559	1	0.119352	0.0470022	25.1776	24.4843	25.4448	25.8288	24.5062	24.4136
Color2 [DarkGray]	1	4		sp|Q7XQ97|DRE21_ORYSJAnamorsinhomolog1OS=Oryzasativasubsp.japonicaGN=Os04g0674400PE=2SV=2	sp|Q7XQ97|DRE21_ORYSJAnamorsinhomolog1OS=Oryzasativasubsp.japonicaGN=Os04g0674400PE=2SV=2						7	2	2	42.6	9.4	9.4	27.759	0	7.8421	440950000	9	0.327244	1	-1.27147	-0.353407	24.802	24.9552	20.1184	24.249	24.5612	24.8799
Color2 [DarkGray]	1	4		sp|Q7XQP4|SAPK7_ORYSJSerine/threonine-proteinkinaseSAPK7OS=Oryzasativasubsp.japonicaGN=SAPK7PE=2SV=2;tr|A0A0P0WAB7|A0A0P0WAB7_ORYSJOs04g0432000protein(Fragment)OS=Oryzasativasubsp.japonicaGN=Os04g0432000PE=4SV=1;tr|A0A0P0XXV0|A0A0P0XXV0_ORYSJOs10g0564500protein(Fragment)OS=Oryzasativasubsp.japonicaGN=Os10g0564500PE=4SV=1;tr|A0A0P0XXL3|A0A0P0XXL3_ORYSJOs10g0564500proteinOS=Oryzasativasubsp.japonic…	sp|Q7XQP4|SAPK7_ORYSJSerine/threonine-proteinkinaseSAPK7OS=Oryzasativasubsp.japonicaGN=SAPK7PE=2SV=2;tr|A0A0P0WAB7|A0A0P0WAB7_ORYSJOs04g0432000protein(Fragment)OS=Oryzasativasubsp.japonicaGN=Os04g0432000PE=4SV=1						3	3	3	10.9	10.9	10.9	41.325	0	5.4896	137280000	9	0.18224	1	0.359755	0.13073	22.656	22.3183	23.3408	23.686	21.3198	22.23
Color2 [DarkGray]	1	4		sp|Q7XR06|P2C45_ORYSJProbableproteinphosphatase2C45OS=Oryzasativasubsp.japonicaGN=Os04g0659500PE=2SV=2	sp|Q7XR06|P2C45_ORYSJProbableproteinphosphatase2C45OS=Oryzasativasubsp.japonicaGN=Os04g0659500PE=2SV=2						6	6	4	21.6	21.6	14.9	30.584	0	9.4583	567460000	14	1.13359	1	-0.175046	-0.0844565	24.2714	24.3208	24.3387	24.5545	24.3458	24.5557
Color2 [DarkGray]	1	4		sp|Q7XR61|MTK1_ORYSJMethylthioribosekinase1OS=Oryzasativasubsp.japonicaGN=MTK1PE=2SV=1;tr|A0A0P0WG91|A0A0P0WG91_ORYSJOs04g0669900protein(Fragment)OS=Oryzasativasubsp.japonicaGN=Os04g0669900PE=3SV=1;sp|Q7XR60|MTK2_ORYSJMethylthioribosekinase2OS=Oryzasativasubsp.japonicaGN=MTK2PE=2SV=1	sp|Q7XR61|MTK1_ORYSJMethylthioribosekinase1OS=Oryzasativasubsp.japonicaGN=MTK1PE=2SV=1;tr|A0A0P0WG91|A0A0P0WG91_ORYSJOs04g0669900protein(Fragment)OS=Oryzasativasubsp.japonicaGN=Os04g0669900PE=3SV=1;sp|Q7XR60|MTK2_ORYSJMethylthioribosekinase2OS=Oryzasativasubsp.japonicaGN=MTK2PE=2SV=1						5	5	5	13	13	13	48.413	0	10.311	577790000	43	0.025441	1	-0.0323346	-0.01333	24.4824	23.7095	24.3833	24.9061	24.0171	23.749
Color2 [DarkGray]	1	4		sp|Q7XRA1|ADC2_ORYSJArgininedecarboxylase2OS=Oryzasativasubsp.japonicaGN=ADC2PE=1SV=2	sp|Q7XRA1|ADC2_ORYSJArgininedecarboxylase2OS=Oryzasativasubsp.japonicaGN=ADC2PE=1SV=2						5	5	5	9.8	9.8	9.8	67.334	0	18	602860000	26	0.416685	1	-0.316548	-0.136243	23.6492	23.7348	24.1198	24.6583	23.6566	24.1385
Color2 [DarkGray]	1	4		sp|Q7XSN8|SRR_ORYSJSerineracemaseOS=Oryzasativasubsp.japonicaGN=SERRPE=1SV=2	sp|Q7XSN8|SRR_ORYSJSerineracemaseOS=Oryzasativasubsp.japonicaGN=SERRPE=1SV=2						1	1	1	3.5	3.5	3.5	35.596	0.00358	2.3354	45053000	2	0.795349	1	0.752765	0.308868	21.7609	21.2809	21.6789	20.3112	21.6348	20.5164
Color2 [DarkGray]	1	4		sp|Q7XSQ9|PIP12_ORYSJProbableaquaporinPIP1-2OS=Oryzasativasubsp.japonicaGN=PIP1-2PE=2SV=3	sp|Q7XSQ9|PIP12_ORYSJProbableaquaporinPIP1-2OS=Oryzasativasubsp.japonicaGN=PIP1-2PE=2SV=3						3	3	2	14.9	14.9	10.1	30.747	0	46.806	937630000	55	0.13129	1	-0.204406	-0.0794574	25.1877	24.0927	25.9529	25.6459	25.2003	25.0002
Color2 [DarkGray]	1	4		sp|Q7XT99|AKR2_ORYSJProbablealdo-ketoreductase2OS=Oryzasativasubsp.japonicaGN=Os04g0338000PE=2SV=2;tr|Q0JE28|Q0JE28_ORYSJOs04g0338100protein(Fragment)OS=Oryzasativasubsp.japonicaGN=Os04g0338100PE=4SV=1	sp|Q7XT99|AKR2_ORYSJProbablealdo-ketoreductase2OS=Oryzasativasubsp.japonicaGN=Os04g0338000PE=2SV=2						12	12	8	34.5	34.5	21.4	38.233	0	64.978	2859500000	123	0.257353	1	-0.10622	-0.0490808	26.4193	26.6638	26.4144	26.4194	26.5125	26.8844
Color2 [DarkGray]	1	4		sp|Q7XTE8|14332_ORYSJ14-3-3-likeproteinGF14-BOS=Oryzasativasubsp.japonicaGN=GF14BPE=1SV=2	sp|Q7XTE8|14332_ORYSJ14-3-3-likeproteinGF14-BOS=Oryzasativasubsp.japonicaGN=GF14BPE=1SV=2						15	7	3	52.7	29	12.6	29.863	0	22.443	1113600000	35	0.488305	1	-0.638312	-0.24845	24.9478	23.6954	24.6309	25.9126	24.7192	24.5573
Color2 [DarkGray]	1	4		sp|Q7XTJ3|ODPA3_ORYSJPyruvatedehydrogenaseE1componentsubunitalpha-3,chloroplasticOS=Oryzasativasubsp.japonicaGN=Os04g0119400PE=2SV=2	sp|Q7XTJ3|ODPA3_ORYSJPyruvatedehydrogenaseE1componentsubunitalpha-3,chloroplasticOS=Oryzasativasubsp.japonicaGN=Os04g0119400PE=2SV=2						10	10	10	26.8	26.8	26.8	46.144	0	86.69	3040200000	105	0.113281	1	0.0452919	0.0211149	27.2251	27.177	27.453	27.3762	27.337	27.006
Color2 [DarkGray]	1	4		sp|Q7XTT4|NUCL2_ORYSJNucleolin2OS=Oryzasativasubsp.japonicaGN=Os04g0620700PE=2SV=2;tr|A0A0P0WF51|A0A0P0WF51_ORYSJOs04g0620700protein(Fragment)OS=Oryzasativasubsp.japonicaGN=Os04g0620700PE=4SV=1	sp|Q7XTT4|NUCL2_ORYSJNucleolin2OS=Oryzasativasubsp.japonicaGN=Os04g0620700PE=2SV=2;tr|A0A0P0WF51|A0A0P0WF51_ORYSJOs04g0620700protein(Fragment)OS=Oryzasativasubsp.japonicaGN=Os04g0620700PE=4SV=1						11	11	11	20.7	20.7	20.7	75.253	0	29.45	1851100000	54	0.249645	1	-0.176268	-0.0773198	26.2895	26.724	26.6384	26.3043	26.7195	27.1569
Color2 [DarkGray]	1	4		tr|A0A0P0WDS8|A0A0P0WDS8_ORYSJOs04g0573200protein(Fragment)OS=Oryzasativasubsp.japonicaGN=Os04g0573200PE=4SV=1;tr|A0A0P0WDN1|A0A0P0WDN1_ORYSJOs04g0573200protein(Fragment)OS=Oryzasativasubsp.japonicaGN=Os04g0573200PE=4SV=1;sp|Q7XTY9|CCS_ORYSJCopperchaperoneforsuperoxidedismutase,chloroplasticOS=Oryzasativasubsp.japonicaGN=CCSPE=2SV=1	tr|A0A0P0WDS8|A0A0P0WDS8_ORYSJOs04g0573200protein(Fragment)OS=Oryzasativasubsp.japonicaGN=Os04g0573200PE=4SV=1;tr|A0A0P0WDN1|A0A0P0WDN1_ORYSJOs04g0573200protein(Fragment)OS=Oryzasativasubsp.japonicaGN=Os04g0573200PE=4SV=1;sp|Q7XTY9|CCS_ORYSJCopperchaperoneforsuperoxidedismutase,chloroplasticOS=Oryzasativasubsp.japonicaGN=CCSPE=2SV=1						8	8	8	42.5	42.5	42.5	22.082	0	18.865	1502400000	55	0.650096	1	0.0855389	0.0415341	25.7952	25.9162	25.9471	25.7931	25.8686	25.7401
Color2 [DarkGray]	1	4		sp|Q7XUK4|GUN12_ORYSJEndoglucanase12OS=Oryzasativasubsp.japonicaGN=GLU3PE=2SV=2	sp|Q7XUK4|GUN12_ORYSJEndoglucanase12OS=Oryzasativasubsp.japonicaGN=GLU3PE=2SV=2						1	1	1	1.9	1.9	1.9	69.242	0.00043478	3.0847	32300000	5	0.210066	1	-0.350414	-0.132415	21.2668	19.9638	21.7742	22.0502	21.1279	20.878
Color2 [DarkGray]	1	4		sp|Q7XUP6|MSR22_ORYSJPeptidemethioninesulfoxidereductaseA2-2OS=Oryzasativasubsp.japonicaGN=MSRA2-2PE=2SV=2	sp|Q7XUP6|MSR22_ORYSJPeptidemethioninesulfoxidereductaseA2-2OS=Oryzasativasubsp.japonicaGN=MSRA2-2PE=2SV=2						3	2	2	16.3	11.1	11.1	21.127	0	3.8003	171000000	2	0.00384827	1	-0.00360107	-0.00156151	22.2332	23.0415	22.8986	22.5586	22.5415	23.0839
Color2 [DarkGray]	1	4		sp|Q7XUP7|MSR21_ORYSJPeptidemethioninesulfoxidereductaseA2-1OS=Oryzasativasubsp.japonicaGN=MSRA2-1PE=2SV=2	sp|Q7XUP7|MSR21_ORYSJPeptidemethioninesulfoxidereductaseA2-1OS=Oryzasativasubsp.japonicaGN=MSRA2-1PE=2SV=2						5	4	3	29.9	24.6	19.3	20.807	0	23.666	1229400000	45	0.15729	1	-0.159094	-0.0668766	24.5658	24.8244	24.3458	24.1414	24.7093	25.3625
Color2 [DarkGray]	1	4		sp|Q7Y0E8|NRX11_ORYSJProbablenucleoredoxin1-1OS=Oryzasativasubsp.japonicaGN=Os03g0405500PE=2SV=1;tr|A0A0P0VZB8|A0A0P0VZB8_ORYSJOs03g0405500protein(Fragment)OS=Oryzasativasubsp.japonicaGN=Os03g0405500PE=4SV=1	sp|Q7Y0E8|NRX11_ORYSJProbablenucleoredoxin1-1OS=Oryzasativasubsp.japonicaGN=Os03g0405500PE=2SV=1;tr|A0A0P0VZB8|A0A0P0VZB8_ORYSJOs03g0405500protein(Fragment)OS=Oryzasativasubsp.japonicaGN=Os03g0405500PE=4SV=1						10	10	7	21.8	21.8	16.3	63.288	0	66.34	3693100000	113	0.113671	1	-0.165506	-0.0654621	26.5503	25.9196	27.106	27.3259	26.8003	25.9462
Color2 [DarkGray]	1	4		sp|Q7Y0F2|NRX12_ORYSJProbablenucleoredoxin1-2OS=Oryzasativasubsp.japonicaGN=Os03g0405900PE=2SV=1	sp|Q7Y0F2|NRX12_ORYSJProbablenucleoredoxin1-2OS=Oryzasativasubsp.japonicaGN=Os03g0405900PE=2SV=1						10	7	7	20	16.2	16.2	64.421	0	42.455	2677300000	69	0.0834487	1	0.12309	0.0488054	26.2032	25.682	26.538	26.6649	26.2582	25.1309
Color2 [DarkGray]	1	4		sp|Q7Y180|AN322_ORYSJAcidicleucine-richnuclearphosphoprotein32-relatedprotein2OS=Oryzasativasubsp.japonicaGN=Os03g0668900PE=2SV=1	sp|Q7Y180|AN322_ORYSJAcidicleucine-richnuclearphosphoprotein32-relatedprotein2OS=Oryzasativasubsp.japonicaGN=Os03g0668900PE=2SV=1						4	4	4	18.4	18.4	18.4	28.742	0	7.3812	343500000	16	0.438596	1	-0.307778	-0.133762	23.5458	23.5527	24.1703	23.9742	23.7388	24.4792
Color2 [DarkGray]	1	4		sp|Q7Y1L9|SP1L1_ORYSJProteinSPIRAL1-like1OS=Oryzasativasubsp.japonicaGN=Os03g0417800PE=3SV=1;tr|A0A0P0VYT7|A0A0P0VYT7_ORYSJOs03g0417800protein(Fragment)OS=Oryzasativasubsp.japonicaGN=Os03g0417800PE=4SV=1	sp|Q7Y1L9|SP1L1_ORYSJProteinSPIRAL1-like1OS=Oryzasativasubsp.japonicaGN=Os03g0417800PE=3SV=1;tr|A0A0P0VYT7|A0A0P0VYT7_ORYSJOs03g0417800protein(Fragment)OS=Oryzasativasubsp.japonicaGN=Os03g0417800PE=4SV=1						7	7	7	87.1	87.1	87.1	11.189	0	240.42	9624700000	123	0.361157	1	-0.188509	-0.0850027	28.4313	28.4725	28.5798	28.4336	28.5084	29.1071
Color2 [DarkGray]	1	4		sp|Q941T9|GMPP2_ORYSJProbablemannose-1-phosphateguanylyltransferase2OS=Oryzasativasubsp.japonicaGN=Os01g0847200PE=2SV=1;sp|Q84JH5|GMPP1_ORYSJProbablemannose-1-phosphateguanylyltransferase1OS=Oryzasativasubsp.japonicaGN=Os03g0268400PE=2SV=1;sp|Q6Z9A3|GMPP3_ORYSJProbablemannose-1-phosphateguanylyltransferase3OS=Oryzasativasubsp.japonicaGN=Os08g0237200PE=2SV=1	sp|Q941T9|GMPP2_ORYSJProbablemannose-1-phosphateguanylyltransferase2OS=Oryzasativasubsp.japonicaGN=Os01g0847200PE=2SV=1;sp|Q84JH5|GMPP1_ORYSJProbablemannose-1-phosphateguanylyltransferase1OS=Oryzasativasubsp.japonicaGN=Os03g0268400PE=2SV=1;sp|Q6Z9A3|GMPP3_ORYSJProbablemannose-1-phosphateguanylyltransferase3OS=Oryzasativasubsp.japonicaGN=Os08g0237200PE=2SV=1						3	3	3	10.2	10.2	10.2	39.606	0	6.4059	326170000	8	0.311906	1	0.172534	0.0775107	23.5769	23.5992	23.7426	23.0369	23.7613	23.603
Color2 [DarkGray]	1	4		sp|Q84LK3|BADH2_ORYSJBetainealdehydedehydrogenase2OS=Oryzasativasubsp.japonicaGN=BADH2PE=1SV=1;tr|A0A0P0XG36|A0A0P0XG36_ORYSJOs08g0424500protein(Fragment)OS=Oryzasativasubsp.japonicaGN=Os08g0424500PE=3SV=1	sp|Q84LK3|BADH2_ORYSJBetainealdehydedehydrogenase2OS=Oryzasativasubsp.japonicaGN=BADH2PE=1SV=1;tr|A0A0P0XG36|A0A0P0XG36_ORYSJOs08g0424500protein(Fragment)OS=Oryzasativasubsp.japonicaGN=Os08g0424500PE=3SV=1						9	9	9	23.5	23.5	23.5	54.682	0	38.122	2849600000	94	0.0514449	1	0.0498899	0.0213808	26.6902	26.1513	26.9037	26.8779	26.6642	26.0533
Color2 [DarkGray]	1	4		sp|Q84MP7|H2AV3_ORYSJProbablehistoneH2Avariant3OS=Oryzasativasubsp.japonicaGN=Os03g0743400PE=2SV=1;sp|Q8H7Y8|H2AV1_ORYSJProbablehistoneH2Avariant1OS=Oryzasativasubsp.japonicaGN=Os03g0162200PE=2SV=1;sp|Q8S857|H2AV2_ORYSJProbablehistoneH2Avariant2OS=Oryzasativasubsp.japonicaGN=Os10g0418000PE=2SV=1	sp|Q84MP7|H2AV3_ORYSJProbablehistoneH2Avariant3OS=Oryzasativasubsp.japonicaGN=Os03g0743400PE=2SV=1;sp|Q8H7Y8|H2AV1_ORYSJProbablehistoneH2Avariant1OS=Oryzasativasubsp.japonicaGN=Os03g0162200PE=2SV=1;sp|Q8S857|H2AV2_ORYSJProbablehistoneH2Avariant2OS=Oryzasativasubsp.japonicaGN=Os10g0418000PE=2SV=1						3	3	2	19	19	12.4	14.459	0	11.393	6317400000	55	0.480369	1	0.981382	0.339873	28.1745	28.1219	27.8466	25.3347	27.6438	28.2204
Color2 [DarkGray]	1	4		sp|Q84P97|VDAC5_ORYSJMitochondrialoutermembraneproteinporin5OS=Oryzasativasubsp.japonicaGN=VDAC5PE=2SV=1	sp|Q84P97|VDAC5_ORYSJMitochondrialoutermembraneproteinporin5OS=Oryzasativasubsp.japonicaGN=VDAC5PE=2SV=1						16	16	16	56.3	56.3	56.3	29.474	0	323.31	18167000000	317	0.155511	1	-0.108599	-0.0480253	29.3986	29.7901	29.294	29.2039	29.6716	29.933
Color2 [DarkGray]	1	4		sp|Q84PB3|IF4G1_ORYSJEukaryotictranslationinitiationfactorisoform4G-1OS=Oryzasativasubsp.japonicaGN=Os04g0499300PE=2SV=2;tr|A0A0P0WC18|A0A0P0WC18_ORYSJOs04g0499300protein(Fragment)OS=Oryzasativasubsp.japonicaGN=Os04g0499300PE=4SV=1;tr|A0A0N7KJB1|A0A0N7KJB1_ORYSJOs04g0499300protein(Fragment)OS=Oryzasativasubsp.japonicaGN=Os04g0499300PE=4SV=1;sp|Q6K641|IF4G2_ORYSJEukaryotictranslationinitiationfact…	sp|Q84PB3|IF4G1_ORYSJEukaryotictranslationinitiationfactorisoform4G-1OS=Oryzasativasubsp.japonicaGN=Os04g0499300PE=2SV=2;tr|A0A0P0WC18|A0A0P0WC18_ORYSJOs04g0499300protein(Fragment)OS=Oryzasativasubsp.japonicaGN=Os04g0499300PE=4SV=1;tr|A0A0N7KJB1|A0A0N7KJB1_ORYSJOs04g0499300protein(Fragment)OS=Oryzasativasubsp.japonicaGN=Os04g0499300PE=4SV=1						22	22	22	34.4	34.4	34.4	87.021	0	53.704	3311100000	140	0.254931	1	-0.0863965	-0.0404736	27.1058	27.079	27.3648	27.4313	27.2881	27.0894
Color2 [DarkGray]	1	4		sp|Q84Q83|TOC75_ORYSJProteinTOC75,chloroplasticOS=Oryzasativasubsp.japonicaGN=TOC75PE=2SV=2;tr|A0A0P0VVX9|A0A0P0VVX9_ORYSJOs03g0271200protein(Fragment)OS=Oryzasativasubsp.japonicaGN=Os03g0271200PE=4SV=1;tr|Q0IV31|Q0IV31_ORYSJOs11g0116500proteinOS=Oryzasativasubsp.japonicaGN=Os11g0116500PE=4SV=2	sp|Q84Q83|TOC75_ORYSJProteinTOC75,chloroplasticOS=Oryzasativasubsp.japonicaGN=TOC75PE=2SV=2;tr|A0A0P0VVX9|A0A0P0VVX9_ORYSJOs03g0271200protein(Fragment)OS=Oryzasativasubsp.japonicaGN=Os03g0271200PE=4SV=1						5	5	5	8.2	8.2	8.2	87.686	0	6.8846	262230000	13	0.21279	1	0.205312	0.0864673	23.5476	23.2267	24.1615	23.8835	23.4361	23.0003
Color2 [DarkGray]	1	4		sp|Q84QK0|OPR1_ORYSJ12-oxophytodienoatereductase1OS=Oryzasativasubsp.japonicaGN=OPR1PE=2SV=1;tr|A0A0P0WTZ2|A0A0P0WTZ2_ORYSJOs06g0216300proteinOS=Oryzasativasubsp.japonicaGN=Os06g0216300PE=4SV=1;sp|B9FFD2|OPR12_ORYSJPutative12-oxophytodienoatereductase12OS=Oryzasativasubsp.japonicaGN=OPR12PE=2SV=2;sp|B9FFD3|OPR13_ORYSJPutative12-oxophytodienoatereductase13OS=Oryzasativasubsp.japonicaGN=OPR13PE=2SV…	sp|Q84QK0|OPR1_ORYSJ12-oxophytodienoatereductase1OS=Oryzasativasubsp.japonicaGN=OPR1PE=2SV=1						11	8	2	40	31.6	8.2	42.465	0	56.731	2523400000	101	0.291077	1	0.112024	0.051967	27.1373	27.1795	27.4155	26.9397	27.0785	27.3782
Color2 [DarkGray]	1	4		tr|A0A0P0W2P0|A0A0P0W2P0_ORYSJEndoglucanaseOS=Oryzasativasubsp.japonicaGN=Os03g0736300PE=3SV=1;sp|Q84R49|GUN10_ORYSJEndoglucanase10OS=Oryzasativasubsp.japonicaGN=GLU2PE=2SV=1;sp|P0C1U4|GUN9_ORYSJEndoglucanase9OS=Oryzasativasubsp.japonicaGN=GLU1PE=2SV=1	tr|A0A0P0W2P0|A0A0P0W2P0_ORYSJEndoglucanaseOS=Oryzasativasubsp.japonicaGN=Os03g0736300PE=3SV=1;sp|Q84R49|GUN10_ORYSJEndoglucanase10OS=Oryzasativasubsp.japonicaGN=GLU2PE=2SV=1						4	4	4	9	9	9	60.899	0	6.7855	233950000	11	0.4575	1	1.02245	0.344934	23.0353	24.1421	24.3594	23.7604	23.6297	21.0794
Color2 [DarkGray]	1	4		sp|Q84T92|CFI_ORYSJChalcone--flavononeisomeraseOS=Oryzasativasubsp.japonicaGN=CHIPE=2SV=1	sp|Q84T92|CFI_ORYSJChalcone--flavononeisomeraseOS=Oryzasativasubsp.japonicaGN=CHIPE=2SV=1						9	9	9	44.2	44.2	44.2	23.893	0	62.767	3713900000	129	0.552261	1	-0.174664	-0.0816169	26.5433	26.6189	26.7549	26.6469	26.7344	27.0598
Color2 [DarkGray]	1	4		sp|Q84TA3|LKHA4_ORYSJLeukotrieneA-4hydrolasehomologOS=Oryzasativasubsp.japonicaGN=LKHA4PE=2SV=1	sp|Q84TA3|LKHA4_ORYSJLeukotrieneA-4hydrolasehomologOS=Oryzasativasubsp.japonicaGN=LKHA4PE=2SV=1						6	6	6	11.5	11.5	11.5	67.791	0	14.009	413300000	31	0.226169	1	0.250841	0.103067	23.8854	24.0486	23.9842	23.983	24.3031	22.8796
Color2 [DarkGray]	1	4		sp|Q84TB3|ADF4_ORYSJActin-depolymerizingfactor4OS=Oryzasativasubsp.japonicaGN=ADF4PE=1SV=1	sp|Q84TB3|ADF4_ORYSJActin-depolymerizingfactor4OS=Oryzasativasubsp.japonicaGN=ADF4PE=1SV=1						8	8	8	61.9	61.9	61.9	15.946	0	107.54	5246300000	106	0.504519	1	0.240578	0.108929	27.647	27.9021	27.5252	27.1037	27.6804	27.5684
Color2 [DarkGray]	1	4		sp|Q84TB6|ADF3_ORYSJActin-depolymerizingfactor3OS=Oryzasativasubsp.japonicaGN=ADF3PE=1SV=1	sp|Q84TB6|ADF3_ORYSJActin-depolymerizingfactor3OS=Oryzasativasubsp.japonicaGN=ADF3PE=1SV=1						2	2	2	18.7	18.7	18.7	16.176	0	4.832	22646000	4	0.793616	1	0.548978	0.236684	20.7913	21.4347	21.2433	20.1172	20.9819	20.7233
Color2 [DarkGray]	1	4		sp|Q84UP7|CSLF6_ORYSJProbablemixed-linkedglucansynthase6OS=Oryzasativasubsp.japonicaGN=CSLF6PE=2SV=1	sp|Q84UP7|CSLF6_ORYSJProbablemixed-linkedglucansynthase6OS=Oryzasativasubsp.japonicaGN=CSLF6PE=2SV=1						2	2	2	2.4	2.4	2.4	105.15	0.0043547	2.3018	92398000	3	0.146659	1	-0.317396	-0.113163	22.7194	21.041	23.1957	21.7871	22.7125	23.4087
Color2 [DarkGray]	1	4		sp|Q84VG0|CML7_ORYSJProbablecalcium-bindingproteinCML7OS=Oryzasativasubsp.japonicaGN=CML7PE=2SV=1	sp|Q84VG0|CML7_ORYSJProbablecalcium-bindingproteinCML7OS=Oryzasativasubsp.japonicaGN=CML7PE=2SV=1						12	12	12	78.4	78.4	78.4	16.683	0	156.7	11679000000	207	0.124735	1	-0.0678698	-0.0308624	28.707	28.8759	28.8665	28.918	28.5372	29.1977
Color2 [DarkGray]	1	4		sp|Q84VG1|CHMP1_ORYSJESCRT-relatedproteinCHMP1OS=Oryzasativasubsp.japonicaGN=CHMP1PE=2SV=1	sp|Q84VG1|CHMP1_ORYSJESCRT-relatedproteinCHMP1OS=Oryzasativasubsp.japonicaGN=CHMP1PE=2SV=1						3	3	3	15.6	15.6	15.6	22.842	0	12.4	698310000	34	0.30441	1	0.249232	0.106817	25.0733	25.1829	25.0137	25.3398	24.9641	24.2183
Color2 [DarkGray]	1	4		sp|Q84ZC0|VATH_ORYSJProbableV-typeprotonATPasesubunitHOS=Oryzasativasubsp.japonicaGN=Os07g0549700PE=2SV=1;tr|C7J582|C7J582_ORYSJOs07g0549700proteinOS=Oryzasativasubsp.japonicaGN=Os07g0549700PE=4SV=1	sp|Q84ZC0|VATH_ORYSJProbableV-typeprotonATPasesubunitHOS=Oryzasativasubsp.japonicaGN=Os07g0549700PE=2SV=1;tr|C7J582|C7J582_ORYSJOs07g0549700proteinOS=Oryzasativasubsp.japonicaGN=Os07g0549700PE=4SV=1						3	3	3	6.4	6.4	6.4	51.389	0	4.4928	166130000	14	0.0277553	1	0.0597827	0.0219531	23.3167	22.3924	22.5458	24.0203	22.0382	22.0171
Color2 [DarkGray]	1	4		sp|Q84ZN6|CESA8_ORYSJProbablecellulosesynthaseAcatalyticsubunit8[UDP-forming]OS=Oryzasativasubsp.japonicaGN=CESA8PE=2SV=1	sp|Q84ZN6|CESA8_ORYSJProbablecellulosesynthaseAcatalyticsubunit8[UDP-forming]OS=Oryzasativasubsp.japonicaGN=CESA8PE=2SV=1						2	2	2	2.2	2.2	2.2	120.79	0.0012356	2.5896	138230000	5	0.341455	1	-0.415271	-0.165899	22.9385	23.2365	22.3852	24.1374	22.7519	22.9166
Color2 [DarkGray]	1	4		sp|Q851L5|ILL3_ORYSJIAA-aminoacidhydrolaseILR1-like3OS=Oryzasativasubsp.japonicaGN=ILL3PE=2SV=1;tr|A0A0P0W5B6|A0A0P0W5B6_ORYSJOs03g0836800protein(Fragment)OS=Oryzasativasubsp.japonicaGN=Os03g0836800PE=4SV=1;sp|Q851L6|ILL4_ORYSJIAA-aminoacidhydrolaseILR1-like4OS=Oryzasativasubsp.japonicaGN=ILL4PE=2SV=1	sp|Q851L5|ILL3_ORYSJIAA-aminoacidhydrolaseILR1-like3OS=Oryzasativasubsp.japonicaGN=ILL3PE=2SV=1;tr|A0A0P0W5B6|A0A0P0W5B6_ORYSJOs03g0836800protein(Fragment)OS=Oryzasativasubsp.japonicaGN=Os03g0836800PE=4SV=1						20	20	20	63.3	63.3	63.3	43.989	0	323.31	101430000000	834	0.272224	1	0.121993	0.0559701	31.9032	32.0665	31.7659	31.4987	32.0383	31.8326
Color2 [DarkGray]	1	4		sp|Q851R5|TRH22_ORYSJThioredoxinH2-2OS=Oryzasativasubsp.japonicaGN=Os03g0800700PE=2SV=1	sp|Q851R5|TRH22_ORYSJThioredoxinH2-2OS=Oryzasativasubsp.japonicaGN=Os03g0800700PE=2SV=1						3	3	3	22.4	22.4	22.4	14.796	0	5.0104	558950000	26	1.15765	1	-0.40766	-0.188244	24.5092	24.3017	24.6867	25.138	24.72	24.8626
Color2 [DarkGray]	1	4		tr|A0A0P0W0A2|A0A0P0W0A2_ORYSJOs03g0620800protein(Fragment)OS=Oryzasativasubsp.japonicaGN=Os03g0620800PE=3SV=1;sp|Q851W1|SLY1_ORYSJSEC1familytransportproteinSLY1OS=Oryzasativasubsp.japonicaGN=SLY1PE=2SV=1	tr|A0A0P0W0A2|A0A0P0W0A2_ORYSJOs03g0620800protein(Fragment)OS=Oryzasativasubsp.japonicaGN=Os03g0620800PE=3SV=1;sp|Q851W1|SLY1_ORYSJSEC1familytransportproteinSLY1OS=Oryzasativasubsp.japonicaGN=SLY1PE=2SV=1						1	1	1	3.2	3.2	3.2	50.893	0.00043328	3.0573	96752000	5	0.402852	1	1.06128	0.340583	21.6738	20.3869	22.3307	22.1776	18.8856	20.1444
Color2 [DarkGray]	1	4		sp|Q852M2|ALDO3_ORYSJProbablealdehydeoxidase3OS=Oryzasativasubsp.japonicaGN=Os03g0790700PE=2SV=1	sp|Q852M2|ALDO3_ORYSJProbablealdehydeoxidase3OS=Oryzasativasubsp.japonicaGN=Os03g0790700PE=2SV=1						11	9	0	9.2	7.8	0	145.33	0	20.521	840570000	33	0.0974259	1	-0.105439	-0.0441615	24.8515	24.0737	24.732	25.2532	24.4566	24.2636
Color2 [DarkGray]	1	4		sp|Q8GT95|PGIP1_ORYSJPolygalacturonaseinhibitor1OS=Oryzasativasubsp.japonicaGN=FOR1PE=2SV=1	sp|Q8GT95|PGIP1_ORYSJPolygalacturonaseinhibitor1OS=Oryzasativasubsp.japonicaGN=FOR1PE=2SV=1						8	8	8	40.1	40.1	40.1	35.464	0	44.285	927270000	57	0.0120846	1	-0.0191504	-0.00758962	25.4134	25.5648	24.9458	24.3498	25.7874	25.8442
Color2 [DarkGray]	1	4		sp|Q8GU86|AB43G_ORYSJABCtransporterGfamilymember43OS=Oryzasativasubsp.japonicaGN=ABCG43PE=2SV=2;tr|A0A0N7KF66|A0A0N7KF66_ORYSJOs02g0318450proteinOS=Oryzasativasubsp.japonicaGN=Os02g0318450PE=3SV=1;tr|A0A0P0V2F0|A0A0P0V2F0_ORYSJOs01g0342750protein(Fragment)OS=Oryzasativasubsp.japonicaGN=Os01g0342750PE=4SV=1;tr|A0A0P0XFJ4|A0A0P0XFJ4_ORYSJOs08g0384500protein(Fragment)OS=Oryzasativasubsp.japonicaGN=O…	sp|Q8GU86|AB43G_ORYSJABCtransporterGfamilymember43OS=Oryzasativasubsp.japonicaGN=ABCG43PE=2SV=2;tr|A0A0N7KF66|A0A0N7KF66_ORYSJOs02g0318450proteinOS=Oryzasativasubsp.japonicaGN=Os02g0318450PE=3SV=1;tr|A0A0P0V2F0|A0A0P0V2F0_ORYSJOs01g0342750protein(Fragment)OS=Oryzasativasubsp.japonicaGN=Os01g0342750PE=4SV=1;tr|A0A0P0XFJ4|A0A0P0XFJ4_ORYSJOs08g0384500protein(Fragment)OS=Oryzasativasubsp.japonicaGN=O…						2	2	1	1.2	1.2	0.5	163.9	0	5.0729	403820000	25	0.047117	1	-0.0631453	-0.0256811	24.3418	23.4914	24.5585	24.8096	23.7156	24.0561
Color2 [DarkGray]	1	4		sp|Q8H2P8|ADF9_ORYSJActin-depolymerizingfactor9OS=Oryzasativasubsp.japonicaGN=ADF9PE=2SV=1	sp|Q8H2P8|ADF9_ORYSJActin-depolymerizingfactor9OS=Oryzasativasubsp.japonicaGN=ADF9PE=2SV=1						1	1	1	11.5	11.5	11.5	16.062	0.00041964	2.7475	10361000	1	0.130873	1	0.302062	0.106043	19.6285	19.3855	21.2183	20.5468	20.2397	18.5397
Color2 [DarkGray]	1	4		tr|A0A0P0X550|A0A0P0X550_ORYSJOs07g0249700protein(Fragment)OS=Oryzasativasubsp.japonicaGN=Os07g0249700PE=4SV=1;sp|Q8H3C9|ILL7_ORYSJIAA-aminoacidhydrolaseILR1-like7OS=Oryzasativasubsp.japonicaGN=ILL7PE=2SV=1	tr|A0A0P0X550|A0A0P0X550_ORYSJOs07g0249700protein(Fragment)OS=Oryzasativasubsp.japonicaGN=Os07g0249700PE=4SV=1;sp|Q8H3C9|ILL7_ORYSJIAA-aminoacidhydrolaseILR1-like7OS=Oryzasativasubsp.japonicaGN=ILL7PE=2SV=1						1	1	1	2.2	2.2	2.2	47.865	0	32.279	9630400000	17	1.54564	1	-0.432813	-0.203289	28.1966	28.4204	28.1002	28.6195	28.5535	28.8427
Color2 [DarkGray]	1	4		sp|Q8H5N9|PIP21_ORYSJProbableaquaporinPIP2-1OS=Oryzasativasubsp.japonicaGN=PIP2-1PE=2SV=1	sp|Q8H5N9|PIP21_ORYSJProbableaquaporinPIP2-1OS=Oryzasativasubsp.japonicaGN=PIP2-1PE=2SV=1						5	5	5	26.2	26.2	26.2	30.285	0	51.635	3802600000	71	0.0527237	1	0.0580184	0.02439	27.3739	26.8788	27.8076	27.8288	27.061	26.9965
Color2 [DarkGray]	1	4		sp|Q8H7U1|TBB2_ORYSJTubulinbeta-2chainOS=Oryzasativasubsp.japonicaGN=TUBB2PE=2SV=1	sp|Q8H7U1|TBB2_ORYSJTubulinbeta-2chainOS=Oryzasativasubsp.japonicaGN=TUBB2PE=2SV=1						24	3	3	61.5	8.7	8.7	50.182	0	19.611	847700000	34	0.400927	1	0.304555	0.131184	25.2782	24.7572	25.5618	25.1666	25.0556	24.4614
Color2 [DarkGray]	1	4		sp|Q8H859|CADH1_ORYSJProbablecinnamylalcoholdehydrogenase1OS=Oryzasativasubsp.japonicaGN=CAD1PE=2SV=1	sp|Q8H859|CADH1_ORYSJProbablecinnamylalcoholdehydrogenase1OS=Oryzasativasubsp.japonicaGN=CAD1PE=2SV=1						4	4	4	14.1	14.1	14.1	38.511	0	6.4343	164850000	11	0.6047	1	0.980035	0.359488	22.6319	22.6797	22.4465	21.227	23.0035	20.5876
Color2 [DarkGray]	1	4		sp|Q8H8C7|CEBIP_ORYSJChitinelicitor-bindingproteinOS=Oryzasativasubsp.japonicaGN=CEBIPPE=1SV=1	sp|Q8H8C7|CEBIP_ORYSJChitinelicitor-bindingproteinOS=Oryzasativasubsp.japonicaGN=CEBIPPE=1SV=1						3	3	3	12.1	12.1	12.1	37.2	0	18.639	328650000	17	0.064537	1	-0.0767765	-0.0318042	23.5354	23.3569	23.5138	22.7856	23.6574	24.1933
Color2 [DarkGray]	1	4		sp|Q8H8T0|RGP1_ORYSJUDP-arabinopyranosemutase1OS=Oryzasativasubsp.japonicaGN=UAM1PE=1SV=1	sp|Q8H8T0|RGP1_ORYSJUDP-arabinopyranosemutase1OS=Oryzasativasubsp.japonicaGN=UAM1PE=1SV=1						23	23	12	73.1	73.1	40.7	41.348	0	318.13	57629000000	731	0.110624	1	0.0682882	0.0307129	31.2952	30.9149	31.3581	31.2559	31.3342	30.7733
Color2 [DarkGray]	1	4		sp|Q8H8U5|IN21B_ORYSJProteinIN2-1homologBOS=Oryzasativasubsp.japonicaGN=GSTZ5PE=2SV=1	sp|Q8H8U5|IN21B_ORYSJProteinIN2-1homologBOS=Oryzasativasubsp.japonicaGN=GSTZ5PE=2SV=1						10	10	10	45.5	45.5	45.5	27.361	0	48.289	3879100000	70	0.256786	1	0.0761814	0.035969	26.4817	26.439	26.1974	26.2739	26.1741	26.4414
Color2 [DarkGray]	1	4		sp|Q8L4L4|RL52_ORYSJ60SribosomalproteinL5-2OS=Oryzasativasubsp.japonicaGN=RPL5BPE=2SV=2	sp|Q8L4L4|RL52_ORYSJ60SribosomalproteinL5-2OS=Oryzasativasubsp.japonicaGN=RPL5BPE=2SV=2						7	7	2	22	22	4.3	34.737	0	68.518	5200800000	147	0.265138	1	0.500812	0.181824	27.3009	27.2123	27.606	28.2499	26.6744	25.6924
Color2 [DarkGray]	1	4		sp|Q8L7J2|BGL06_ORYSJBeta-glucosidase6OS=Oryzasativasubsp.japonicaGN=BGLU6PE=1SV=1	sp|Q8L7J2|BGL06_ORYSJBeta-glucosidase6OS=Oryzasativasubsp.japonicaGN=BGLU6PE=1SV=1						5	5	3	8.6	8.6	6	58.538	0	5.2151	198250000	6	0.00593897	1	0.00452105	0.00200968	22.474	22.3985	22.8708	22.9798	22.35	22.3998
Color2 [DarkGray]	1	4		sp|Q8LJU5|RS7_ORYSJ40SribosomalproteinS7OS=Oryzasativasubsp.japonicaGN=RPS7PE=2SV=2	sp|Q8LJU5|RS7_ORYSJ40SribosomalproteinS7OS=Oryzasativasubsp.japonicaGN=RPS7PE=2SV=2						4	3	3	26.6	15.1	15.1	22.307	0	12.442	2307800000	37	0.472572	1	0.616465	0.240301	26.9267	26.7596	27.076	27.3589	26.0929	25.4611
Color2 [DarkGray]	1	4		sp|Q8LQ68|HXK6_ORYSJHexokinase-6OS=Oryzasativasubsp.japonicaGN=HXK6PE=2SV=1	sp|Q8LQ68|HXK6_ORYSJHexokinase-6OS=Oryzasativasubsp.japonicaGN=HXK6PE=2SV=1						7	5	5	16.2	12.1	12.1	55.12	0	13.035	250360000	25	0.0588944	1	-0.051253	-0.0222713	23.345	23.2326	23.7309	23.5454	23.9073	23.0095
Color2 [DarkGray]	1	4		sp|Q8LQJ8|FTSH5_ORYSJATP-dependentzincmetalloproteaseFTSH5,mitochondrialOS=Oryzasativasubsp.japonicaGN=FTSH5PE=3SV=1;tr|A0A0P0V4G1|A0A0P0V4G1_ORYSJOs01g0574500protein(Fragment)OS=Oryzasativasubsp.japonicaGN=Os01g0574500PE=4SV=1;sp|Q8LQJ9|FTSH4_ORYSJATP-dependentzincmetalloproteaseFTSH4,mitochondrialOS=Oryzasativasubsp.japonicaGN=FTSH4PE=3SV=1	sp|Q8LQJ8|FTSH5_ORYSJATP-dependentzincmetalloproteaseFTSH5,mitochondrialOS=Oryzasativasubsp.japonicaGN=FTSH5PE=3SV=1;tr|A0A0P0V4G1|A0A0P0V4G1_ORYSJOs01g0574500protein(Fragment)OS=Oryzasativasubsp.japonicaGN=Os01g0574500PE=4SV=1						5	5	5	10.3	10.3	10.3	77.434	0	9.2996	209270000	19	0.116396	1	0.133341	0.0551789	23.4331	22.973	23.5789	22.4692	23.7172	23.3986
Color2 [DarkGray]	1	4		sp|Q8LR50|LOGL1_ORYSJProbablecytokininriboside5'-monophosphatephosphoribohydrolaseLOGL1OS=Oryzasativasubsp.japonicaGN=LOGL1PE=2SV=1	sp|Q8LR50|LOGL1_ORYSJProbablecytokininriboside5'-monophosphatephosphoribohydrolaseLOGL1OS=Oryzasativasubsp.japonicaGN=LOGL1PE=2SV=1						2	2	2	11.7	11.7	11.7	23.619	0	3.8556	33496000	2	0.181561	1	0.124797	0.0551785	20.1784	20.5989	20.6639	20.5381	19.9312	20.5975
Color2 [DarkGray]	1	4		sp|Q8RZ40|PLA3_ORYSJPhospholipaseA1-II3OS=Oryzasativasubsp.japonicaGN=Os01g0651800PE=2SV=1	sp|Q8RZ40|PLA3_ORYSJPhospholipaseA1-II3OS=Oryzasativasubsp.japonicaGN=Os01g0651800PE=2SV=1						5	5	5	14.8	14.8	14.8	45.328	0	10.96	623950000	22	0.0769017	1	0.139038	0.0527405	24.1553	23.9085	24.4011	22.8233	24.3172	24.9073
Color2 [DarkGray]	1	4		tr|A0A0P0VC38|A0A0P0VC38_ORYSJOs01g0919900protein(Fragment)OS=Oryzasativasubsp.japonicaGN=Os01g0919900PE=4SV=1;sp|Q8S059|STAD2_ORYSJStearoyl-[acyl-carrier-protein]9-desaturase2,chloroplasticOS=Oryzasativasubsp.japonicaGN=SSI2PE=2SV=1;tr|A0A0N7KEB1|A0A0N7KEB1_ORYSJOs01g0919900proteinOS=Oryzasativasubsp.japonicaGN=Os01g0919900PE=4SV=1	tr|A0A0P0VC38|A0A0P0VC38_ORYSJOs01g0919900protein(Fragment)OS=Oryzasativasubsp.japonicaGN=Os01g0919900PE=4SV=1;sp|Q8S059|STAD2_ORYSJStearoyl-[acyl-carrier-protein]9-desaturase2,chloroplasticOS=Oryzasativasubsp.japonicaGN=SSI2PE=2SV=1;tr|A0A0N7KEB1|A0A0N7KEB1_ORYSJOs01g0919900proteinOS=Oryzasativasubsp.japonicaGN=Os01g0919900PE=4SV=1						3	2	2	12.7	8.8	8.8	32.347	0.00042589	2.8881	19956000	2	0.268363	1	0.805439	0.251651	21.5095	19.5562	21.5545	20.4647	21.5739	18.1653
Color2 [DarkGray]	1	4		tr|A0A0P0VCC9|A0A0P0VCC9_ORYSJOs01g0926700protein(Fragment)OS=Oryzasativasubsp.japonicaGN=Os01g0926700PE=4SV=1;sp|Q8S1X7|GT15_ORYSJProbableglucuronosyltransferaseOs01g0926700OS=Oryzasativasubsp.japonicaGN=Os01g0926700PE=3SV=1	tr|A0A0P0VCC9|A0A0P0VCC9_ORYSJOs01g0926700protein(Fragment)OS=Oryzasativasubsp.japonicaGN=Os01g0926700PE=4SV=1;sp|Q8S1X7|GT15_ORYSJProbableglucuronosyltransferaseOs01g0926700OS=Oryzasativasubsp.japonicaGN=Os01g0926700PE=3SV=1						2	2	1	8.2	8.2	5.4	31.515	0	4.9319	91127000	17	0.0175147	1	0.0308107	0.0119223	21.7194	21.8194	21.7931	20.6209	22.0424	22.5761
Color2 [DarkGray]	1	4		sp|Q8S625|UFC1_ORYSJUbiquitin-foldmodifier-conjugatingenzyme1OS=Oryzasativasubsp.japonicaGN=Os10g0205200PE=2SV=1	sp|Q8S625|UFC1_ORYSJUbiquitin-foldmodifier-conjugatingenzyme1OS=Oryzasativasubsp.japonicaGN=Os10g0205200PE=2SV=1						5	5	5	35.7	35.7	35.7	20.464	0	12.076	977790000	47	0.209054	1	0.106026	0.0482729	25.3785	25.7127	25.4837	25.0876	25.5199	25.6493
Color2 [DarkGray]	1	4		sp|Q8S6N5|ACC1_ORYSJAcetyl-CoAcarboxylase1OS=Oryzasativasubsp.japonicaGN=ACC1PE=3SV=1;tr|A0A0P0XT84|A0A0P0XT84_ORYSJOs10g0363300protein(Fragment)OS=Oryzasativasubsp.japonicaGN=Os10g0363300PE=4SV=1	sp|Q8S6N5|ACC1_ORYSJAcetyl-CoAcarboxylase1OS=Oryzasativasubsp.japonicaGN=ACC1PE=3SV=1						11	9	9	6.1	5.1	5.1	252.81	0	19.934	343330000	23	0.0268322	1	-0.0353324	-0.0144704	23.9069	23.2479	23.9645	24.4641	23.5687	23.1924
Color2 [DarkGray]	1	4		tr|A0A0P0WG60|A0A0P0WG60_ORYSJOs04g0667800protein(Fragment)OS=Oryzasativasubsp.japonicaGN=Os04g0667800PE=3SV=1;tr|Q7XR79|Q7XR79_ORYSJOSJNBa0043A12.6proteinOS=Oryzasativasubsp.japonicaGN=Os04g0667800PE=2SV=1;sp|Q8S919|UBC5B_ORYSJUbiquitin-conjugatingenzymeE25BOS=Oryzasativasubsp.japonicaGN=UBC5BPE=2SV=1;tr|A0A0P0V9Q4|A0A0P0V9Q4_ORYSJOs01g0819400proteinOS=Oryzasativasubsp.japonicaGN=Os01g0819400PE=…	tr|A0A0P0WG60|A0A0P0WG60_ORYSJOs04g0667800protein(Fragment)OS=Oryzasativasubsp.japonicaGN=Os04g0667800PE=3SV=1;tr|Q7XR79|Q7XR79_ORYSJOSJNBa0043A12.6proteinOS=Oryzasativasubsp.japonicaGN=Os04g0667800PE=2SV=1;sp|Q8S919|UBC5B_ORYSJUbiquitin-conjugatingenzymeE25BOS=Oryzasativasubsp.japonicaGN=UBC5BPE=2SV=1;tr|A0A0P0V9Q4|A0A0P0V9Q4_ORYSJOs01g0819400proteinOS=Oryzasativasubsp.japonicaGN=Os01g0819400PE=…						2	2	1	40.3	40.3	15.3	8.2085	0	11.61	4488000000	39	0.0261612	1	-0.030297	-0.0126861	27.454	27.1094	28.0492	27.5654	28.0445	27.0936
Color2 [DarkGray]	1	4		sp|Q8S920|UBC5A_ORYSJUbiquitin-conjugatingenzymeE25AOS=Oryzasativasubsp.japonicaGN=UBC5APE=2SV=1;tr|Q6YUS2|Q6YUS2_ORYSJOs02g0120600proteinOS=Oryzasativasubsp.japonicaGN=Os02g0120600PE=2SV=1	sp|Q8S920|UBC5A_ORYSJUbiquitin-conjugatingenzymeE25AOS=Oryzasativasubsp.japonicaGN=UBC5APE=2SV=1;tr|Q6YUS2|Q6YUS2_ORYSJOs02g0120600proteinOS=Oryzasativasubsp.japonicaGN=Os02g0120600PE=2SV=1						2	1	1	19.7	7.5	7.5	16.573	0.00044092	3.2118	548420000	12	0.0418856	1	0.276148	0.0650433	19.6726	25.0258	25.2829	24.8591	23.7726	20.5211
Color2 [DarkGray]	1	4		sp|Q8S9S4|ILL1_ORYSJIAA-aminoacidhydrolaseILR1-like1OS=Oryzasativasubsp.japonicaGN=ILL1PE=2SV=1;tr|A0A0P0V439|A0A0P0V439_ORYSJOs01g0560000protein(Fragment)OS=Oryzasativasubsp.japonicaGN=Os01g0560000PE=4SV=1	sp|Q8S9S4|ILL1_ORYSJIAA-aminoacidhydrolaseILR1-like1OS=Oryzasativasubsp.japonicaGN=ILL1PE=2SV=1;tr|A0A0P0V439|A0A0P0V439_ORYSJOs01g0560000protein(Fragment)OS=Oryzasativasubsp.japonicaGN=Os01g0560000PE=4SV=1						9	9	9	23.1	23.1	23.1	47.134	0	19.428	930070000	41	0.110347	1	-0.0449791	-0.0209448	24.9941	24.9761	25.0828	24.7834	25.1428	25.2617
Color2 [DarkGray]	1	4		sp|Q8S9Z2|AXS_ORYSJUDP-D-apiose/UDP-D-xylosesynthaseOS=Oryzasativasubsp.japonicaGN=Os01g0969100PE=2SV=1	sp|Q8S9Z2|AXS_ORYSJUDP-D-apiose/UDP-D-xylosesynthaseOS=Oryzasativasubsp.japonicaGN=Os01g0969100PE=2SV=1						6	6	6	21.6	21.6	21.6	44.332	0	16.578	991380000	72	0.453874	1	0.297371	0.130292	25.5266	25.018	25.7425	24.7793	25.2203	25.3955
Color2 [DarkGray]	1	4		sp|Q8W1L6|MFP_ORYSJPeroxisomalfattyacidbeta-oxidationmultifunctionalproteinOS=Oryzasativasubsp.japonicaGN=MFPPE=1SV=2;tr|A0A0P0VHH4|A0A0P0VHH4_ORYSJOs02g0274100protein(Fragment)OS=Oryzasativasubsp.japonicaGN=Os02g0274100PE=4SV=1	sp|Q8W1L6|MFP_ORYSJPeroxisomalfattyacidbeta-oxidationmultifunctionalproteinOS=Oryzasativasubsp.japonicaGN=MFPPE=1SV=2;tr|A0A0P0VHH4|A0A0P0VHH4_ORYSJOs02g0274100protein(Fragment)OS=Oryzasativasubsp.japonicaGN=Os02g0274100PE=4SV=1						20	20	20	31.7	31.7	31.7	78.46	0	140.03	11682000000	190	1.21301	1	0.301925	0.142622	28.8237	28.8945	28.9525	28.8076	28.5073	28.4501
Color2 [DarkGray]	1	4		sp|Q8W250|DXR_ORYSJ1-deoxy-D-xylulose5-phosphatereductoisomerase,chloroplasticOS=Oryzasativasubsp.japonicaGN=DXRPE=2SV=2	sp|Q8W250|DXR_ORYSJ1-deoxy-D-xylulose5-phosphatereductoisomerase,chloroplasticOS=Oryzasativasubsp.japonicaGN=DXRPE=2SV=2						2	2	2	5.9	5.9	5.9	51.473	0	4.2225	69217000	5	0.0452636	1	0.0382849	0.0167252	21.6361	21.4245	21.9756	22.0519	21.6501	21.2193
Color2 [DarkGray]	1	4		sp|Q93VT8|ACLB1_ORYSJATP-citratesynthasebetachainprotein1OS=Oryzasativasubsp.japonicaGN=ACLB-1PE=2SV=1;tr|A0A0P0V1H5|A0A0P0V1H5_ORYSJOs01g0300200protein(Fragment)OS=Oryzasativasubsp.japonicaGN=Os01g0300200PE=4SV=1	sp|Q93VT8|ACLB1_ORYSJATP-citratesynthasebetachainprotein1OS=Oryzasativasubsp.japonicaGN=ACLB-1PE=2SV=1;tr|A0A0P0V1H5|A0A0P0V1H5_ORYSJOs01g0300200protein(Fragment)OS=Oryzasativasubsp.japonicaGN=Os01g0300200PE=4SV=1						23	23	23	45.2	45.2	45.2	66.069	0	164.83	9406100000	292	0.364129	1	0.163372	0.0746899	28.6853	28.4774	28.8916	28.7829	28.4959	28.2853
Color2 [DarkGray]	1	4		sp|Q93XI4|AGUB_ORYSJN-carbamoylputrescineamidaseOS=Oryzasativasubsp.japonicaGN=CPAPE=2SV=1	sp|Q93XI4|AGUB_ORYSJN-carbamoylputrescineamidaseOS=Oryzasativasubsp.japonicaGN=CPAPE=2SV=1						6	6	6	21.6	21.6	21.6	33.462	0	25.847	2060200000	56	0.0713428	1	0.0730826	0.0309839	25.6783	26.0075	25.4644	26.0646	25.8554	25.011
Color2 [DarkGray]	1	4		sp|Q941Y8|NQR2_ORYSJProbableNADPH:quinoneoxidoreductase2OS=Oryzasativasubsp.japonicaGN=Os01g0954000PE=2SV=1	sp|Q941Y8|NQR2_ORYSJProbableNADPH:quinoneoxidoreductase2OS=Oryzasativasubsp.japonicaGN=Os01g0954000PE=2SV=1						1	1	1	7.4	7.4	7.4	21.916	0.0012397	2.6126	40668000	9	0.187897	1	0.180438	0.0762283	20.6394	20.297	20.37	19.551	20.6037	20.6104
Color2 [DarkGray]	1	4		sp|Q941Z0|NQR1_ORYSJProbableNADPH:quinoneoxidoreductase1OS=Oryzasativasubsp.japonicaGN=Os01g0953600PE=2SV=1	sp|Q941Z0|NQR1_ORYSJProbableNADPH:quinoneoxidoreductase1OS=Oryzasativasubsp.japonicaGN=Os01g0953600PE=2SV=1						8	8	8	52.8	52.8	52.8	21.324	0	49.149	2705400000	103	0.0529284	1	0.0478745	0.0207123	26.577	26.8979	26.3146	26.0632	26.6216	26.9611
Color2 [DarkGray]	1	4		sp|Q942L2|PDI22_ORYSJProteindisulfideisomerase-like2-2OS=Oryzasativasubsp.japonicaGN=PDIL2-2PE=2SV=1	sp|Q942L2|PDI22_ORYSJProteindisulfideisomerase-like2-2OS=Oryzasativasubsp.japonicaGN=PDIL2-2PE=2SV=1						17	9	9	41	26.1	26.1	40.74	0	28.794	3297300000	77	0.388193	1	-0.122973	-0.0576393	26.9248	27.0079	27.1584	27.209	26.9328	27.3181
Color2 [DarkGray]	1	4		sp|Q948T6|LGUL_ORYSJLactoylglutathionelyaseOS=Oryzasativasubsp.japonicaGN=GLYI-11PE=1SV=2;tr|A0A0P0XCY4|A0A0P0XCY4_ORYSJOs08g0191700proteinOS=Oryzasativasubsp.japonicaGN=Os08g0191700PE=4SV=1;tr|B7F6T2|B7F6T2_ORYSJOs08g0191700proteinOS=Oryzasativasubsp.japonicaGN=Os08g0191700PE=2SV=1	sp|Q948T6|LGUL_ORYSJLactoylglutathionelyaseOS=Oryzasativasubsp.japonicaGN=GLYI-11PE=1SV=2;tr|A0A0P0XCY4|A0A0P0XCY4_ORYSJOs08g0191700proteinOS=Oryzasativasubsp.japonicaGN=Os08g0191700PE=4SV=1;tr|B7F6T2|B7F6T2_ORYSJOs08g0191700proteinOS=Oryzasativasubsp.japonicaGN=Os08g0191700PE=2SV=1						12	12	11	47.4	47.4	43	32.553	0	247.99	24215000000	331	0.26407	1	0.0893644	0.0418553	29.4099	29.1836	29.5842	29.3045	29.4225	29.1826
Color2 [DarkGray]	1	4		sp|Q94DM8|UFM1_ORYSJUbiquitin-foldmodifier1OS=Oryzasativasubsp.japonicaGN=Os01g0962400PE=3SV=1	sp|Q94DM8|UFM1_ORYSJUbiquitin-foldmodifier1OS=Oryzasativasubsp.japonicaGN=Os01g0962400PE=3SV=1						4	4	4	64.7	64.7	64.7	10.362	0	18.254	2383400000	47	1.87609	1	-0.405731	-0.193595	26.5543	26.3304	26.4999	26.7728	26.8298	26.9993
Color2 [DarkGray]	1	4		sp|Q94LR4|EXPB4_ORYSJExpansin-B4OS=Oryzasativasubsp.japonicaGN=EXPB4PE=2SV=1;tr|A0A0P0XX12|A0A0P0XX12_ORYSJOs10g0556100protein(Fragment)OS=Oryzasativasubsp.japonicaGN=Os10g0556100PE=4SV=1;sp|Q10T32|EXPB8_ORYSJExpansin-B8OS=Oryzasativasubsp.japonicaGN=EXPB8PE=2SV=1	sp|Q94LR4|EXPB4_ORYSJExpansin-B4OS=Oryzasativasubsp.japonicaGN=EXPB4PE=2SV=1						8	6	6	34.3	23.8	23.8	31.358	0	20.3	1198300000	50	0.180144	1	0.190633	0.0793471	25.0715	25.671	24.8093	24.4074	25.4692	25.1033
Color2 [DarkGray]	1	4		sp|Q9ARZ9|R27AA_ORYSJUbiquitin-40SribosomalproteinS27a-1OS=Oryzasativasubsp.japonicaGN=RPS27AAPE=2SV=1	sp|Q9ARZ9|R27AA_ORYSJUbiquitin-40SribosomalproteinS27a-1OS=Oryzasativasubsp.japonicaGN=RPS27AAPE=2SV=1						8	2	2	54.8	19.4	19.4	17.668	0	37.567	1348500000	33	0.237167	1	0.545263	0.187718	25.7891	25.5188	26.2615	26.3877	25.975	23.5709
Color2 [DarkGray]	1	4		sp|Q9AS33|NPL4_ORYSJNPL4-likeproteinOS=Oryzasativasubsp.japonicaGN=Os01g0377700PE=2SV=1	sp|Q9AS33|NPL4_ORYSJNPL4-likeproteinOS=Oryzasativasubsp.japonicaGN=Os01g0377700PE=2SV=1						3	3	3	9.2	9.2	9.2	44.891	0	12.033	213800000	13	1.44569	1	0.480931	0.223212	23.2389	23.2346	23.4358	23.0351	22.8721	22.5593
Color2 [DarkGray]	1	4		sp|Q9AUR7|COPA2_ORYSJCoatomersubunitalpha-2OS=Oryzasativasubsp.japonicaGN=Os03g0711500PE=2SV=1;tr|A0A0P0W2T2|A0A0P0W2T2_ORYSJOs03g0711500protein(Fragment)OS=Oryzasativasubsp.japonicaGN=Os03g0711500PE=4SV=1;tr|A0A0P0XJM4|A0A0P0XJM4_ORYSJOs09g0127800protein(Fragment)OS=Oryzasativasubsp.japonicaGN=Os09g0127800PE=4SV=1;tr|A0A0N7KHX4|A0A0N7KHX4_ORYSJOs03g0711400protein(Fragment)OS=Oryzasativasubsp.jap…	sp|Q9AUR7|COPA2_ORYSJCoatomersubunitalpha-2OS=Oryzasativasubsp.japonicaGN=Os03g0711500PE=2SV=1						15	2	1	15.1	1.6	0.7	136.31	0.00044072	3.2092	76471000	5	0.0634359	1	-0.173184	-0.0587225	21.9605	20.1423	21.8891	22.8181	21.4359	20.2575
Color2 [DarkGray]	1	4		sp|Q9AUR8|COPA1_ORYSJCoatomersubunitalpha-1OS=Oryzasativasubsp.japonicaGN=Os03g0711400PE=2SV=1	sp|Q9AUR8|COPA1_ORYSJCoatomersubunitalpha-1OS=Oryzasativasubsp.japonicaGN=Os03g0711400PE=2SV=1						15	15	0	14.9	14.9	0	136.38	0	32.841	925700000	60	0.21575	1	0.278652	0.111367	25.4765	24.7618	25.5187	25.7644	24.9047	24.252
Color2 [DarkGray]	1	4		sp|Q9AUV6|UGDH3_ORYSJUDP-glucose6-dehydrogenase3OS=Oryzasativasubsp.japonicaGN=UGD3PE=2SV=1	sp|Q9AUV6|UGDH3_ORYSJUDP-glucose6-dehydrogenase3OS=Oryzasativasubsp.japonicaGN=UGD3PE=2SV=1						23	4	4	60.8	14.2	14.2	52.898	0	60.888	6887400000	140	0.100451	1	0.0289593	0.0137672	28.3956	28.3631	28.4843	28.1915	28.4841	28.4806
Color2 [DarkGray]	1	4		sp|Q9AV81|PRP19_ORYSJPre-mRNA-processingfactor19OS=Oryzasativasubsp.japonicaGN=PRP19PE=2SV=1	sp|Q9AV81|PRP19_ORYSJPre-mRNA-processingfactor19OS=Oryzasativasubsp.japonicaGN=PRP19PE=2SV=1						9	9	9	20.5	20.5	20.5	57.816	0	28.033	1260200000	37	0.0283321	1	0.0168959	0.00767874	25.2947	25.4071	25.8776	25.6467	25.3375	25.5445
Color2 [DarkGray]	1	4		sp|Q9AWZ7|PANB2_ORYSJ3-methyl-2-oxobutanoatehydroxymethyltransferase2,mitochondrialOS=Oryzasativasubsp.japonicaGN=KPHMT2PE=3SV=1	sp|Q9AWZ7|PANB2_ORYSJ3-methyl-2-oxobutanoatehydroxymethyltransferase2,mitochondrialOS=Oryzasativasubsp.japonicaGN=KPHMT2PE=3SV=1						3	3	3	11	11	11	41.233	0	13.428	532460000	11	0.293004	1	0.459653	0.17443	25.0459	25.3444	25.4231	24.6245	25.9747	23.8351
Color2 [DarkGray]	1	4		sp|Q9FE01|APX2_ORYSJL-ascorbateperoxidase2,cytosolicOS=Oryzasativasubsp.japonicaGN=APX2PE=1SV=1	sp|Q9FE01|APX2_ORYSJL-ascorbateperoxidase2,cytosolicOS=Oryzasativasubsp.japonicaGN=APX2PE=1SV=1						15	15	12	64.9	64.9	57.4	27.117	0	238.98	35779000000	358	0.0827773	1	0.0367953	0.0170567	30.0186	30.3075	30.28	30.0045	30.0742	30.417
Color2 [DarkGray]	1	4		sp|Q9FE64|EFGM_ORYSJElongationfactorG,mitochondrialOS=Oryzasativasubsp.japonicaGN=Os03g0565500PE=2SV=2	sp|Q9FE64|EFGM_ORYSJElongationfactorG,mitochondrialOS=Oryzasativasubsp.japonicaGN=Os03g0565500PE=2SV=2						3	3	3	4.5	4.5	4.5	83.924	0	5.0995	146530000	7	0.818062	1	1.1625	0.437356	23.1983	22.6202	23.9066	21.2971	23.1223	21.8182
Color2 [DarkGray]	1	4		sp|Q9FR35|PRX2C_ORYSJPeroxiredoxin-2COS=Oryzasativasubsp.japonicaGN=PRXIICPE=1SV=1	sp|Q9FR35|PRX2C_ORYSJPeroxiredoxin-2COS=Oryzasativasubsp.japonicaGN=PRXIICPE=1SV=1						9	9	9	71	71	71	17.291	0	86.343	23468000000	205	0.361604	1	0.0974751	0.0461433	30.1629	29.9351	30.0584	29.8235	29.9106	30.1299
Color2 [DarkGray]	1	4		sp|Q9FRA7|Y5513_ORYSJREF/SRPP-likeproteinOs05g0151300/LOC_Os05g05940OS=Oryzasativasubsp.japonicaGN=Os05g0151300PE=2SV=2	sp|Q9FRA7|Y5513_ORYSJREF/SRPP-likeproteinOs05g0151300/LOC_Os05g05940OS=Oryzasativasubsp.japonicaGN=Os05g0151300PE=2SV=2						2	2	2	10.7	10.7	10.7	26.859	0	3.7468	197030000	10	1.95231	1	0.338722	0.163165	23.7875	23.7738	23.945	23.4055	23.4975	23.5872
Color2 [DarkGray]	1	4		sp|Q9FWK4|CYNS_ORYSJCyanatehydrataseOS=Oryzasativasubsp.japonicaGN=CYNPE=2SV=2	sp|Q9FWK4|CYNS_ORYSJCyanatehydrataseOS=Oryzasativasubsp.japonicaGN=CYNPE=2SV=2						5	5	5	33.3	33.3	33.3	18.608	0	6.8157	759970000	11	0.158271	1	0.154359	0.0652512	24.1834	24.5274	24.8014	23.8608	24.2394	24.949
Color2 [DarkGray]	1	4		tr|A0A0P0XVT5|A0A0P0XVT5_ORYSJAlpha-galactosidase(Fragment)OS=Oryzasativasubsp.japonicaGN=Os10g0493600PE=3SV=1;tr|A0A0N7KS02|A0A0N7KS02_ORYSJAlpha-galactosidase(Fragment)OS=Oryzasativasubsp.japonicaGN=Os10g0493600PE=3SV=1;sp|Q9FXT4|AGAL_ORYSJAlpha-galactosidaseOS=Oryzasativasubsp.japonicaGN=Os10g0493600PE=1SV=1;tr|A0A0P0XW07|A0A0P0XW07_ORYSJOs10g0493600protein(Fragment)OS=Oryzasativasubsp.japonic…	tr|A0A0P0XVT5|A0A0P0XVT5_ORYSJAlpha-galactosidase(Fragment)OS=Oryzasativasubsp.japonicaGN=Os10g0493600PE=3SV=1;tr|A0A0N7KS02|A0A0N7KS02_ORYSJAlpha-galactosidase(Fragment)OS=Oryzasativasubsp.japonicaGN=Os10g0493600PE=3SV=1;sp|Q9FXT4|AGAL_ORYSJAlpha-galactosidaseOS=Oryzasativasubsp.japonicaGN=Os10g0493600PE=1SV=1						9	9	8	32.2	32.2	29.5	40.874	0	50.797	2321300000	91	0.080225	1	-0.043972	-0.020047	26.028	26.1278	26.0783	25.7705	26.1669	26.4285
Color2 [DarkGray]	1	4		tr|A0A0P0VRV2|A0A0P0VRV2_ORYSJOs03g0102700protein(Fragment)OS=Oryzasativasubsp.japonicaGN=Os03g0102700PE=3SV=1;sp|Q9LD07|EXPB7_ORYSJExpansin-B7OS=Oryzasativasubsp.japonicaGN=EXPB7PE=2SV=1	tr|A0A0P0VRV2|A0A0P0VRV2_ORYSJOs03g0102700protein(Fragment)OS=Oryzasativasubsp.japonicaGN=Os03g0102700PE=3SV=1;sp|Q9LD07|EXPB7_ORYSJExpansin-B7OS=Oryzasativasubsp.japonicaGN=EXPB7PE=2SV=1						7	4	4	36.2	26.5	26.5	29.564	0	16.68	518750000	19	0.614916	1	1.05241	0.380139	23.3232	23.1031	22.8124	20.9455	21.6578	23.4783
Color2 [DarkGray]	1	4		sp|Q9LDN2|UMPS1_ORYSJUridine5'-monophosphatesynthaseOS=Oryzasativasubsp.japonicaGN=UMPS1PE=2SV=1;tr|A0A0P0VCV1|A0A0P0VCV1_ORYSJOs01g0951400protein(Fragment)OS=Oryzasativasubsp.japonicaGN=Os01g0951400PE=3SV=1;sp|Q8RZA1|UMPS2_ORYSJUridine5'-monophosphatesynthaseOS=Oryzasativasubsp.japonicaGN=UMPS2PE=2SV=1	sp|Q9LDN2|UMPS1_ORYSJUridine5'-monophosphatesynthaseOS=Oryzasativasubsp.japonicaGN=UMPS1PE=2SV=1						4	4	4	8.8	8.8	8.8	50.803	0	7.2104	317500000	19	0.0184787	1	-0.0403639	-0.0148056	24.1559	22.7038	24.1716	24.5303	23.9245	22.6976
Color2 [DarkGray]	1	4		sp|Q9LGU6|METK3_ORYSJS-adenosylmethioninesynthase3OS=Oryzasativasubsp.japonicaGN=METK3PE=2SV=1	sp|Q9LGU6|METK3_ORYSJS-adenosylmethioninesynthase3OS=Oryzasativasubsp.japonicaGN=METK3PE=2SV=1						19	2	2	56.1	6.6	6.6	43.309	0	11.583	320820000	22	0.549171	1	0.923054	0.336423	23.6273	24.1066	23.8708	23.5888	23.7598	21.487
Color2 [DarkGray]	1	4		sp|Q9LI00|6PGD1_ORYSJ6-phosphogluconatedehydrogenase,decarboxylating1OS=Oryzasativasubsp.japonicaGN=G6PGH1PE=2SV=1;tr|A0A0N7KLE5|A0A0N7KLE5_ORYSJ6-phosphogluconatedehydrogenase,decarboxylating(Fragment)OS=Oryzasativasubsp.japonicaGN=Os06g0111500PE=3SV=1	sp|Q9LI00|6PGD1_ORYSJ6-phosphogluconatedehydrogenase,decarboxylating1OS=Oryzasativasubsp.japonicaGN=G6PGH1PE=2SV=1;tr|A0A0N7KLE5|A0A0N7KLE5_ORYSJ6-phosphogluconatedehydrogenase,decarboxylating(Fragment)OS=Oryzasativasubsp.japonicaGN=Os06g0111500PE=3SV=1						20	20	19	47.3	47.3	45.4	52.721	0	245.6	19475000000	412	0.189423	1	0.0785007	0.0363671	29.755	29.61	29.7054	29.9168	29.4703	29.4477
Color2 [DarkGray]	1	4		sp|Q9LST6|PSB2_ORYSJProteasomesubunitbetatype-2OS=Oryzasativasubsp.japonicaGN=PBD1PE=2SV=2	sp|Q9LST6|PSB2_ORYSJProteasomesubunitbetatype-2OS=Oryzasativasubsp.japonicaGN=PBD1PE=2SV=2						9	9	9	50.9	50.9	50.9	23.478	0	43.929	4381400000	137	0.388776	1	0.151723	0.0700965	27.539	27.3071	27.7115	27.4251	27.5324	27.145
Color2 [DarkGray]	1	4		tr|Q6H800|Q6H800_ORYSJProteasomesubunitbetatypeOS=Oryzasativasubsp.japonicaGN=Os02g0182500PE=2SV=1;sp|Q9LST7|PSB3_ORYSJProteasomesubunitbetatype-3OS=Oryzasativasubsp.japonicaGN=PBC1PE=2SV=1	tr|Q6H800|Q6H800_ORYSJProteasomesubunitbetatypeOS=Oryzasativasubsp.japonicaGN=Os02g0182500PE=2SV=1;sp|Q9LST7|PSB3_ORYSJProteasomesubunitbetatype-3OS=Oryzasativasubsp.japonicaGN=PBC1PE=2SV=1						3	3	3	20.1	20.1	20.1	22.784	0	21.097	756430000	22	0.517699	1	-1.24123	-0.406635	25.3193	23.1052	21.7542	24.8037	24.3008	24.7979
Color2 [DarkGray]	1	4		sp|Q9LSU0|PSA3_ORYSJProteasomesubunitalphatype-3OS=Oryzasativasubsp.japonicaGN=PAG1PE=2SV=1	sp|Q9LSU0|PSA3_ORYSJProteasomesubunitalphatype-3OS=Oryzasativasubsp.japonicaGN=PAG1PE=2SV=1						9	9	5	38.6	38.6	22.9	27.238	0	20.144	4376800000	52	0.138624	1	0.0815341	0.0367692	27.1063	27.0851	27.3551	27.4746	27.0337	26.7935
Color2 [DarkGray]	1	4		sp|Q9LSU1|PSA5_ORYSJProteasomesubunitalphatype-5OS=Oryzasativasubsp.japonicaGN=PAE1PE=2SV=1	sp|Q9LSU1|PSA5_ORYSJProteasomesubunitalphatype-5OS=Oryzasativasubsp.japonicaGN=PAE1PE=2SV=1						13	13	13	66.2	66.2	66.2	25.993	0	99.467	7929500000	131	0.360308	1	-0.192672	-0.0866744	27.8801	28.0758	27.533	28.3258	27.8038	27.9372
Color2 [DarkGray]	1	4		sp|Q9LSU3|PSA6_ORYSJProteasomesubunitalphatype-6OS=Oryzasativasubsp.japonicaGN=PAA1PE=2SV=1	sp|Q9LSU3|PSA6_ORYSJProteasomesubunitalphatype-6OS=Oryzasativasubsp.japonicaGN=PAA1PE=2SV=1						13	13	13	55.7	55.7	55.7	27.573	0	79.606	6538100000	160	0.906217	1	0.147282	0.0709503	27.9468	27.9451	28.0589	27.7912	27.7518	27.966
Color2 [DarkGray]	1	4		sp|Q9MAX6|COPE1_ORYSJCoatomersubunitepsilon-1OS=Oryzasativasubsp.japonicaGN=COPE1PE=2SV=1	sp|Q9MAX6|COPE1_ORYSJCoatomersubunitepsilon-1OS=Oryzasativasubsp.japonicaGN=COPE1PE=2SV=1						2	2	2	8.7	8.7	8.7	31.581	0	5.2295	135030000	9	0.741131	1	-1.53515	-0.520348	22.4414	20.0291	19.7436	22.9975	22.2562	21.566
Color2 [DarkGray]	1	4		sp|Q9S827|SDHB1_ORYSJSuccinatedehydrogenase[ubiquinone]iron-sulfursubunit1,mitochondrialOS=Oryzasativasubsp.japonicaGN=SDH2-1PE=1SV=1;tr|Q9S7D3|Q9S7D3_ORYSJSuccinatedehydrogenase[ubiquinone]iron-sulfursubunit,mitochondrialOS=Oryzasativasubsp.japonicaGN=rps14PE=2SV=1;sp|Q6H4G3|SDHB2_ORYSJSuccinatedehydrogenase[ubiquinone]iron-sulfursubunit2,mitochondrialOS=Oryzasativasubsp.japonicaGN=SDH2-2PE=1SV=1	sp|Q9S827|SDHB1_ORYSJSuccinatedehydrogenase[ubiquinone]iron-sulfursubunit1,mitochondrialOS=Oryzasativasubsp.japonicaGN=SDH2-1PE=1SV=1;tr|Q9S7D3|Q9S7D3_ORYSJSuccinatedehydrogenase[ubiquinone]iron-sulfursubunit,mitochondrialOS=Oryzasativasubsp.japonicaGN=rps14PE=2SV=1						8	8	8	33.1	33.1	33.1	31.118	0	31.912	4153500000	60	0.112424	1	-0.0503775	-0.0232968	26.9992	27.4794	27.4547	27.3877	27.2741	27.4225
Color2 [DarkGray]	1	4		sp|Q9SDD6|PRX2F_ORYSJPeroxiredoxin-2F,mitochondrialOS=Oryzasativasubsp.japonicaGN=PRXIIFPE=2SV=1	sp|Q9SDD6|PRX2F_ORYSJPeroxiredoxin-2F,mitochondrialOS=Oryzasativasubsp.japonicaGN=PRXIIFPE=2SV=1						2	2	2	14.1	14.1	14.1	20.873	0	16.428	497220000	35	0.0911699	1	0.0989717	0.0414672	23.8177	24.4081	23.9601	23.7089	23.5374	24.6427
Color2 [DarkGray]	1	4		sp|Q9SDG6|RL30_ORYSJ60SribosomalproteinL30OS=Oryzasativasubsp.japonicaGN=RPL30PE=3SV=1	sp|Q9SDG6|RL30_ORYSJ60SribosomalproteinL30OS=Oryzasativasubsp.japonicaGN=RPL30PE=3SV=1						4	4	4	52.3	52.3	52.3	12.363	0	20.207	844370000	37	0.188751	1	0.209011	0.0862431	25.2667	25.4165	25.4502	25.2634	24.3991	25.8439
Color2 [DarkGray]	1	4		sp|Q9SDK9|RFA3_ORYSJReplicationproteinA14kDasubunitOS=Oryzasativasubsp.japonicaGN=RPA3PE=1SV=1	sp|Q9SDK9|RFA3_ORYSJReplicationproteinA14kDasubunitOS=Oryzasativasubsp.japonicaGN=RPA3PE=1SV=1						2	2	2	40.6	40.6	40.6	11.365	0.0028283	2.4247	124680000	4	0.102899	1	-0.199413	-0.0739354	22.7626	20.776	22.4658	22.0287	22.8231	21.7509
Color2 [DarkGray]	1	4		tr|A0A0P0XQA9|A0A0P0XQA9_ORYSJOs09g0505700proteinOS=Oryzasativasubsp.japonicaGN=Os09g0505700PE=4SV=1;sp|Q9SE42|RPE1_ORYSJRibulose-phosphate3-epimerase,cytoplasmicisoformOS=Oryzasativasubsp.japonicaGN=Os09g0505700PE=1SV=1	tr|A0A0P0XQA9|A0A0P0XQA9_ORYSJOs09g0505700proteinOS=Oryzasativasubsp.japonicaGN=Os09g0505700PE=4SV=1;sp|Q9SE42|RPE1_ORYSJRibulose-phosphate3-epimerase,cytoplasmicisoformOS=Oryzasativasubsp.japonicaGN=Os09g0505700PE=1SV=1						3	3	3	24.9	24.9	24.9	21.866	0	37.83	1281200000	24	0.163551	1	0.183508	0.0757628	26.3674	26.1094	25.4239	25.1569	26.146	26.0473
Color2 [DarkGray]	1	4		sp|Q9SLX0|IMA1B_ORYSJImportinsubunitalpha-1bOS=Oryzasativasubsp.japonicaGN=Os05g0155601PE=1SV=2	sp|Q9SLX0|IMA1B_ORYSJImportinsubunitalpha-1bOS=Oryzasativasubsp.japonicaGN=Os05g0155601PE=1SV=2						14	14	11	38.2	38.2	30.5	58.566	0	184.28	7738700000	238	0.53611	1	0.2004	0.0925692	28.5421	28.3647	28.7528	28.5657	28.3455	28.1473
Color2 [DarkGray]	1	4		sp|Q9SLY8|CALR_ORYSJCalreticulinOS=Oryzasativasubsp.japonicaGN=Os07g0246200PE=1SV=2	sp|Q9SLY8|CALR_ORYSJCalreticulinOS=Oryzasativasubsp.japonicaGN=Os07g0246200PE=1SV=2						23	23	17	54.2	54.2	41.7	48.308	0	198.48	35090000000	385	0.0824238	1	-0.0395959	-0.018248	30.2743	30.2533	30.0836	29.961	30.2586	30.5104
Color2 [DarkGray]	1	4		sp|Q9SMB1|SPD1_ORYSJSpermidinesynthase1OS=Oryzasativasubsp.japonicaGN=SPDSYN1PE=2SV=1	sp|Q9SMB1|SPD1_ORYSJSpermidinesynthase1OS=Oryzasativasubsp.japonicaGN=SPDSYN1PE=2SV=1						7	7	7	29.7	29.7	29.7	35.146	0	46.893	2788700000	93	0.0113749	1	-0.0101598	-0.00442755	26.6046	26.3142	26.6724	26.2676	27.0874	26.2666
Color2 [DarkGray]	1	4		sp|Q9SXP2|FDH1_ORYSJFormatedehydrogenase1,mitochondrialOS=Oryzasativasubsp.japonicaGN=Os06g0486800PE=1SV=2;sp|Q67U69|FDH2_ORYSJFormatedehydrogenase2,mitochondrialOS=Oryzasativasubsp.japonicaGN=Os06g0486900PE=2SV=1	sp|Q9SXP2|FDH1_ORYSJFormatedehydrogenase1,mitochondrialOS=Oryzasativasubsp.japonicaGN=Os06g0486800PE=1SV=2						8	8	8	21.5	21.5	21.5	41.341	0	25.327	1384000000	48	0.484719	1	-0.13085	-0.0617972	25.0807	24.9872	25.0651	25.2524	24.9512	25.322
Color2 [DarkGray]	1	4		sp|Q9XEA6|CYSK1_ORYSJCysteinesynthaseOS=Oryzasativasubsp.japonicaGN=RCS1PE=2SV=2;tr|A0A0P0YDB6|A0A0P0YDB6_ORYSJCysteinesynthase(Fragment)OS=Oryzasativasubsp.japonicaGN=Os12g0625000PE=3SV=1	sp|Q9XEA6|CYSK1_ORYSJCysteinesynthaseOS=Oryzasativasubsp.japonicaGN=RCS1PE=2SV=2;tr|A0A0P0YDB6|A0A0P0YDB6_ORYSJCysteinesynthase(Fragment)OS=Oryzasativasubsp.japonicaGN=Os12g0625000PE=3SV=1						15	15	12	58.3	58.3	48.6	33.838	0	197.17	11922000000	302	0.0675872	1	-0.0419146	-0.0189108	28.7396	29.2222	28.8847	28.6728	29.2081	29.0914
Color2 [DarkGray]	1	4		sp|Q9XEA8|CYSK2_ORYSJCysteinesynthaseOS=Oryzasativasubsp.japonicaGN=RCS3PE=2SV=1	sp|Q9XEA8|CYSK2_ORYSJCysteinesynthaseOS=Oryzasativasubsp.japonicaGN=RCS3PE=2SV=1						14	11	9	51.1	41.5	33.8	34.306	0	128.1	6677400000	176	0.0464292	1	0.0182749	0.00856103	27.7872	28.0033	28.0137	27.7362	27.8895	28.1236
Color2 [DarkGray]	1	4		sp|Q9XGP7|OMT15_ORYSJTricinsynthase1OS=Oryzasativasubsp.japonicaGN=ROMT-15PE=1SV=1	sp|Q9XGP7|OMT15_ORYSJTricinsynthase1OS=Oryzasativasubsp.japonicaGN=ROMT-15PE=1SV=1						11	11	11	40.5	40.5	40.5	27.771	0	115.78	12599000000	234	0.584481	1	0.327887	0.14571	29.173	29.1709	28.5888	28.3526	28.707	28.8895
Color2 [DarkGray]	1	4		sp|Q9XGX7|TIM9_ORYSJMitochondrialimportinnermembranetranslocasesubunitTim9OS=Oryzasativasubsp.japonicaGN=TIM9PE=3SV=2	sp|Q9XGX7|TIM9_ORYSJMitochondrialimportinnermembranetranslocasesubunitTim9OS=Oryzasativasubsp.japonicaGN=TIM9PE=3SV=2						4	4	4	44.1	44.1	44.1	10.839	0	18.478	2460800000	52	0.184378	1	0.140613	0.0613797	26.6714	26.6345	26.817	27.0966	26.4872	26.1174
Color2 [DarkGray]	1	4		sp|Q9XGY5|TIM13_ORYSJMitochondrialimportinnermembranetranslocasesubunitTim13OS=Oryzasativasubsp.japonicaGN=TIM13PE=3SV=2;tr|A0A0P0VCD9|A0A0P0VCD9_ORYSJOs01g0932550protein(Fragment)OS=Oryzasativasubsp.japonicaGN=Os01g0932550PE=3SV=1	sp|Q9XGY5|TIM13_ORYSJMitochondrialimportinnermembranetranslocasesubunitTim13OS=Oryzasativasubsp.japonicaGN=TIM13PE=3SV=2;tr|A0A0P0VCD9|A0A0P0VCD9_ORYSJOs01g0932550protein(Fragment)OS=Oryzasativasubsp.japonicaGN=Os01g0932550PE=3SV=1						4	4	2	56	56	22.6	8.9359	0	90.866	4993300000	49	1.23509	1	0.437656	0.202018	27.8181	28.1438	27.8897	27.2508	27.6918	27.596
Color2 [DarkGray]	1	4		sp|Q9XJ54|NTF2_ORYSJNucleartransportfactor2OS=Oryzasativasubsp.japonicaGN=NTF2PE=2SV=1	sp|Q9XJ54|NTF2_ORYSJNucleartransportfactor2OS=Oryzasativasubsp.japonicaGN=NTF2PE=2SV=1						3	3	3	20.5	20.5	20.5	13.354	0	10.155	3315500000	44	0.467082	1	-0.379888	-0.161522	26.2769	26.6767	26.4252	26.869	26.2502	27.3992
Color2 [DarkGray]	1	4		sp|Q9ZRI7|EF1G1_ORYSJElongationfactor1-gamma1OS=Oryzasativasubsp.japonicaGN=Os02g0220600PE=2SV=1;tr|A0A0P0VGJ4|A0A0P0VGJ4_ORYSJOs02g0220600protein(Fragment)OS=Oryzasativasubsp.japonicaGN=Os02g0220600PE=3SV=1	sp|Q9ZRI7|EF1G1_ORYSJElongationfactor1-gamma1OS=Oryzasativasubsp.japonicaGN=Os02g0220600PE=2SV=1;tr|A0A0P0VGJ4|A0A0P0VGJ4_ORYSJOs02g0220600protein(Fragment)OS=Oryzasativasubsp.japonicaGN=Os02g0220600PE=3SV=1						12	3	3	31.6	12	12	47.478	0	21.069	1107900000	41	0.11679	1	0.0900262	0.039479	25.0318	24.764	25.3419	25.3364	24.9744	24.5569
Color2 [DarkGray]	1	4		sp|Q9ZTS1|SYM_ORYSJProbablemethionine--tRNAligaseOS=Oryzasativasubsp.japonicaGN=Os06g0508700PE=2SV=2;tr|A0A0P0WX12|A0A0P0WX12_ORYSJOs06g0508700proteinOS=Oryzasativasubsp.japonicaGN=Os06g0508700PE=4SV=1	sp|Q9ZTS1|SYM_ORYSJProbablemethionine--tRNAligaseOS=Oryzasativasubsp.japonicaGN=Os06g0508700PE=2SV=2						7	7	7	12	12	12	89.452	0	11.703	255960000	14	0.564121	1	0.822175	0.310583	24.2335	23.3897	24.2041	24.088	23.2062	22.0664
Color2 [DarkGray]	1	4		tr|A0A0N7KD84|A0A0N7KD84_ORYSJOs01g0586300proteinOS=Oryzasativasubsp.japonicaGN=Os01g0586300PE=4SV=1;tr|Q0JLN7|Q0JLN7_ORYSJOs01g0585700protein(Fragment)OS=Oryzasativasubsp.japonicaGN=Os01g0585700PE=4SV=1;tr|Q6L4R9|Q6L4R9_ORYSJOs05g0592500proteinOS=Oryzasativasubsp.japonicaGN=Os05g0592500PE=2SV=1	tr|A0A0N7KD84|A0A0N7KD84_ORYSJOs01g0586300proteinOS=Oryzasativasubsp.japonicaGN=Os01g0586300PE=4SV=1;tr|Q0JLN7|Q0JLN7_ORYSJOs01g0585700protein(Fragment)OS=Oryzasativasubsp.japonicaGN=Os01g0585700PE=4SV=1;tr|Q6L4R9|Q6L4R9_ORYSJOs05g0592500proteinOS=Oryzasativasubsp.japonicaGN=Os05g0592500PE=2SV=1						2	2	2	6.9	6.9	6.9	49.854	0	4.3649	38257000	3	0.0580487	1	-0.269777	-0.0747767	22.4434	19.4557	19.4042	23.1111	20.1188	18.8826
Color2 [DarkGray]	1	4		tr|A0A0N7KEU1|A0A0N7KEU1_ORYSJOs02g0187100proteinOS=Oryzasativasubsp.japonicaGN=Os02g0187100PE=4SV=1	tr|A0A0N7KEU1|A0A0N7KEU1_ORYSJOs02g0187100proteinOS=Oryzasativasubsp.japonicaGN=Os02g0187100PE=4SV=1						3	3	3	12.7	12.7	12.7	29.687	0	9.4667	571940000	28	0.65787	1	-0.185266	-0.0870817	24.7034	24.6348	24.8273	24.7353	24.8622	25.1238
Color2 [DarkGray]	1	4		tr|A0A0N7KEV9|A0A0N7KEV9_ORYSJOs02g0199900protein(Fragment)OS=Oryzasativasubsp.japonicaGN=Os02g0199900PE=3SV=1;tr|Q9FXT8|Q9FXT8_ORYSJ26Sproteasomeregulatoryparticletriple-AATPasesubunit4OS=Oryzasativasubsp.japonicaGN=OsRPT4PE=2SV=1;tr|Q69Q32|Q69Q32_ORYSJOs06g0607800proteinOS=Oryzasativasubsp.japonicaGN=Os06g0607800PE=2SV=1;tr|A0A0P0VG21|A0A0P0VG21_ORYSJOs02g0199900proteinOS=Oryzasativasubsp.japon…	tr|A0A0N7KEV9|A0A0N7KEV9_ORYSJOs02g0199900protein(Fragment)OS=Oryzasativasubsp.japonicaGN=Os02g0199900PE=3SV=1;tr|Q9FXT8|Q9FXT8_ORYSJ26Sproteasomeregulatoryparticletriple-AATPasesubunit4OS=Oryzasativasubsp.japonicaGN=OsRPT4PE=2SV=1;tr|Q69Q32|Q69Q32_ORYSJOs06g0607800proteinOS=Oryzasativasubsp.japonicaGN=Os06g0607800PE=2SV=1						9	8	8	36.3	32.3	32.3	33.661	0	15.087	622510000	28	0.117958	1	0.0957495	0.0417119	25.1062	24.6058	24.4808	25.0832	24.4544	24.3679
Color2 [DarkGray]	1	4		tr|A0A0N7KFB0|A0A0N7KFB0_ORYSJOs02g0485000protein(Fragment)OS=Oryzasativasubsp.japonicaGN=Os02g0485000PE=4SV=1;tr|B9F014|B9F014_ORYSJOs02g0484275proteinOS=Oryzasativasubsp.japonicaGN=Os02g0484275PE=4SV=1;tr|Q6YYV8|Q6YYV8_ORYSJOs08g0562500proteinOS=Oryzasativasubsp.japonicaGN=Os08g0562500PE=2SV=1;tr|Q6K2J2|Q6K2J2_ORYSJOs02g0483500proteinOS=Oryzasativasubsp.japonicaGN=Os02g0483500PE=2SV=1;tr|Q6K807…	tr|A0A0N7KFB0|A0A0N7KFB0_ORYSJOs02g0485000protein(Fragment)OS=Oryzasativasubsp.japonicaGN=Os02g0485000PE=4SV=1						6	6	6	24.3	24.3	24.3	27.759	0	19.5	1129100000	35	0.390791	1	-0.241106	-0.106673	25.3248	25.4883	25.4732	25.8515	25.1664	25.9917
Color2 [DarkGray]	1	4		tr|Q5N8G6|Q5N8G6_ORYSJOs01g0886600proteinOS=Oryzasativasubsp.japonicaGN=Os01g0886600PE=4SV=1;tr|A0A0N7KFI2|A0A0N7KFI2_ORYSJOs02g0564400proteinOS=Oryzasativasubsp.japonicaGN=Os02g0564400PE=4SV=1	tr|Q5N8G6|Q5N8G6_ORYSJOs01g0886600proteinOS=Oryzasativasubsp.japonicaGN=Os01g0886600PE=4SV=1;tr|A0A0N7KFI2|A0A0N7KFI2_ORYSJOs02g0564400proteinOS=Oryzasativasubsp.japonicaGN=Os02g0564400PE=4SV=1						1	1	1	2.6	2.6	2.6	53.856	0	3.6067	82836000	4	0.392969	1	0.676936	0.248217	21.5203	21.6239	20.3085	19.3105	20.8654	21.246
Color2 [DarkGray]	1	4		tr|A0A0N7KFT0|A0A0N7KFT0_ORYSJOs02g0653200protein(Fragment)OS=Oryzasativasubsp.japonicaGN=Os02g0653200PE=4SV=1	tr|A0A0N7KFT0|A0A0N7KFT0_ORYSJOs02g0653200protein(Fragment)OS=Oryzasativasubsp.japonicaGN=Os02g0653200PE=4SV=1						2	2	2	14.5	14.5	14.5	16.547	0	7.2456	939770000	18	0.595513	1	-0.735722	-0.288236	24.315	25.4306	23.5867	24.9175	25.2703	25.3516
Color2 [DarkGray]	1	4		tr|A0A0N7KFT8|A0A0N7KFT8_ORYSJOs02g0661000proteinOS=Oryzasativasubsp.japonicaGN=Os02g0661000PE=4SV=1	tr|A0A0N7KFT8|A0A0N7KFT8_ORYSJOs02g0661000proteinOS=Oryzasativasubsp.japonicaGN=Os02g0661000PE=4SV=1						4	4	4	21.5	21.5	21.5	28.326	0	14.226	531150000	20	0.0552301	1	-0.0335611	-0.0151883	23.4373	23.556	23.7664	23.6611	23.9203	23.2789
Color2 [DarkGray]	1	4		tr|A0A0N7KG02|A0A0N7KG02_ORYSJOs02g0720900protein(Fragment)OS=Oryzasativasubsp.japonicaGN=Os02g0720900PE=3SV=1;tr|Q6Z671|Q6Z671_ORYSJOs02g0720900proteinOS=Oryzasativasubsp.japonicaGN=P0654B04.7-1PE=2SV=1	tr|A0A0N7KG02|A0A0N7KG02_ORYSJOs02g0720900protein(Fragment)OS=Oryzasativasubsp.japonicaGN=Os02g0720900PE=3SV=1;tr|Q6Z671|Q6Z671_ORYSJOs02g0720900proteinOS=Oryzasativasubsp.japonicaGN=P0654B04.7-1PE=2SV=1						6	6	5	19.4	19.4	17.3	44.587	0	30.876	1371000000	39	0.102811	1	-0.101517	-0.0431038	25.2243	25.4999	24.5929	24.7462	25.3846	25.4908
Color2 [DarkGray]	1	4		tr|A0A0N7KGC5|A0A0N7KGC5_ORYSJOs02g0821800proteinOS=Oryzasativasubsp.japonicaGN=Os02g0821800PE=3SV=1;tr|B7FA85|B7FA85_ORYSJOs05g0176000proteinOS=Oryzasativasubsp.japonicaGN=Os05g0176000PE=2SV=1;tr|B7EUQ4|B7EUQ4_ORYSJOs02g0821800proteinOS=Oryzasativasubsp.japonicaGN=Os02g0821800PE=2SV=1	tr|A0A0N7KGC5|A0A0N7KGC5_ORYSJOs02g0821800proteinOS=Oryzasativasubsp.japonicaGN=Os02g0821800PE=3SV=1;tr|B7FA85|B7FA85_ORYSJOs05g0176000proteinOS=Oryzasativasubsp.japonicaGN=Os05g0176000PE=2SV=1;tr|B7EUQ4|B7EUQ4_ORYSJOs02g0821800proteinOS=Oryzasativasubsp.japonicaGN=Os02g0821800PE=2SV=1						7	7	7	35.5	35.5	35.5	26.742	0	22.691	1525800000	58	0.273585	1	0.28028	0.116255	26.8491	26.7732	25.9568	25.6924	26.3444	26.7015
Color2 [DarkGray]	1	4		tr|A0A0N7KGD8|A0A0N7KGD8_ORYSJOs02g0830100proteinOS=Oryzasativasubsp.japonicaGN=Os02g0830100PE=3SV=1;tr|Q6K9T1|Q6K9T1_ORYSJOligopeptidaseA-likeOS=Oryzasativasubsp.japonicaGN=Os02g0830100PE=2SV=1;tr|A0A0P0VRN6|A0A0P0VRN6_ORYSJOs02g0830100protein(Fragment)OS=Oryzasativasubsp.japonicaGN=Os02g0830100PE=3SV=1	tr|A0A0N7KGD8|A0A0N7KGD8_ORYSJOs02g0830100proteinOS=Oryzasativasubsp.japonicaGN=Os02g0830100PE=3SV=1;tr|Q6K9T1|Q6K9T1_ORYSJOligopeptidaseA-likeOS=Oryzasativasubsp.japonicaGN=Os02g0830100PE=2SV=1;tr|A0A0P0VRN6|A0A0P0VRN6_ORYSJOs02g0830100protein(Fragment)OS=Oryzasativasubsp.japonicaGN=Os02g0830100PE=3SV=1						8	8	8	14.5	14.5	14.5	78.594	0	16.268	435860000	28	0.158546	1	0.235028	0.0919577	23.8577	24.017	24.3584	24.4569	24.296	22.775
Color2 [DarkGray]	1	4		tr|Q9AV77|Q9AV77_ORYSJ60SribosomalproteinL17OS=Oryzasativasubsp.japonicaGN=OSJNBa0006L06.7PE=2SV=1;tr|A0A0N7KGJ7|A0A0N7KGJ7_ORYSJOs03g0139100protein(Fragment)OS=Oryzasativasubsp.japonicaGN=Os03g0139100PE=3SV=1;tr|A0A0P0VRI0|A0A0P0VRI0_ORYSJOs02g0814700protein(Fragment)OS=Oryzasativasubsp.japonicaGN=Os02g0814700PE=3SV=1	tr|Q9AV77|Q9AV77_ORYSJ60SribosomalproteinL17OS=Oryzasativasubsp.japonicaGN=OSJNBa0006L06.7PE=2SV=1;tr|A0A0N7KGJ7|A0A0N7KGJ7_ORYSJOs03g0139100protein(Fragment)OS=Oryzasativasubsp.japonicaGN=Os03g0139100PE=3SV=1;tr|A0A0P0VRI0|A0A0P0VRI0_ORYSJOs02g0814700protein(Fragment)OS=Oryzasativasubsp.japonicaGN=Os02g0814700PE=3SV=1						8	8	8	56.4	56.4	56.4	15.031	0	101.74	18603000000	201	0.0638476	1	-0.107914	-0.0417	29.4491	30.3209	29.3007	29.0699	29.5833	30.7413
Color2 [DarkGray]	1	4		tr|A0A0N7KGL4|A0A0N7KGL4_ORYSJOs03g0152800protein(Fragment)OS=Oryzasativasubsp.japonicaGN=Os03g0152800PE=4SV=1;tr|Q10RM9|Q10RM9_ORYSJExpressedproteinOS=Oryzasativasubsp.japonicaGN=Os03g0152800PE=4SV=1	tr|A0A0N7KGL4|A0A0N7KGL4_ORYSJOs03g0152800protein(Fragment)OS=Oryzasativasubsp.japonicaGN=Os03g0152800PE=4SV=1;tr|Q10RM9|Q10RM9_ORYSJExpressedproteinOS=Oryzasativasubsp.japonicaGN=Os03g0152800PE=4SV=1						1	1	1	2.5	2.5	2.5	55.943	0.0090327	1.9709	18507000	3	0.141141	1	0.183039	0.0737957	21.041	20.6166	22.0768	20.7512	20.9811	21.453
Color2 [DarkGray]	1	4		tr|A0A0N7KHG4|A0A0N7KHG4_ORYSJOs03g0421400proteinOS=Oryzasativasubsp.japonicaGN=Os03g0421400PE=4SV=1	tr|A0A0N7KHG4|A0A0N7KHG4_ORYSJOs03g0421400proteinOS=Oryzasativasubsp.japonicaGN=Os03g0421400PE=4SV=1						1	1	1	9.2	9.2	9.2	14.03	0.00044131	3.2191	30490000	2	0.300635	1	-0.503628	-0.187871	20.9446	20.9084	19.0777	21.0422	21.1594	20.2401
Color2 [DarkGray]	1	4		tr|A0A0N7KHP6|A0A0N7KHP6_ORYSJOs03g0637600protein(Fragment)OS=Oryzasativasubsp.japonicaGN=Os03g0637600PE=4SV=1;tr|Q75J37|Q75J37_ORYSJLeucineRichRepeatfamilyprotein,expressedOS=Oryzasativasubsp.japonicaGN=LOC_Os03g43650PE=2SV=1	tr|A0A0N7KHP6|A0A0N7KHP6_ORYSJOs03g0637600protein(Fragment)OS=Oryzasativasubsp.japonicaGN=Os03g0637600PE=4SV=1;tr|Q75J37|Q75J37_ORYSJLeucineRichRepeatfamilyprotein,expressedOS=Oryzasativasubsp.japonicaGN=LOC_Os03g43650PE=2SV=1						1	1	1	5	5	5	32.448	0	5.0963	82199000	6	0.341716	1	-0.681614	-0.241252	22.0998	19.8208	22.0214	21.5028	21.809	22.6751
Color2 [DarkGray]	1	4		tr|A0A0N7KI03|A0A0N7KI03_ORYSJOs03g0735300protein(Fragment)OS=Oryzasativasubsp.japonicaGN=Os03g0735300PE=4SV=1;tr|Q6AVS5|Q6AVS5_ORYSJExpressedproteinOS=Oryzasativasubsp.japonicaGN=OSJNBa0027J18.5PE=2SV=1	tr|A0A0N7KI03|A0A0N7KI03_ORYSJOs03g0735300protein(Fragment)OS=Oryzasativasubsp.japonicaGN=Os03g0735300PE=4SV=1;tr|Q6AVS5|Q6AVS5_ORYSJExpressedproteinOS=Oryzasativasubsp.japonicaGN=OSJNBa0027J18.5PE=2SV=1						2	2	2	12.6	12.6	12.6	21.394	0	7.1438	222510000	19	0.519566	1	-0.516261	-0.211897	22.3567	22.4436	22.653	22.777	22.398	23.8271
Color2 [DarkGray]	1	4		tr|Q84R32|Q84R32_ORYSJCBSdomaincontainingprotein,expressedOS=Oryzasativasubsp.japonicaGN=OSJNBb0016H12.19PE=2SV=1;tr|A0A0N7KI05|A0A0N7KI05_ORYSJOs03g0737000protein(Fragment)OS=Oryzasativasubsp.japonicaGN=Os03g0737000PE=4SV=1	tr|Q84R32|Q84R32_ORYSJCBSdomaincontainingprotein,expressedOS=Oryzasativasubsp.japonicaGN=OSJNBb0016H12.19PE=2SV=1;tr|A0A0N7KI05|A0A0N7KI05_ORYSJOs03g0737000protein(Fragment)OS=Oryzasativasubsp.japonicaGN=Os03g0737000PE=4SV=1						8	8	8	58.5	58.5	58.5	22.307	0	123.32	8511500000	98	0.0521428	1	0.040638	0.0179171	27.9611	28.6218	28.0034	27.8714	28.1599	28.433
Color2 [DarkGray]	1	4		tr|A0A0N7KI36|A0A0N7KI36_ORYSJPeroxidaseOS=Oryzasativasubsp.japonicaGN=Os03g0762300PE=3SV=1;tr|Q10ET8|Q10ET8_ORYSJPeroxidaseOS=Oryzasativasubsp.japonicaGN=Os03g0762300PE=2SV=1	tr|A0A0N7KI36|A0A0N7KI36_ORYSJPeroxidaseOS=Oryzasativasubsp.japonicaGN=Os03g0762300PE=3SV=1;tr|Q10ET8|Q10ET8_ORYSJPeroxidaseOS=Oryzasativasubsp.japonicaGN=Os03g0762300PE=2SV=1						3	3	3	19.5	19.5	19.5	29.538	0	9.1531	151540000	14	0.00191771	1	-0.00371997	-0.0014127	21.7002	21.0123	21.766	20.6937	22.6364	21.1596
Color2 [DarkGray]	1	4		tr|A0A0N7KIB6|A0A0N7KIB6_ORYSJOs03g0826600protein(Fragment)OS=Oryzasativasubsp.japonicaGN=Os03g0826600PE=4SV=1;tr|Q94GF2|Q94GF2_ORYSJOs03g0826600proteinOS=Oryzasativasubsp.japonicaGN=OJ1111_B11.8PE=2SV=1;tr|A0A0P0Y3X8|A0A0P0Y3X8_ORYSJOs11g0593000proteinOS=Oryzasativasubsp.japonicaGN=Os11g0593000PE=4SV=1	tr|A0A0N7KIB6|A0A0N7KIB6_ORYSJOs03g0826600protein(Fragment)OS=Oryzasativasubsp.japonicaGN=Os03g0826600PE=4SV=1;tr|Q94GF2|Q94GF2_ORYSJOs03g0826600proteinOS=Oryzasativasubsp.japonicaGN=OJ1111_B11.8PE=2SV=1						4	4	3	10	10	8.4	49.357	0	10.937	434660000	11	0.803029	1	0.675454	0.282752	24.6465	24.4315	24.4756	23.2846	24.5767	23.6659
Color2 [DarkGray]	1	4		tr|Q0JEI2|Q0JEI2_ORYSJOs04g0270100protein(Fragment)OS=Oryzasativasubsp.japonicaGN=Os04g0270100PE=4SV=1;tr|A0A0N7KIR1|A0A0N7KIR1_ORYSJOs04g0270100protein(Fragment)OS=Oryzasativasubsp.japonicaGN=Os04g0270100PE=4SV=1;tr|A0A0P0VIM8|A0A0P0VIM8_ORYSJOs02g0456500proteinOS=Oryzasativasubsp.japonicaGN=Os02g0456500PE=4SV=1;tr|A0A0P0W8Q9|A0A0P0W8Q9_ORYSJOs04g0270100protein(Fragment)OS=Oryzasativasubsp.japon…	tr|Q0JEI2|Q0JEI2_ORYSJOs04g0270100protein(Fragment)OS=Oryzasativasubsp.japonicaGN=Os04g0270100PE=4SV=1;tr|A0A0N7KIR1|A0A0N7KIR1_ORYSJOs04g0270100protein(Fragment)OS=Oryzasativasubsp.japonicaGN=Os04g0270100PE=4SV=1						5	5	5	14.4	14.4	14.4	49.761	0	9.6229	419840000	18	0.123141	1	0.124314	0.052476	23.8744	23.7928	24.3187	24.5318	23.5693	23.5118
Color2 [DarkGray]	1	4		tr|A0A0N7KJ52|A0A0N7KJ52_ORYSJOs04g0450100protein(Fragment)OS=Oryzasativasubsp.japonicaGN=Os04g0450100PE=4SV=1;tr|Q7XV53|Q7XV53_ORYSJOSJNBa0086B14.2proteinOS=Oryzasativasubsp.japonicaGN=Os04g0450100PE=4SV=1	tr|A0A0N7KJ52|A0A0N7KJ52_ORYSJOs04g0450100protein(Fragment)OS=Oryzasativasubsp.japonicaGN=Os04g0450100PE=4SV=1;tr|Q7XV53|Q7XV53_ORYSJOSJNBa0086B14.2proteinOS=Oryzasativasubsp.japonicaGN=Os04g0450100PE=4SV=1						4	4	4	19.7	19.7	19.7	27.365	0	8.7263	252700000	18	0.157399	1	-0.0971171	-0.0435275	23.6332	23.9261	23.4354	23.8948	23.9892	23.4021
Color2 [DarkGray]	1	4		tr|A0A0N7KJV4|A0A0N7KJV4_ORYSJOs04g0661900proteinOS=Oryzasativasubsp.japonicaGN=Os04g0661900PE=4SV=1	tr|A0A0N7KJV4|A0A0N7KJV4_ORYSJOs04g0661900proteinOS=Oryzasativasubsp.japonicaGN=Os04g0661900PE=4SV=1						3	3	3	23.5	23.5	23.5	19.263	0	9.1719	547300000	29	0.118573	1	0.117834	0.0498887	24.4492	24.9266	24.0685	23.8492	24.5225	24.7192
Color2 [DarkGray]	1	4		tr|A0A0N7KJX8|A0A0N7KJX8_ORYSJOs04g0679400proteinOS=Oryzasativasubsp.japonicaGN=Os04g0679400PE=4SV=1;tr|A3AYP1|A3AYP1_ORYSJOs04g0679400proteinOS=Oryzasativasubsp.japonicaGN=Os04g0679400PE=4SV=1	tr|A0A0N7KJX8|A0A0N7KJX8_ORYSJOs04g0679400proteinOS=Oryzasativasubsp.japonicaGN=Os04g0679400PE=4SV=1;tr|A3AYP1|A3AYP1_ORYSJOs04g0679400proteinOS=Oryzasativasubsp.japonicaGN=Os04g0679400PE=4SV=1						2	2	2	14.3	14.3	14.3	16.686	0	3.5057	262590000	8	0.247355	1	0.203553	0.0875265	23.3437	22.9631	22.3922	22.652	23.0135	22.4227
Color2 [DarkGray]	1	4		tr|A0A0N7KK39|A0A0N7KK39_ORYSJPeroxidase(Fragment)OS=Oryzasativasubsp.japonicaGN=Os05g0135200PE=3SV=1;tr|Q0IMX5|Q0IMX5_ORYSJPeroxidaseOS=Oryzasativasubsp.japonicaGN=Os12g0530100PE=2SV=1	tr|A0A0N7KK39|A0A0N7KK39_ORYSJPeroxidase(Fragment)OS=Oryzasativasubsp.japonicaGN=Os05g0135200PE=3SV=1						7	6	5	19.1	16.5	14.5	37.41	0	14.942	2443100000	40	0.800316	1	-0.582958	-0.249485	25.6739	26.5202	25.8422	26.983	26.2386	26.5635
Color2 [DarkGray]	1	4		tr|A0A0N7KLH2|A0A0N7KLH2_ORYSJ3-phosphoshikimate1-carboxyvinyltransferase(Fragment)OS=Oryzasativasubsp.japonicaGN=Os06g0133900PE=3SV=1	tr|A0A0N7KLH2|A0A0N7KLH2_ORYSJ3-phosphoshikimate1-carboxyvinyltransferase(Fragment)OS=Oryzasativasubsp.japonicaGN=Os06g0133900PE=3SV=1						9	9	9	33.9	33.9	33.9	34.709	0	40.135	1327300000	71	0.644254	1	0.275148	0.125474	25.6497	25.4978	25.9259	25.4218	25.667	25.1592
Color2 [DarkGray]	1	4		tr|A0A0N7KMW0|A0A0N7KMW0_ORYSJOs07g0129200protein(Fragment)OS=Oryzasativasubsp.japonicaGN=Os07g0129200PE=3SV=1	tr|A0A0N7KMW0|A0A0N7KMW0_ORYSJOs07g0129200protein(Fragment)OS=Oryzasativasubsp.japonicaGN=Os07g0129200PE=3SV=1						2	2	2	24	24	24	15.769	0	8.3562	144990000	6	0.428636	1	0.747516	0.272276	21.0931	20.5376	18.8088	18.934	19.3388	19.9241
Color2 [DarkGray]	1	4		tr|A0A0P0Y3W8|A0A0P0Y3W8_ORYSJOs11g0573000protein(Fragment)OS=Oryzasativasubsp.japonicaGN=Os11g0573000PE=4SV=1;tr|A0A0N7KMZ4|A0A0N7KMZ4_ORYSJOs07g0163800protein(Fragment)OS=Oryzasativasubsp.japonicaGN=Os07g0163800PE=4SV=1	tr|A0A0P0Y3W8|A0A0P0Y3W8_ORYSJOs11g0573000protein(Fragment)OS=Oryzasativasubsp.japonicaGN=Os11g0573000PE=4SV=1;tr|A0A0N7KMZ4|A0A0N7KMZ4_ORYSJOs07g0163800protein(Fragment)OS=Oryzasativasubsp.japonicaGN=Os07g0163800PE=4SV=1						1	1	1	7.1	7.1	7.1	20.452	0	4.8313	155560000	11	0.309317	1	0.683614	0.235597	22.3315	21.8519	22.996	22.8343	22.2241	20.0701
Color2 [DarkGray]	1	4		tr|Q6ZF50|Q6ZF50_ORYSJOs07g0561500proteinOS=Oryzasativasubsp.japonicaGN=Os07g0561500PE=4SV=1;tr|A0A0N7KN00|A0A0N7KN00_ORYSJOs07g0170000proteinOS=Oryzasativasubsp.japonicaGN=Os07g0170000PE=4SV=1	tr|Q6ZF50|Q6ZF50_ORYSJOs07g0561500proteinOS=Oryzasativasubsp.japonicaGN=Os07g0561500PE=4SV=1;tr|A0A0N7KN00|A0A0N7KN00_ORYSJOs07g0170000proteinOS=Oryzasativasubsp.japonicaGN=Os07g0170000PE=4SV=1						2	2	2	5.7	5.7	5.7	26.595	0.0004223	2.8132	379560000	5	0.514142	1	-0.338397	-0.14786	23.3072	23.9674	23.4078	23.8671	23.565	24.2654
Color2 [DarkGray]	1	4		tr|A0A0N7KNJ2|A0A0N7KNJ2_ORYSJOs07g0516900proteinOS=Oryzasativasubsp.japonicaGN=Os07g0516900PE=4SV=1	tr|A0A0N7KNJ2|A0A0N7KNJ2_ORYSJOs07g0516900proteinOS=Oryzasativasubsp.japonicaGN=Os07g0516900PE=4SV=1						2	2	2	8.4	8.4	8.4	27.613	0.00043048	2.9832	109890000	7	1.01468	1	1.67629	0.603991	23.3541	22.58	23.0068	22.6163	20.0465	21.2493
Color2 [DarkGray]	1	4		tr|A0A0N7KNW9|A0A0N7KNW9_ORYSJOs07g0632800protein(Fragment)OS=Oryzasativasubsp.japonicaGN=Os07g0632800PE=3SV=1	tr|A0A0N7KNW9|A0A0N7KNW9_ORYSJOs07g0632800protein(Fragment)OS=Oryzasativasubsp.japonicaGN=Os07g0632800PE=3SV=1						4	4	4	11.8	11.8	11.8	45.058	0	5.4098	119890000	4	0.0817584	1	-0.1447	-0.0551137	22.6246	23.0488	21.3209	21.9621	23.139	22.3274
Color2 [DarkGray]	1	4		tr|A0A0N7KP29|A0A0N7KP29_ORYSJOs07g0683600proteinOS=Oryzasativasubsp.japonicaGN=Os07g0683600PE=4SV=1	tr|A0A0N7KP29|A0A0N7KP29_ORYSJOs07g0683600proteinOS=Oryzasativasubsp.japonicaGN=Os07g0683600PE=4SV=1						10	4	3	31.6	11.5	8.6	39.206	0	10.637	818790000	20	0.355379	1	0.223426	0.0987912	23.8716	24.5367	23.9394	23.5985	24.1204	23.9585
Color2 [DarkGray]	1	4		tr|A0A0N7KQG4|A0A0N7KQG4_ORYSJOs09g0267600protein(Fragment)OS=Oryzasativasubsp.japonicaGN=Os09g0267600PE=4SV=1;tr|A0A0P0XJ91|A0A0P0XJ91_ORYSJOs09g0267600proteinOS=Oryzasativasubsp.japonicaGN=Os09g0267600PE=3SV=1	tr|A0A0N7KQG4|A0A0N7KQG4_ORYSJOs09g0267600protein(Fragment)OS=Oryzasativasubsp.japonicaGN=Os09g0267600PE=4SV=1;tr|A0A0P0XJ91|A0A0P0XJ91_ORYSJOs09g0267600proteinOS=Oryzasativasubsp.japonicaGN=Os09g0267600PE=3SV=1						5	5	3	20.1	20.1	11.7	32.854	0	22.133	467690000	30	0.181871	1	0.224244	0.090805	24.3929	24.4154	24.1545	25.0019	23.4832	23.805
Color2 [DarkGray]	1	4		tr|A0A0N7KQY2|A0A0N7KQY2_ORYSJOs09g0462700protein(Fragment)OS=Oryzasativasubsp.japonicaGN=Os09g0462700PE=4SV=1;tr|Q0J148|Q0J148_ORYSJOs09g0462700protein(Fragment)OS=Oryzasativasubsp.japonicaGN=Os09g0462700PE=4SV=1	tr|A0A0N7KQY2|A0A0N7KQY2_ORYSJOs09g0462700protein(Fragment)OS=Oryzasativasubsp.japonicaGN=Os09g0462700PE=4SV=1;tr|Q0J148|Q0J148_ORYSJOs09g0462700protein(Fragment)OS=Oryzasativasubsp.japonicaGN=Os09g0462700PE=4SV=1						2	2	2	6.5	6.5	6.5	38.116	0.0004363	3.1203	94887000	8	0.163024	1	0.171817	0.0716986	21.3011	21.541	22.5437	21.8442	21.5305	21.4958
Color2 [DarkGray]	1	4		tr|A0A0N7KR72|A0A0N7KR72_ORYSJOs09g0541900protein(Fragment)OS=Oryzasativasubsp.japonicaGN=Os09g0541900PE=4SV=1;tr|Q8W426|Q8W426_ORYSJ21D7OS=Oryzasativasubsp.japonicaGN=Os21D7PE=2SV=1	tr|A0A0N7KR72|A0A0N7KR72_ORYSJOs09g0541900protein(Fragment)OS=Oryzasativasubsp.japonicaGN=Os09g0541900PE=4SV=1;tr|Q8W426|Q8W426_ORYSJ21D7OS=Oryzasativasubsp.japonicaGN=Os21D7PE=2SV=1						4	4	1	14.5	14.5	4.8	33.263	0	7.965	292920000	15	0.20139	1	-0.480148	-0.164491	24.1698	23.5229	21.4776	24.3861	22.9788	23.2459
Color2 [DarkGray]	1	4		tr|A0A0N7KRU9|A0A0N7KRU9_ORYSJOs10g0439600protein(Fragment)OS=Oryzasativasubsp.japonicaGN=Os10g0439600PE=4SV=1;tr|Q337U3|Q337U3_ORYSJOs10g0439600proteinOS=Oryzasativasubsp.japonicaGN=Os10g0439600PE=2SV=1	tr|A0A0N7KRU9|A0A0N7KRU9_ORYSJOs10g0439600protein(Fragment)OS=Oryzasativasubsp.japonicaGN=Os10g0439600PE=4SV=1;tr|Q337U3|Q337U3_ORYSJOs10g0439600proteinOS=Oryzasativasubsp.japonicaGN=Os10g0439600PE=2SV=1						4	4	4	17.3	17.3	17.3	34.829	0	9.1281	239340000	13	0.0554426	1	0.0879307	0.0345189	23.4185	22.3708	23.5729	23.5093	23.3429	22.2463
Color2 [DarkGray]	1	4		tr|A0A0N7KRV2|A0A0N7KRV2_ORYSJOs10g0443000proteinOS=Oryzasativasubsp.japonicaGN=Os10g0443000PE=4SV=1;tr|Q10MI7|Q10MI7_ORYSJExpressedproteinOS=Oryzasativasubsp.japonicaGN=Os03g0307400PE=2SV=1	tr|A0A0N7KRV2|A0A0N7KRV2_ORYSJOs10g0443000proteinOS=Oryzasativasubsp.japonicaGN=Os10g0443000PE=4SV=1;tr|Q10MI7|Q10MI7_ORYSJExpressedproteinOS=Oryzasativasubsp.japonicaGN=Os03g0307400PE=2SV=1						2	2	2	13.2	13.2	13.2	19.899	0.0043375	2.293	101940000	2	0.457734	1	0.711758	0.266485	21.9869	21.3808	21.943	19.7748	21.6839	21.7167
Color2 [DarkGray]	1	4		tr|A0A0N7KS92|A0A0N7KS92_ORYSJOs10g0572900protein(Fragment)OS=Oryzasativasubsp.japonicaGN=Os10g0572900PE=4SV=1;tr|Q0IVG1|Q0IVG1_ORYSJOs10g0572900protein(Fragment)OS=Oryzasativasubsp.japonicaGN=Os10g0572900PE=4SV=1;tr|Q7XLZ6|Q7XLZ6_ORYSJOSJNBa0086O06.13proteinOS=Oryzasativasubsp.japonicaGN=Os04g0589900PE=2SV=2	tr|A0A0N7KS92|A0A0N7KS92_ORYSJOs10g0572900protein(Fragment)OS=Oryzasativasubsp.japonicaGN=Os10g0572900PE=4SV=1;tr|Q0IVG1|Q0IVG1_ORYSJOs10g0572900protein(Fragment)OS=Oryzasativasubsp.japonicaGN=Os10g0572900PE=4SV=1;tr|Q7XLZ6|Q7XLZ6_ORYSJOSJNBa0086O06.13proteinOS=Oryzasativasubsp.japonicaGN=Os04g0589900PE=2SV=2						2	2	2	13.5	13.5	13.5	21.576	0	4.2638	179810000	4	0.454744	1	0.400192	0.168194	22.1423	22.4349	22.7728	21.4987	22.0023	22.6485
Color2 [DarkGray]	1	4		tr|Q33B10|Q33B10_ORYSJOs10g0151800proteinOS=Oryzasativasubsp.japonicaGN=Os10g0151800PE=2SV=1;tr|A0A0N7KSQ1|A0A0N7KSQ1_ORYSJOs11g0250000proteinOS=Oryzasativasubsp.japonicaGN=Os11g0250000PE=4SV=1	tr|Q33B10|Q33B10_ORYSJOs10g0151800proteinOS=Oryzasativasubsp.japonicaGN=Os10g0151800PE=2SV=1;tr|A0A0N7KSQ1|A0A0N7KSQ1_ORYSJOs11g0250000proteinOS=Oryzasativasubsp.japonicaGN=Os11g0250000PE=4SV=1						5	5	5	11.4	11.4	11.4	47.821	0	10.38	588270000	52	0.0555854	1	0.0396417	0.0176487	24.5798	24.835	24.6123	24.1793	24.7873	24.9417
Color2 [DarkGray]	1	4		tr|A0A0N7KTS9|A0A0N7KTS9_ORYSJOs12g0235800protein(Fragment)OS=Oryzasativasubsp.japonicaGN=Os12g0235800PE=3SV=1;tr|Q2QVC1|Q2QVC1_ORYSJArgininosuccinatesynthase,chloroplast,putative,expressedOS=Oryzasativasubsp.japonicaGN=Os12g0235800PE=3SV=1;tr|A0A0P0Y908|A0A0P0Y908_ORYSJOs12g0235800protein(Fragment)OS=Oryzasativasubsp.japonicaGN=Os12g0235800PE=4SV=1;tr|A0A0P0Y1E8|A0A0P0Y1E8_ORYSJOs11g0303050prote…	tr|A0A0N7KTS9|A0A0N7KTS9_ORYSJOs12g0235800protein(Fragment)OS=Oryzasativasubsp.japonicaGN=Os12g0235800PE=3SV=1;tr|Q2QVC1|Q2QVC1_ORYSJArgininosuccinatesynthase,chloroplast,putative,expressedOS=Oryzasativasubsp.japonicaGN=Os12g0235800PE=3SV=1						14	14	14	39.4	39.4	39.4	38.877	0	56.866	4828300000	121	0.982333	1	-0.205838	-0.0981013	27.4041	27.3262	27.5505	27.7494	27.4985	27.6505
Color2 [DarkGray]	1	4		tr|A0A0N7KTY9|A0A0N7KTY9_ORYSJOs12g0431700proteinOS=Oryzasativasubsp.japonicaGN=Os12g0431700PE=4SV=1	tr|A0A0N7KTY9|A0A0N7KTY9_ORYSJOs12g0431700proteinOS=Oryzasativasubsp.japonicaGN=Os12g0431700PE=4SV=1						2	2	2	10.6	10.6	10.6	22.073	0.0035971	2.3563	417810000	2	0.235705	1	-0.449401	-0.163439	24.2001	22.4022	24.676	24.7775	23.9967	23.8522
Color2 [DarkGray]	1	4		tr|A0A0P0UY01|A0A0P0UY01_ORYSJOs01g0141100proteinOS=Oryzasativasubsp.japonicaGN=Os01g0141100PE=4SV=1	tr|A0A0P0UY01|A0A0P0UY01_ORYSJOs01g0141100proteinOS=Oryzasativasubsp.japonicaGN=Os01g0141100PE=4SV=1						3	2	1	14.2	9.7	4.9	30.66	0	8.4329	130770000	10	0.249426	1	-0.248032	-0.10361	21.8217	22.13	21.3559	22.6599	21.7578	21.634
Color2 [DarkGray]	1	4		tr|A0A0P0UY25|A0A0P0UY25_ORYSJOs01g0141100protein(Fragment)OS=Oryzasativasubsp.japonicaGN=Os01g0141100PE=3SV=1;tr|Q6ETH5|Q6ETH5_ORYSJOs02g0159900proteinOS=Oryzasativasubsp.japonicaGN=Os02g0159900PE=3SV=1	tr|A0A0P0UY25|A0A0P0UY25_ORYSJOs01g0141100protein(Fragment)OS=Oryzasativasubsp.japonicaGN=Os01g0141100PE=3SV=1;tr|Q6ETH5|Q6ETH5_ORYSJOs02g0159900proteinOS=Oryzasativasubsp.japonicaGN=Os02g0159900PE=3SV=1						8	8	6	30	30	22.1	33.829	0	17.776	832390000	32	0.696709	1	-0.19784	-0.0929083	25.1374	25.2399	25.4895	25.3478	25.502	25.6105
Color2 [DarkGray]	1	4		tr|A0A0P0UYM7|A0A0P0UYM7_ORYSJOs01g0151500proteinOS=Oryzasativasubsp.japonicaGN=Os01g0151500PE=4SV=1	tr|A0A0P0UYM7|A0A0P0UYM7_ORYSJOs01g0151500proteinOS=Oryzasativasubsp.japonicaGN=Os01g0151500PE=4SV=1						5	5	5	10.5	10.5	10.5	57.78	0	11.298	557240000	32	0.112464	1	-0.0758667	-0.0338008	24.3872	24.5615	24.2367	24.826	24.5353	24.0517
Color2 [DarkGray]	1	4		tr|A0A0P0UYM9|A0A0P0UYM9_ORYSJOs01g0151400protein(Fragment)OS=Oryzasativasubsp.japonicaGN=Os01g0151400PE=4SV=1	tr|A0A0P0UYM9|A0A0P0UYM9_ORYSJOs01g0151400protein(Fragment)OS=Oryzasativasubsp.japonicaGN=Os01g0151400PE=4SV=1						1	1	1	8.1	8.1	8.1	22.128	0.005395	2.1274	120430000	5	0.113601	1	0.359324	0.114159	20.6174	22.7216	23.2671	20.2414	22.3791	22.9076
Color2 [DarkGray]	1	4		tr|A0A0P0UYZ1|A0A0P0UYZ1_ORYSJOs01g0174000proteinOS=Oryzasativasubsp.japonicaGN=Os01g0174000PE=4SV=1	tr|A0A0P0UYZ1|A0A0P0UYZ1_ORYSJOs01g0174000proteinOS=Oryzasativasubsp.japonicaGN=Os01g0174000PE=4SV=1						1	1	1	3.5	3.5	3.5	38.199	0.00044248	3.2335	123600000	7	0.0181847	1	-0.031126	-0.0121164	21.1049	21.5588	20.6793	20.9264	20.3938	22.1162
Color2 [DarkGray]	1	4		tr|A0A0P0UZA6|A0A0P0UZA6_ORYSJOs01g0192500proteinOS=Oryzasativasubsp.japonicaGN=Os01g0192500PE=4SV=1	tr|A0A0P0UZA6|A0A0P0UZA6_ORYSJOs01g0192500proteinOS=Oryzasativasubsp.japonicaGN=Os01g0192500PE=4SV=1						1	1	1	3.9	3.9	3.9	27.263	0.0046838	2.2173	637040000	5	0.271564	1	1.81898	0.388355	24.8239	20.3888	25.1512	26.0341	19.584	19.2888
Color2 [DarkGray]	1	4		tr|A0A0P0V044|A0A0P0V044_ORYSJOs01g0231800protein(Fragment)OS=Oryzasativasubsp.japonicaGN=Os01g0231800PE=4SV=1	tr|A0A0P0V044|A0A0P0V044_ORYSJOs01g0231800protein(Fragment)OS=Oryzasativasubsp.japonicaGN=Os01g0231800PE=4SV=1						2	2	2	14.1	14.1	14.1	26.973	0.00044883	3.3592	231870000	7	0.55875	1	0.712804	0.277812	23.6875	23.3727	23.5036	21.8845	23.8136	22.7272
Color2 [DarkGray]	1	4		tr|A0A0P0V061|A0A0P0V061_ORYSJOs01g0229800proteinOS=Oryzasativasubsp.japonicaGN=Os01g0229800PE=4SV=1	tr|A0A0P0V061|A0A0P0V061_ORYSJOs01g0229800proteinOS=Oryzasativasubsp.japonicaGN=Os01g0229800PE=4SV=1						3	3	3	24	24	24	17.212	0	6.7854	589800000	15	1.83223	1	-1.11981	-0.492796	23.7927	24.3575	23.5234	25.1221	25.1346	24.7764
Color2 [DarkGray]	1	4		tr|A0A0P0V197|A0A0P0V197_ORYSJOs01g0260700proteinOS=Oryzasativasubsp.japonicaGN=Os01g0260700PE=4SV=1	tr|A0A0P0V197|A0A0P0V197_ORYSJOs01g0260700proteinOS=Oryzasativasubsp.japonicaGN=Os01g0260700PE=4SV=1						6	6	6	22.7	22.7	22.7	33.32	0	17.011	1165900000	69	0.523097	1	0.164519	0.0769409	25.6759	25.4754	25.7708	25.5185	25.6374	25.2727
Color2 [DarkGray]	1	4		tr|A0A0P0V1K5|A0A0P0V1K5_ORYSJOs01g0276200protein(Fragment)OS=Oryzasativasubsp.japonicaGN=Os01g0276200PE=4SV=1	tr|A0A0P0V1K5|A0A0P0V1K5_ORYSJOs01g0276200protein(Fragment)OS=Oryzasativasubsp.japonicaGN=Os01g0276200PE=4SV=1						6	6	6	21.7	21.7	21.7	45.328	0	35.887	1294400000	65	0.186434	1	0.106871	0.0481637	26.1854	25.7766	25.7898	25.4675	26.022	25.9418
Color2 [DarkGray]	1	4		tr|A0A0P0V1K7|A0A0P0V1K7_ORYSJOs01g0300600protein(Fragment)OS=Oryzasativasubsp.japonicaGN=Os01g0300600PE=4SV=1	tr|A0A0P0V1K7|A0A0P0V1K7_ORYSJOs01g0300600protein(Fragment)OS=Oryzasativasubsp.japonicaGN=Os01g0300600PE=4SV=1						3	3	3	9.7	9.7	9.7	45.463	0	7.9151	186100000	23	0.241641	1	-0.166977	-0.0734746	22.9304	22.6286	23.015	23.3931	23.1238	22.558
Color2 [DarkGray]	1	4		tr|A0A0P0V4C6|A0A0P0V4C6_ORYSJOs01g0566900protein(Fragment)OS=Oryzasativasubsp.japonicaGN=Os01g0566900PE=4SV=1	tr|A0A0P0V4C6|A0A0P0V4C6_ORYSJOs01g0566900protein(Fragment)OS=Oryzasativasubsp.japonicaGN=Os01g0566900PE=4SV=1						1	1	1	3.3	3.3	3.3	37.836	0.002441	2.4834	74083000	13	0.823402	1	1.52862	0.534457	22.0165	21.2268	22.1806	18.7041	21.3807	20.7532
Color2 [DarkGray]	1	4		tr|A0A0P0V549|A0A0P0V549_ORYSJOs01g0611000protein(Fragment)OS=Oryzasativasubsp.japonicaGN=Os01g0611000PE=4SV=1;tr|Q9AX68|Q9AX68_ORYSJOs01g0611000proteinOS=Oryzasativasubsp.japonicaGN=P0410E03.33-1PE=2SV=1;tr|A0A0P0VJV0|A0A0P0VJV0_ORYSJOs02g0527500proteinOS=Oryzasativasubsp.japonicaGN=Os02g0527500PE=4SV=1	tr|A0A0P0V549|A0A0P0V549_ORYSJOs01g0611000protein(Fragment)OS=Oryzasativasubsp.japonicaGN=Os01g0611000PE=4SV=1;tr|Q9AX68|Q9AX68_ORYSJOs01g0611000proteinOS=Oryzasativasubsp.japonicaGN=P0410E03.33-1PE=2SV=1						9	9	8	27.9	27.9	25.7	39.308	0	40.51	2713100000	83	0.468246	1	-0.262247	-0.116948	26.8281	27.221	27.3316	27.201	27.2009	27.7656
Color2 [DarkGray]	1	4		tr|A0A0P0V679|A0A0P0V679_ORYSJOs01g0663400protein(Fragment)OS=Oryzasativasubsp.japonicaGN=Os01g0663400PE=3SV=1;tr|Q0JKM8|Q0JKM8_ORYSJOs01g0663400proteinOS=Oryzasativasubsp.japonicaGN=Os01g0663400PE=2SV=1;tr|A0A0P0V5L9|A0A0P0V5L9_ORYSJOs01g0631900proteinOS=Oryzasativasubsp.japonicaGN=Os01g0631900PE=3SV=1	tr|A0A0P0V679|A0A0P0V679_ORYSJOs01g0663400protein(Fragment)OS=Oryzasativasubsp.japonicaGN=Os01g0663400PE=3SV=1;tr|Q0JKM8|Q0JKM8_ORYSJOs01g0663400proteinOS=Oryzasativasubsp.japonicaGN=Os01g0663400PE=2SV=1;tr|A0A0P0V5L9|A0A0P0V5L9_ORYSJOs01g0631900proteinOS=Oryzasativasubsp.japonicaGN=Os01g0631900PE=3SV=1						2	1	1	4.9	2.2	2.2	47.694	0.0035928	2.3499	44198000	6	0.336126	1	-0.28879	-0.122646	20.9379	20.307	20.7123	21.5373	20.7362	20.5501
Color2 [DarkGray]	1	4		tr|A0A0P0V6Q2|A0A0P0V6Q2_ORYSJATPsynthasesubunitbeta(Fragment)OS=Oryzasativasubsp.japonicaGN=Os01g0685800PE=3SV=1;tr|Q0JKB4|Q0JKB4_ORYSJATPsynthasesubunitbetaOS=Oryzasativasubsp.japonicaGN=Os01g0685800PE=3SV=1	tr|A0A0P0V6Q2|A0A0P0V6Q2_ORYSJATPsynthasesubunitbeta(Fragment)OS=Oryzasativasubsp.japonicaGN=Os01g0685800PE=3SV=1;tr|Q0JKB4|Q0JKB4_ORYSJATPsynthasesubunitbetaOS=Oryzasativasubsp.japonicaGN=Os01g0685800PE=3SV=1						21	1	1	56.8	2.6	2.6	53.049	0	35.506	2671600000	25	0.0760976	1	-0.0702152	-0.0302068	26.6019	25.8055	26.5648	26.6491	26.0117	26.522
Color2 [DarkGray]	1	4		tr|A0A0P0V707|A0A0P0V707_ORYSJOs01g0698900proteinOS=Oryzasativasubsp.japonicaGN=Os01g0698900PE=4SV=1	tr|A0A0P0V707|A0A0P0V707_ORYSJOs01g0698900proteinOS=Oryzasativasubsp.japonicaGN=Os01g0698900PE=4SV=1						1	1	1	3.7	3.7	3.7	41.203	0.0004329	3.0522	1379200000	14	0.0547449	1	0.613024	0.104579	19.1914	26.892	26.5528	26.2935	17.7394	26.7642
Color2 [DarkGray]	1	4		tr|A0A0P0V749|A0A0P0V749_ORYSJOs01g0702300protein(Fragment)OS=Oryzasativasubsp.japonicaGN=Os01g0702300PE=4SV=1	tr|A0A0P0V749|A0A0P0V749_ORYSJOs01g0702300protein(Fragment)OS=Oryzasativasubsp.japonicaGN=Os01g0702300PE=4SV=1						2	2	2	3.5	3.5	3.5	76.277	0.0020475	2.5493	178980000	12	0.205728	1	0.163142	0.0707324	22.67	22.6958	22.7541	22.2283	22.2478	23.1543
Color2 [DarkGray]	1	4		tr|A0A0P0V7A3|A0A0P0V7A3_ORYSJOs01g0711400protein(Fragment)OS=Oryzasativasubsp.japonicaGN=Os01g0711400PE=4SV=1	tr|A0A0P0V7A3|A0A0P0V7A3_ORYSJOs01g0711400protein(Fragment)OS=Oryzasativasubsp.japonicaGN=Os01g0711400PE=4SV=1						9	1	1	41.9	3.4	3.4	34.84	0	6.5768	456690000	21	0.375644	1	-0.23052	-0.102118	23.8684	24.385	23.5779	24.0559	24.3787	24.0883
Color2 [DarkGray]	1	4		tr|A0A0P0V7E2|A0A0P0V7E2_ORYSJOs01g0716200protein(Fragment)OS=Oryzasativasubsp.japonicaGN=Os01g0716200PE=4SV=1;tr|Q5JMB8|Q5JMB8_ORYSJCalmodulin-bindingfamilyprotein-likeOS=Oryzasativasubsp.japonicaGN=P0683B11.9-1PE=2SV=1	tr|A0A0P0V7E2|A0A0P0V7E2_ORYSJOs01g0716200protein(Fragment)OS=Oryzasativasubsp.japonicaGN=Os01g0716200PE=4SV=1;tr|Q5JMB8|Q5JMB8_ORYSJCalmodulin-bindingfamilyprotein-likeOS=Oryzasativasubsp.japonicaGN=P0683B11.9-1PE=2SV=1						1	1	1	2	2	2	59.961	0.0057759	2.1185	16246000	2	0.074737	1	-0.124005	-0.048012	21.7036	21.2296	20.1041	20.5625	21.112	21.7347
Color2 [DarkGray]	1	4		tr|A0A0P0V7M3|A0A0P0V7M3_ORYSJMalicenzyme(Fragment)OS=Oryzasativasubsp.japonicaGN=Os01g0723400PE=3SV=1;tr|Q0JJQ7|Q0JJQ7_ORYSJMalicenzyme(Fragment)OS=Oryzasativasubsp.japonicaGN=Os01g0723400PE=3SV=1;tr|A0A0P0V7L8|A0A0P0V7L8_ORYSJMalicenzyme(Fragment)OS=Oryzasativasubsp.japonicaGN=Os01g0723400PE=3SV=1;tr|Q6T5D1|Q6T5D1_ORYSJMalicenzymeOS=Oryzasativasubsp.japonicaGN=Os05g0186300PE=2SV=1;tr|Q5JKW5|Q5J…	tr|A0A0P0V7M3|A0A0P0V7M3_ORYSJMalicenzyme(Fragment)OS=Oryzasativasubsp.japonicaGN=Os01g0723400PE=3SV=1;tr|Q0JJQ7|Q0JJQ7_ORYSJMalicenzyme(Fragment)OS=Oryzasativasubsp.japonicaGN=Os01g0723400PE=3SV=1;tr|A0A0P0V7L8|A0A0P0V7L8_ORYSJMalicenzyme(Fragment)OS=Oryzasativasubsp.japonicaGN=Os01g0723400PE=3SV=1						18	18	16	40.9	40.9	33.3	61.267	0	92.451	6419300000	216	0.552575	1	0.222738	0.102243	27.5297	27.4231	27.5917	27.4325	27.4931	26.9507
Color2 [DarkGray]	1	4		tr|Q5JN54|Q5JN54_ORYSJOs01g0750800proteinOS=Oryzasativasubsp.japonicaGN=P0046E05.18-1PE=4SV=1;tr|A0A0P0V7T1|A0A0P0V7T1_ORYSJOs01g0732100protein(Fragment)OS=Oryzasativasubsp.japonicaGN=Os01g0732100PE=4SV=1	tr|Q5JN54|Q5JN54_ORYSJOs01g0750800proteinOS=Oryzasativasubsp.japonicaGN=P0046E05.18-1PE=4SV=1;tr|A0A0P0V7T1|A0A0P0V7T1_ORYSJOs01g0732100protein(Fragment)OS=Oryzasativasubsp.japonicaGN=Os01g0732100PE=4SV=1						2	2	2	23.9	23.9	23.9	8.3676	0	6.439	387700000	21	0.0747693	1	0.13458	0.0511276	24.7107	23.4072	23.9098	24.7865	23.04	23.7975
Color2 [DarkGray]	1	4		tr|A0A0P0VA82|A0A0P0VA82_ORYSJOs01g0844800protein(Fragment)OS=Oryzasativasubsp.japonicaGN=Os01g0844800PE=4SV=1;tr|Q0JHT2|Q0JHT2_ORYSJOs01g0844800proteinOS=Oryzasativasubsp.japonicaGN=Os01g0844800PE=2SV=1;tr|A0A0P0VA70|A0A0P0VA70_ORYSJOs01g0844800protein(Fragment)OS=Oryzasativasubsp.japonicaGN=Os01g0844800PE=4SV=1	tr|A0A0P0VA82|A0A0P0VA82_ORYSJOs01g0844800protein(Fragment)OS=Oryzasativasubsp.japonicaGN=Os01g0844800PE=4SV=1;tr|Q0JHT2|Q0JHT2_ORYSJOs01g0844800proteinOS=Oryzasativasubsp.japonicaGN=Os01g0844800PE=2SV=1;tr|A0A0P0VA70|A0A0P0VA70_ORYSJOs01g0844800protein(Fragment)OS=Oryzasativasubsp.japonicaGN=Os01g0844800PE=4SV=1						2	2	2	2	2	2	112.46	0.00045167	3.4379	1522500000	2	1.04864	0.641333	-4.13304	-1.07306	20.1801	24.4679	20.3555	24.4384	24.7485	28.2158
Color2 [DarkGray]	1	4		tr|A0A0P0VAX3|A0A0P0VAX3_ORYSJOs01g0866600protein(Fragment)OS=Oryzasativasubsp.japonicaGN=Os01g0866600PE=3SV=1	tr|A0A0P0VAX3|A0A0P0VAX3_ORYSJOs01g0866600protein(Fragment)OS=Oryzasativasubsp.japonicaGN=Os01g0866600PE=3SV=1						2	2	2	28.8	28.8	28.8	7.7788	0	4.8892	218850000	8	0.456862	1	-0.398092	-0.167557	21.5046	22.6416	22.5224	22.7327	22.4103	22.7199
Color2 [DarkGray]	1	4		tr|A0A0P0VBP1|A0A0P0VBP1_ORYSJOs01g0895600proteinOS=Oryzasativasubsp.japonicaGN=Os01g0895600PE=3SV=1	tr|A0A0P0VBP1|A0A0P0VBP1_ORYSJOs01g0895600proteinOS=Oryzasativasubsp.japonicaGN=Os01g0895600PE=3SV=1						6	5	3	16.9	14.4	9.4	36.922	0	11.837	737330000	14	0.460916	1	1.26398	0.39693	24.3307	22.9009	24.5211	24.0071	23.4086	20.5451
Color2 [DarkGray]	1	4		tr|A0A0P0VEA4|A0A0P0VEA4_ORYSJOs02g0131100protein(Fragment)OS=Oryzasativasubsp.japonicaGN=Os02g0131100PE=4SV=1	tr|A0A0P0VEA4|A0A0P0VEA4_ORYSJOs02g0131100protein(Fragment)OS=Oryzasativasubsp.japonicaGN=Os02g0131100PE=4SV=1						3	3	3	8.2	8.2	8.2	54.42	0	6.9375	293780000	25	0.0812234	1	0.0514011	0.0231167	23.9785	23.7037	23.5163	23.3769	23.6714	23.9959
Color2 [DarkGray]	1	4		tr|A0A0P0VEB3|A0A0P0VEB3_ORYSJOs02g0131700proteinOS=Oryzasativasubsp.japonicaGN=Os02g0131700PE=4SV=1	tr|A0A0P0VEB3|A0A0P0VEB3_ORYSJOs02g0131700proteinOS=Oryzasativasubsp.japonicaGN=Os02g0131700PE=4SV=1						3	3	3	7.4	7.4	7.4	49.261	0	50.575	737160000	16	0.232898	1	0.285866	0.115182	24.8119	24.9268	24.7092	24.1048	25.4837	24.0018
Color2 [DarkGray]	1	4		tr|A0A0P0VEE1|A0A0P0VEE1_ORYSJOs02g0125200protein(Fragment)OS=Oryzasativasubsp.japonicaGN=Os02g0125200PE=4SV=1;tr|Q6ZJ55|Q6ZJ55_ORYSJAT-hookmotifnuclearlocalizedprotein1OS=Oryzasativasubsp.japonicaGN=Os08g0118000PE=2SV=1	tr|A0A0P0VEE1|A0A0P0VEE1_ORYSJOs02g0125200protein(Fragment)OS=Oryzasativasubsp.japonicaGN=Os02g0125200PE=4SV=1;tr|Q6ZJ55|Q6ZJ55_ORYSJAT-hookmotifnuclearlocalizedprotein1OS=Oryzasativasubsp.japonicaGN=Os08g0118000PE=2SV=1						2	2	2	6.5	6.5	6.5	39.221	0	4.7543	230040000	12	0.75171	1	-0.293788	-0.134793	22.6788	23.1526	22.6182	23.1709	22.9886	23.1715
Color2 [DarkGray]	1	4		tr|A0A0P0VEI2|A0A0P0VEI2_ORYSJOs02g0139600protein(Fragment)OS=Oryzasativasubsp.japonicaGN=Os02g0139600PE=4SV=1	tr|A0A0P0VEI2|A0A0P0VEI2_ORYSJOs02g0139600protein(Fragment)OS=Oryzasativasubsp.japonicaGN=Os02g0139600PE=4SV=1						4	4	4	23	23	23	24.677	0	10.034	264430000	16	0.228229	1	0.397101	0.148102	22.6078	23.7986	23.6644	21.8466	23.7103	23.3225
Color2 [DarkGray]	1	4		tr|A0A0P0VEM7|A0A0P0VEM7_ORYSJOs02g0139600proteinOS=Oryzasativasubsp.japonicaGN=Os02g0139600PE=4SV=1	tr|A0A0P0VEM7|A0A0P0VEM7_ORYSJOs02g0139600proteinOS=Oryzasativasubsp.japonicaGN=Os02g0139600PE=4SV=1						5	3	3	14.4	9.1	9.1	37.716	0	3.6571	113850000	8	0.123949	1	-0.234364	-0.0870759	22.0287	22.067	21.5885	22.9994	22.5861	20.8019
Color2 [DarkGray]	1	4		tr|A0A0P0VFH4|A0A0P0VFH4_ORYSJOs02g0181800protein(Fragment)OS=Oryzasativasubsp.japonicaGN=Os02g0181800PE=4SV=1;tr|A0A0P0WDT0|A0A0P0WDT0_ORYSJOs04g0577000proteinOS=Oryzasativasubsp.japonicaGN=Os04g0577000PE=4SV=1;tr|A0A0P0WDV8|A0A0P0WDV8_ORYSJOs04g0577000proteinOS=Oryzasativasubsp.japonicaGN=Os04g0577000PE=4SV=1	tr|A0A0P0VFH4|A0A0P0VFH4_ORYSJOs02g0181800protein(Fragment)OS=Oryzasativasubsp.japonicaGN=Os02g0181800PE=4SV=1						3	3	3	10.5	10.5	10.5	36.076	0	5.756	482710000	23	0.182727	1	-0.154682	-0.0666009	23.8499	24.4328	23.4439	23.7721	24.1734	24.2451
Color2 [DarkGray]	1	4		tr|A0A0P0VFL2|A0A0P0VFL2_ORYSJOs02g0179300protein(Fragment)OS=Oryzasativasubsp.japonicaGN=Os02g0179300PE=4SV=1;tr|Q6ETL3|Q6ETL3_ORYSJOs02g0179300proteinOS=Oryzasativasubsp.japonicaGN=Os02g0179300PE=4SV=1	tr|A0A0P0VFL2|A0A0P0VFL2_ORYSJOs02g0179300protein(Fragment)OS=Oryzasativasubsp.japonicaGN=Os02g0179300PE=4SV=1;tr|Q6ETL3|Q6ETL3_ORYSJOs02g0179300proteinOS=Oryzasativasubsp.japonicaGN=Os02g0179300PE=4SV=1						3	2	2	12	9.3	9.3	32.258	0	6.8082	221440000	13	0.647903	1	-0.182343	-0.0857202	22.4765	22.7455	22.6313	22.6015	22.8725	22.9263
Color2 [DarkGray]	1	4		tr|A0A0P0VFU8|A0A0P0VFU8_ORYSJOs02g0186700protein(Fragment)OS=Oryzasativasubsp.japonicaGN=Os02g0186700PE=4SV=1	tr|A0A0P0VFU8|A0A0P0VFU8_ORYSJOs02g0186700protein(Fragment)OS=Oryzasativasubsp.japonicaGN=Os02g0186700PE=4SV=1						1	1	1	4.1	4.1	4.1	24.446	0.0050388	2.168	31569000	3	0.00624777	1	-0.0214456	-0.00686035	21.0263	21.8457	19.5841	19.9008	19.9567	22.6629
Color2 [DarkGray]	1	4		tr|A0A0P0VFY4|A0A0P0VFY4_ORYSJOs02g0195500proteinOS=Oryzasativasubsp.japonicaGN=Os02g0195500PE=4SV=1;tr|A0A0P0VFX7|A0A0P0VFX7_ORYSJOs02g0195500protein(Fragment)OS=Oryzasativasubsp.japonicaGN=Os02g0195500PE=4SV=1;tr|Q6H7P9|Q6H7P9_ORYSJOs02g0195500proteinOS=Oryzasativasubsp.japonicaGN=Os02g0195500PE=4SV=1	tr|A0A0P0VFY4|A0A0P0VFY4_ORYSJOs02g0195500proteinOS=Oryzasativasubsp.japonicaGN=Os02g0195500PE=4SV=1;tr|A0A0P0VFX7|A0A0P0VFX7_ORYSJOs02g0195500protein(Fragment)OS=Oryzasativasubsp.japonicaGN=Os02g0195500PE=4SV=1;tr|Q6H7P9|Q6H7P9_ORYSJOs02g0195500proteinOS=Oryzasativasubsp.japonicaGN=Os02g0195500PE=4SV=1						2	2	2	3.7	3.7	3.7	61.883	0	3.7969	68331000	7	0.0112197	1	-0.026624	-0.00956747	21.3462	19.273	20.796	20.4237	19.7108	21.3607
Color2 [DarkGray]	1	4		tr|A0A0P0VG07|A0A0P0VG07_ORYSJOs02g0198300protein(Fragment)OS=Oryzasativasubsp.japonicaGN=Os02g0198300PE=4SV=1;tr|Q6H738|Q6H738_ORYSJOs02g0198300proteinOS=Oryzasativasubsp.japonicaGN=P0026H03.16-1PE=2SV=1	tr|A0A0P0VG07|A0A0P0VG07_ORYSJOs02g0198300protein(Fragment)OS=Oryzasativasubsp.japonicaGN=Os02g0198300PE=4SV=1;tr|Q6H738|Q6H738_ORYSJOs02g0198300proteinOS=Oryzasativasubsp.japonicaGN=P0026H03.16-1PE=2SV=1						2	2	2	7.6	7.6	7.6	33.368	0	5.0571	237630000	6	0.506894	1	-1.65768	-0.483101	23.0198	19.4598	24.1665	23.6011	24.2682	23.7499
Color2 [DarkGray]	1	4		tr|Q6H8D7|Q6H8D7_ORYSJOs02g0208900proteinOS=Oryzasativasubsp.japonicaGN=OJ1006_A02.21-2PE=4SV=1;tr|A0A0P0VGB7|A0A0P0VGB7_ORYSJOs02g0208900protein(Fragment)OS=Oryzasativasubsp.japonicaGN=Os02g0208900PE=4SV=1;tr|Q6H8D8|Q6H8D8_ORYSJOs02g0208900proteinOS=Oryzasativasubsp.japonicaGN=OJ1006_A02.21-1PE=2SV=1	tr|Q6H8D7|Q6H8D7_ORYSJOs02g0208900proteinOS=Oryzasativasubsp.japonicaGN=OJ1006_A02.21-2PE=4SV=1;tr|A0A0P0VGB7|A0A0P0VGB7_ORYSJOs02g0208900protein(Fragment)OS=Oryzasativasubsp.japonicaGN=Os02g0208900PE=4SV=1;tr|Q6H8D8|Q6H8D8_ORYSJOs02g0208900proteinOS=Oryzasativasubsp.japonicaGN=OJ1006_A02.21-1PE=2SV=1						6	6	6	14.9	14.9	14.9	59.364	0	15.107	471420000	21	1.07206	1	-0.654146	-0.286053	23.8198	24.2738	23.6812	24.4889	24.2439	25.0044
Color2 [DarkGray]	1	4		tr|A0A0P0VGV8|A0A0P0VGV8_ORYSJOs02g0226801protein(Fragment)OS=Oryzasativasubsp.japonicaGN=Os02g0226801PE=4SV=1	tr|A0A0P0VGV8|A0A0P0VGV8_ORYSJOs02g0226801protein(Fragment)OS=Oryzasativasubsp.japonicaGN=Os02g0226801PE=4SV=1						2	2	2	13.8	13.8	13.8	22.423	0	10.695	121950000	14	0.639451	1	-0.408995	-0.178711	22.6148	22.4875	21.7533	22.8299	22.4856	22.767
Color2 [DarkGray]	1	4		tr|A0A0P0VGY4|A0A0P0VGY4_ORYSJOs02g0245000protein(Fragment)OS=Oryzasativasubsp.japonicaGN=Os02g0245000PE=4SV=1;tr|Q6EUD5|Q6EUD5_ORYSJOs02g0245000proteinOS=Oryzasativasubsp.japonicaGN=Os02g0245000PE=4SV=1	tr|A0A0P0VGY4|A0A0P0VGY4_ORYSJOs02g0245000protein(Fragment)OS=Oryzasativasubsp.japonicaGN=Os02g0245000PE=4SV=1;tr|Q6EUD5|Q6EUD5_ORYSJOs02g0245000proteinOS=Oryzasativasubsp.japonicaGN=Os02g0245000PE=4SV=1						5	5	5	7.6	7.6	7.6	81.022	0	12.091	323860000	31	0.0524092	1	0.0215607	0.0100677	23.7095	24.066	23.9839	23.7268	24.0408	23.9271
Color2 [DarkGray]	1	4		tr|Q6K8B8|Q6K8B8_ORYSJ40SribosomalproteinS3aOS=Oryzasativasubsp.japonicaGN=Os02g0287000PE=3SV=1;tr|A0A0P0VHP9|A0A0P0VHP9_ORYSJOs02g0287000protein(Fragment)OS=Oryzasativasubsp.japonicaGN=Os02g0287000PE=3SV=1	tr|Q6K8B8|Q6K8B8_ORYSJ40SribosomalproteinS3aOS=Oryzasativasubsp.japonicaGN=Os02g0287000PE=3SV=1;tr|A0A0P0VHP9|A0A0P0VHP9_ORYSJOs02g0287000protein(Fragment)OS=Oryzasativasubsp.japonicaGN=Os02g0287000PE=3SV=1						12	5	3	43.3	17.6	11.1	29.759	0	11.849	730130000	20	0.201525	1	0.766644	0.22116	22.6457	24.3767	24.2973	24.5475	24.1639	20.3085
Color2 [DarkGray]	1	4		tr|A0A0P0VIA6|A0A0P0VIA6_ORYSJOs02g0325100protein(Fragment)OS=Oryzasativasubsp.japonicaGN=Os02g0325100PE=3SV=1;tr|Q6Z875|Q6Z875_ORYSJOs02g0325100proteinOS=Oryzasativasubsp.japonicaGN=Os02g0325100PE=2SV=1;tr|Q5Z9Q8|Q5Z9Q8_ORYSJOs06g0714500proteinOS=Oryzasativasubsp.japonicaGN=Os06g0714500PE=2SV=1	tr|A0A0P0VIA6|A0A0P0VIA6_ORYSJOs02g0325100protein(Fragment)OS=Oryzasativasubsp.japonicaGN=Os02g0325100PE=3SV=1;tr|Q6Z875|Q6Z875_ORYSJOs02g0325100proteinOS=Oryzasativasubsp.japonicaGN=Os02g0325100PE=2SV=1						10	9	9	34.1	30.7	30.7	39.372	0	50.593	3565800000	63	0.0563473	1	0.0205587	0.00967003	27.052	27.2749	27.3277	27.1875	27.0409	27.3644
Color2 [DarkGray]	1	4		tr|A0A0P0VIQ7|A0A0P0VIQ7_ORYSJOs02g0462900proteinOS=Oryzasativasubsp.japonicaGN=Os02g0462900PE=4SV=1	tr|A0A0P0VIQ7|A0A0P0VIQ7_ORYSJOs02g0462900proteinOS=Oryzasativasubsp.japonicaGN=Os02g0462900PE=4SV=1						2	2	2	26	26	26	8.4635	0	4.9324	659800000	19	0.814583	1	0.345071	0.15713	24.7134	25.2043	24.9234	24.8128	24.3505	24.6426
Color2 [DarkGray]	1	4		tr|A0A0P0VL75|A0A0P0VL75_ORYSJOs02g0596500protein(Fragment)OS=Oryzasativasubsp.japonicaGN=Os02g0596500PE=4SV=1	tr|A0A0P0VL75|A0A0P0VL75_ORYSJOs02g0596500protein(Fragment)OS=Oryzasativasubsp.japonicaGN=Os02g0596500PE=4SV=1						2	2	2	7.3	7.3	7.3	26.003	0	13.332	406440000	13	0.818606	1	-0.318976	-0.146289	23.8188	23.6215	23.6309	24.3428	23.7988	23.8866
Color2 [DarkGray]	1	4		tr|A0A0P0VLJ4|A0A0P0VLJ4_ORYSJGrpEproteinhomolog(Fragment)OS=Oryzasativasubsp.japonicaGN=Os02g0612000PE=3SV=1	tr|A0A0P0VLJ4|A0A0P0VLJ4_ORYSJGrpEproteinhomolog(Fragment)OS=Oryzasativasubsp.japonicaGN=Os02g0612000PE=3SV=1						2	2	2	7.5	7.5	7.5	32.741	0.00042644	2.8996	60290000	4	0.125372	1	-0.372341	-0.120604	22.3336	20.0602	22.3666	22.7784	22.6875	20.4115
Color2 [DarkGray]	1	4		tr|A0A0P0VLQ3|A0A0P0VLQ3_ORYSJOs02g0606100protein(Fragment)OS=Oryzasativasubsp.japonicaGN=Os02g0606100PE=4SV=1	tr|A0A0P0VLQ3|A0A0P0VLQ3_ORYSJOs02g0606100protein(Fragment)OS=Oryzasativasubsp.japonicaGN=Os02g0606100PE=4SV=1						1	1	1	12.2	12.2	12.2	12.209	0	4.4661	102920000	3	0.0953941	1	-0.325637	-0.101116	22.8176	23.2034	20.2645	20.956	22.5979	23.7085
Color2 [DarkGray]	1	4		tr|A0A0P0VLT9|A0A0P0VLT9_ORYSJOs02g0625500protein(Fragment)OS=Oryzasativasubsp.japonicaGN=Os02g0625500PE=4SV=1;tr|Q0DZE5|Q0DZE5_ORYSJOs02g0625500protein(Fragment)OS=Oryzasativasubsp.japonicaGN=Os02g0625500PE=4SV=1	tr|A0A0P0VLT9|A0A0P0VLT9_ORYSJOs02g0625500protein(Fragment)OS=Oryzasativasubsp.japonicaGN=Os02g0625500PE=4SV=1;tr|Q0DZE5|Q0DZE5_ORYSJOs02g0625500protein(Fragment)OS=Oryzasativasubsp.japonicaGN=Os02g0625500PE=4SV=1						20	20	17	75.4	75.4	68.9	35.394	0	323.31	43969000000	510	0.268978	1	0.0560309	0.0268945	30.6806	30.6047	30.7063	30.4544	30.7048	30.6642
Color2 [DarkGray]	1	4		tr|A0A0P0VMT8|A0A0P0VMT8_ORYSJOs02g0669000protein(Fragment)OS=Oryzasativasubsp.japonicaGN=Os02g0669000PE=4SV=1	tr|A0A0P0VMT8|A0A0P0VMT8_ORYSJOs02g0669000protein(Fragment)OS=Oryzasativasubsp.japonicaGN=Os02g0669000PE=4SV=1						2	2	2	4.3	4.3	4.3	39.978	0.0028226	2.4146	20580000	2	0.186845	1	-0.508802	-0.167356	21.0945	19.4623	20.728	21.7497	21.9512	19.1104
Color2 [DarkGray]	1	4		tr|A0A0P0VPQ5|A0A0P0VPQ5_ORYSJOs02g0752000protein(Fragment)OS=Oryzasativasubsp.japonicaGN=Os02g0752000PE=4SV=1;tr|Q6Z8I8|Q6Z8I8_ORYSJOs02g0752000proteinOS=Oryzasativasubsp.japonicaGN=Os02g0752000PE=4SV=1	tr|A0A0P0VPQ5|A0A0P0VPQ5_ORYSJOs02g0752000protein(Fragment)OS=Oryzasativasubsp.japonicaGN=Os02g0752000PE=4SV=1;tr|Q6Z8I8|Q6Z8I8_ORYSJOs02g0752000proteinOS=Oryzasativasubsp.japonicaGN=Os02g0752000PE=4SV=1						4	4	4	14.1	14.1	14.1	38.584	0	12.539	686330000	30	0.128647	1	-0.0778249	-0.0350244	24.4042	24.6694	25.0776	24.7056	24.6757	25.0033
Color2 [DarkGray]	1	4		tr|A0A0P0VQ78|A0A0P0VQ78_ORYSJOs02g0779200protein(Fragment)OS=Oryzasativasubsp.japonicaGN=Os02g0779200PE=4SV=1;tr|Q6K7G5|Q6K7G5_ORYSJOs02g0779200proteinOS=Oryzasativasubsp.japonicaGN=Os02g0779200PE=4SV=1	tr|A0A0P0VQ78|A0A0P0VQ78_ORYSJOs02g0779200protein(Fragment)OS=Oryzasativasubsp.japonicaGN=Os02g0779200PE=4SV=1;tr|Q6K7G5|Q6K7G5_ORYSJOs02g0779200proteinOS=Oryzasativasubsp.japonicaGN=Os02g0779200PE=4SV=1						8	8	8	16.7	16.7	16.7	79.874	0	113.53	3473300000	135	0.132265	1	0.0655022	0.0300159	26.4	26.628	26.3414	26.198	26.2665	26.7083
Color2 [DarkGray]	1	4		tr|A0A0P0VQF5|A0A0P0VQF5_ORYSJOs02g0782200protein(Fragment)OS=Oryzasativasubsp.japonicaGN=Os02g0782200PE=4SV=1;tr|A0A0P0VQD2|A0A0P0VQD2_ORYSJOs02g0782200protein(Fragment)OS=Oryzasativasubsp.japonicaGN=Os02g0782200PE=4SV=1;tr|Q6K7F1|Q6K7F1_ORYSJOs02g0782200proteinOS=Oryzasativasubsp.japonicaGN=Os02g0782200PE=4SV=1;tr|A0A0P0W2Q3|A0A0P0W2Q3_ORYSJOs03g0736000proteinOS=Oryzasativasubsp.japonicaGN=Os03…	tr|A0A0P0VQF5|A0A0P0VQF5_ORYSJOs02g0782200protein(Fragment)OS=Oryzasativasubsp.japonicaGN=Os02g0782200PE=4SV=1;tr|A0A0P0VQD2|A0A0P0VQD2_ORYSJOs02g0782200protein(Fragment)OS=Oryzasativasubsp.japonicaGN=Os02g0782200PE=4SV=1;tr|Q6K7F1|Q6K7F1_ORYSJOs02g0782200proteinOS=Oryzasativasubsp.japonicaGN=Os02g0782200PE=4SV=1;tr|A0A0P0W2Q3|A0A0P0W2Q3_ORYSJOs03g0736000proteinOS=Oryzasativasubsp.japonicaGN=Os03…						3	3	3	8.6	8.6	8.6	51.796	0	12.049	212640000	15	0.389771	1	-0.323001	-0.137481	22.6269	23.1321	22.9953	23.185	22.7255	23.8129
Color2 [DarkGray]	1	4		tr|A0A0P0VQE6|A0A0P0VQE6_ORYSJOs02g0786400proteinOS=Oryzasativasubsp.japonicaGN=Os02g0786400PE=3SV=1	tr|A0A0P0VQE6|A0A0P0VQE6_ORYSJOs02g0786400proteinOS=Oryzasativasubsp.japonicaGN=Os02g0786400PE=3SV=1						1	1	1	3.4	3.4	3.4	46.006	0.00044464	3.2846	42882000	1	0.0342541	1	-0.046538	-0.0189238	21.8792	21.9786	20.7318	21.8898	21.7005	21.139
Color2 [DarkGray]	1	4		tr|A0A0P0VQT9|A0A0P0VQT9_ORYSJOs02g0793700protein(Fragment)OS=Oryzasativasubsp.japonicaGN=Os02g0793700PE=4SV=1;tr|Q6K680|Q6K680_ORYSJCytochromeb5domain-containingprotein-likeOS=Oryzasativasubsp.japonicaGN=Os02g0793700PE=2SV=1	tr|A0A0P0VQT9|A0A0P0VQT9_ORYSJOs02g0793700protein(Fragment)OS=Oryzasativasubsp.japonicaGN=Os02g0793700PE=4SV=1;tr|Q6K680|Q6K680_ORYSJCytochromeb5domain-containingprotein-likeOS=Oryzasativasubsp.japonicaGN=Os02g0793700PE=2SV=1						6	6	6	74.3	74.3	74.3	10.697	0	123.19	7984000000	148	0.498135	1	-0.319717	-0.140212	28.0863	28.2743	28.2192	28.2812	28.1976	29.0601
Color2 [DarkGray]	1	4		tr|Q6Z8Y5|Q6Z8Y5_ORYSJRibosomalproteinL37OS=Oryzasativasubsp.japonicaGN=Os02g0111700PE=2SV=1;tr|Q0J889|Q0J889_ORYSJRibosomalproteinL37OS=Oryzasativasubsp.japonicaGN=Os08g0128500PE=3SV=2;tr|A0A0P0VR59|A0A0P0VR59_ORYSJOs02g0815000proteinOS=Oryzasativasubsp.japonicaGN=Os02g0815000PE=3SV=1	tr|Q6Z8Y5|Q6Z8Y5_ORYSJRibosomalproteinL37OS=Oryzasativasubsp.japonicaGN=Os02g0111700PE=2SV=1;tr|Q0J889|Q0J889_ORYSJRibosomalproteinL37OS=Oryzasativasubsp.japonicaGN=Os08g0128500PE=3SV=2;tr|A0A0P0VR59|A0A0P0VR59_ORYSJOs02g0815000proteinOS=Oryzasativasubsp.japonicaGN=Os02g0815000PE=3SV=1						1	1	1	12.8	12.8	12.8	10.794	0	4.9348	117210000	7	0.333807	1	-0.786039	-0.264564	19.1138	19.6441	18.9196	21.8838	19.3212	18.8306
Color2 [DarkGray]	1	4		tr|A0A0P0VRF4|A0A0P0VRF4_ORYSJUbiquitincarboxyl-terminalhydrolase(Fragment)OS=Oryzasativasubsp.japonicaGN=Os02g0822200PE=3SV=1;tr|Q6K6Z5|Q6K6Z5_ORYSJUbiquitincarboxyl-terminalhydrolaseOS=Oryzasativasubsp.japonicaGN=P0474F11.34-1PE=2SV=1	tr|A0A0P0VRF4|A0A0P0VRF4_ORYSJUbiquitincarboxyl-terminalhydrolase(Fragment)OS=Oryzasativasubsp.japonicaGN=Os02g0822200PE=3SV=1;tr|Q6K6Z5|Q6K6Z5_ORYSJUbiquitincarboxyl-terminalhydrolaseOS=Oryzasativasubsp.japonicaGN=P0474F11.34-1PE=2SV=1						1	1	1	3.4	3.4	3.4	36.625	0.0028409	2.4613	232570000	1	0.269405	1	-0.135068	-0.0613759	22.8031	22.7269	23.1955	23.2967	22.8194	23.0146
Color2 [DarkGray]	1	4		tr|A0A0P0VRQ0|A0A0P0VRQ0_ORYSJOs02g0822300proteinOS=Oryzasativasubsp.japonicaGN=Os02g0822300PE=4SV=1;tr|A0A0P0V3L2|A0A0P0V3L2_ORYSJOs01g0533450protein(Fragment)OS=Oryzasativasubsp.japonicaGN=Os01g0533450PE=4SV=1	tr|A0A0P0VRQ0|A0A0P0VRQ0_ORYSJOs02g0822300proteinOS=Oryzasativasubsp.japonicaGN=Os02g0822300PE=4SV=1						11	11	11	38.4	38.4	38.4	37.69	0	82.739	4184500000	127	0.485952	1	-0.278407	-0.123776	27.2629	26.9367	27.7663	27.6972	27.4831	27.6209
Color2 [DarkGray]	1	4		tr|A0A0P0VRW1|A0A0P0VRW1_ORYSJOs03g0101600protein(Fragment)OS=Oryzasativasubsp.japonicaGN=Os03g0101600PE=4SV=1	tr|A0A0P0VRW1|A0A0P0VRW1_ORYSJOs03g0101600protein(Fragment)OS=Oryzasativasubsp.japonicaGN=Os03g0101600PE=4SV=1						3	3	3	11.9	11.9	11.9	36.513	0	13.114	308990000	32	0.443512	1	-0.145319	-0.0678826	23.4095	23.7934	23.43	23.5825	23.8076	23.6787
Color2 [DarkGray]	1	4		tr|A0A0P0VS15|A0A0P0VS15_ORYSJNascentpolypeptide-associatedcomplexsubunitbeta(Fragment)OS=Oryzasativasubsp.japonicaGN=Os03g0109600PE=3SV=1;tr|Q84VF8|Q84VF8_ORYSJNascentpolypeptide-associatedcomplexsubunitbetaOS=Oryzasativasubsp.japonicaGN=LOC_Os03g01910PE=2SV=1;tr|A0A0P0VSA9|A0A0P0VSA9_ORYSJNascentpolypeptide-associatedcomplexsubunitbeta(Fragment)OS=Oryzasativasubsp.japonicaGN=Os03g0109600PE=3SV=1	tr|A0A0P0VS15|A0A0P0VS15_ORYSJNascentpolypeptide-associatedcomplexsubunitbeta(Fragment)OS=Oryzasativasubsp.japonicaGN=Os03g0109600PE=3SV=1;tr|Q84VF8|Q84VF8_ORYSJNascentpolypeptide-associatedcomplexsubunitbetaOS=Oryzasativasubsp.japonicaGN=LOC_Os03g01910PE=2SV=1;tr|A0A0P0VSA9|A0A0P0VSA9_ORYSJNascentpolypeptide-associatedcomplexsubunitbeta(Fragment)OS=Oryzasativasubsp.japonicaGN=Os03g0109600PE=3SV=1						6	6	3	50.3	50.3	32.2	16.349	0	56.359	3533600000	80	0.155347	1	0.220182	0.087019	27.5619	27.2266	27.1755	26.104	27.368	27.8316
Color2 [DarkGray]	1	4		tr|A0A0P0VSD0|A0A0P0VSD0_ORYSJPeroxidase(Fragment)OS=Oryzasativasubsp.japonicaGN=Os03g0121200PE=3SV=1;tr|Q10SI9|Q10SI9_ORYSJPeroxidaseOS=Oryzasativasubsp.japonicaGN=Os03g0121200PE=2SV=1	tr|A0A0P0VSD0|A0A0P0VSD0_ORYSJPeroxidase(Fragment)OS=Oryzasativasubsp.japonicaGN=Os03g0121200PE=3SV=1;tr|Q10SI9|Q10SI9_ORYSJPeroxidaseOS=Oryzasativasubsp.japonicaGN=Os03g0121200PE=2SV=1						3	2	2	14.3	11.2	11.2	29.521	0	4.7991	47105000	6	0.193996	1	0.16194	0.0697926	21.2455	21.8335	21.8095	21.0445	21.4284	21.9298
Color2 [DarkGray]	1	4		tr|A0A0P0VSV2|A0A0P0VSV2_ORYSJOs03g0141000proteinOS=Oryzasativasubsp.japonicaGN=Os03g0141000PE=4SV=1	tr|A0A0P0VSV2|A0A0P0VSV2_ORYSJOs03g0141000proteinOS=Oryzasativasubsp.japonicaGN=Os03g0141000PE=4SV=1						6	6	6	45	45	45	9.2107	0	23.092	6724800000	71	0.326084	1	0.333227	0.137696	27.8486	28.1887	27.9839	28.4487	27.5092	27.0636
Color2 [DarkGray]	1	4		tr|A0A0P0VT94|A0A0P0VT94_ORYSJOs03g0158500protein(Fragment)OS=Oryzasativasubsp.japonicaGN=Os03g0158500PE=4SV=1;tr|A0A0P0VTA0|A0A0P0VTA0_ORYSJOs03g0158500protein(Fragment)OS=Oryzasativasubsp.japonicaGN=Os03g0158500PE=4SV=1;tr|Q10RI4|Q10RI4_ORYSJOs03g0158500proteinOS=Oryzasativasubsp.japonicaGN=LOC_Os03g06240PE=4SV=1;tr|A0A0P0VT81|A0A0P0VT81_ORYSJOs03g0158500protein(Fragment)OS=Oryzasativasubsp.jap…	tr|A0A0P0VT94|A0A0P0VT94_ORYSJOs03g0158500protein(Fragment)OS=Oryzasativasubsp.japonicaGN=Os03g0158500PE=4SV=1;tr|A0A0P0VTA0|A0A0P0VTA0_ORYSJOs03g0158500protein(Fragment)OS=Oryzasativasubsp.japonicaGN=Os03g0158500PE=4SV=1;tr|Q10RI4|Q10RI4_ORYSJOs03g0158500proteinOS=Oryzasativasubsp.japonicaGN=LOC_Os03g06240PE=4SV=1;tr|A0A0P0VT81|A0A0P0VT81_ORYSJOs03g0158500protein(Fragment)OS=Oryzasativasubsp.jap…						8	8	7	24.8	24.8	21.1	48.061	0	22.019	798040000	32	0.116419	1	0.0401255	0.0188798	24.9547	24.8642	24.9596	24.9262	24.6586	25.0734
Color2 [DarkGray]	1	4		tr|A0A0P0VTD1|A0A0P0VTD1_ORYSJOs03g0161302protein(Fragment)OS=Oryzasativasubsp.japonicaGN=Os03g0161302PE=4SV=1	tr|A0A0P0VTD1|A0A0P0VTD1_ORYSJOs03g0161302protein(Fragment)OS=Oryzasativasubsp.japonicaGN=Os03g0161302PE=4SV=1						1	1	1	2.4	2.4	2.4	37.772	0.0043427	2.297	13183000000	59	0.516828	1	-0.390839	-0.167607	28.3162	28.3075	28.9273	29.3245	28.4276	28.9715
Color2 [DarkGray]	1	4		tr|A0A0P0VTH4|A0A0P0VTH4_ORYSJOs03g0165200proteinOS=Oryzasativasubsp.japonicaGN=Os03g0165200PE=4SV=1	tr|A0A0P0VTH4|A0A0P0VTH4_ORYSJOs03g0165200proteinOS=Oryzasativasubsp.japonicaGN=Os03g0165200PE=4SV=1						1	1	1	2.9	2.9	2.9	52.704	0.0012448	2.6595	169090000	7	0.763337	1	-1.66558	-0.554463	20.9625	18.0278	21.0372	21.9831	21.4383	21.6029
Color2 [DarkGray]	1	4		tr|A0A0P0VTN6|A0A0P0VTN6_ORYSJCysteineproteinaseinhibitorOS=Oryzasativasubsp.japonicaGN=Os03g0172850PE=3SV=1	tr|A0A0P0VTN6|A0A0P0VTN6_ORYSJCysteineproteinaseinhibitorOS=Oryzasativasubsp.japonicaGN=Os03g0172850PE=3SV=1						2	2	2	14.1	14.1	14.1	18.795	0	4.5797	64029000	6	0.638908	1	-1.30941	-0.447722	20.116	21.9238	19.5822	21.1957	21.3185	23.036
Color2 [DarkGray]	1	4		tr|A0A0P0VUC6|A0A0P0VUC6_ORYSJOs03g0194900proteinOS=Oryzasativasubsp.japonicaGN=Os03g0194900PE=4SV=1;tr|Q8H7W7|Q8H7W7_ORYSJMembraneprotein,putative,expressedOS=Oryzasativasubsp.japonicaGN=LOC_Os03g09900PE=2SV=1	tr|A0A0P0VUC6|A0A0P0VUC6_ORYSJOs03g0194900proteinOS=Oryzasativasubsp.japonicaGN=Os03g0194900PE=4SV=1;tr|Q8H7W7|Q8H7W7_ORYSJMembraneprotein,putative,expressedOS=Oryzasativasubsp.japonicaGN=LOC_Os03g09900PE=2SV=1						1	1	1	7.7	7.7	7.7	21.734	0	4.8682	102560000	10	0.105646	1	0.0784512	0.0345947	21.971	21.78	22.2408	22.2966	21.9632	21.4967
Color2 [DarkGray]	1	4		tr|A0A0P0VUL0|A0A0P0VUL0_ORYSJOs03g0210600protein(Fragment)OS=Oryzasativasubsp.japonicaGN=Os03g0210600PE=4SV=1	tr|A0A0P0VUL0|A0A0P0VUL0_ORYSJOs03g0210600protein(Fragment)OS=Oryzasativasubsp.japonicaGN=Os03g0210600PE=4SV=1						5	5	5	18.3	18.3	18.3	31.758	0	10.25	694750000	11	0.301066	1	-0.187202	-0.0831009	24.3652	24.7216	24.6568	24.7612	24.3777	25.1664
Color2 [DarkGray]	1	4		tr|Q0J2F7|Q0J2F7_ORYSJOs09g0347500protein(Fragment)OS=Oryzasativasubsp.japonicaGN=Os09g0347500PE=3SV=1;tr|A0A0P0VUM8|A0A0P0VUM8_ORYSJOs03g0213100protein(Fragment)OS=Oryzasativasubsp.japonicaGN=Os03g0213100PE=3SV=1;tr|Q6ES11|Q6ES11_ORYSJOs09g0347700proteinOS=Oryzasativasubsp.japonicaGN=Os09g0347700PE=2SV=1;tr|Q10Q18|Q10Q18_ORYSJOs03g0213100proteinOS=Oryzasativasubsp.japonicaGN=Os03g0213100PE=3SV=1	tr|Q0J2F7|Q0J2F7_ORYSJOs09g0347500protein(Fragment)OS=Oryzasativasubsp.japonicaGN=Os09g0347500PE=3SV=1;tr|A0A0P0VUM8|A0A0P0VUM8_ORYSJOs03g0213100protein(Fragment)OS=Oryzasativasubsp.japonicaGN=Os03g0213100PE=3SV=1;tr|Q6ES11|Q6ES11_ORYSJOs09g0347700proteinOS=Oryzasativasubsp.japonicaGN=Os09g0347700PE=2SV=1;tr|Q10Q18|Q10Q18_ORYSJOs03g0213100proteinOS=Oryzasativasubsp.japonicaGN=Os03g0213100PE=3SV=1						1	1	1	3.1	3.1	3.1	38.389	0.0012392	2.6082	73818000	4	0.405087	1	-1.01805	-0.332093	22.1019	20.0062	20.1842	23.3794	20.6059	21.3612
Color2 [DarkGray]	1	4		tr|A0A0P0VW37|A0A0P0VW37_ORYSJOs03g0277500protein(Fragment)OS=Oryzasativasubsp.japonicaGN=Os03g0277500PE=4SV=1	tr|A0A0P0VW37|A0A0P0VW37_ORYSJOs03g0277500protein(Fragment)OS=Oryzasativasubsp.japonicaGN=Os03g0277500PE=4SV=1						4	4	4	37	37	37	17.67	0	35.843	1037100000	67	0.121002	1	0.0561199	0.0258709	25.6655	25.7531	25.7624	25.4618	25.5512	25.9997
Color2 [DarkGray]	1	4		tr|A0A0P0VWD8|A0A0P0VWD8_ORYSJOs03g0294200proteinOS=Oryzasativasubsp.japonicaGN=Os03g0294200PE=4SV=1;tr|Q10MV5|Q10MV5_ORYSJ6-phosphofructo-2-kinasefamilyprotein,expressedOS=Oryzasativasubsp.japonicaGN=LOC_Os03g18310PE=4SV=1;tr|A0A0P0WIL9|A0A0P0WIL9_ORYSJOs05g0164100protein(Fragment)OS=Oryzasativasubsp.japonicaGN=Os05g0164100PE=4SV=1;tr|Q75IQ9|Q75IQ9_ORYSJ'putative6-phosphofructo-2-kinase(EC2.7.1.…	tr|A0A0P0VWD8|A0A0P0VWD8_ORYSJOs03g0294200proteinOS=Oryzasativasubsp.japonicaGN=Os03g0294200PE=4SV=1;tr|Q10MV5|Q10MV5_ORYSJ6-phosphofructo-2-kinasefamilyprotein,expressedOS=Oryzasativasubsp.japonicaGN=LOC_Os03g18310PE=4SV=1;tr|A0A0P0WIL9|A0A0P0WIL9_ORYSJOs05g0164100protein(Fragment)OS=Oryzasativasubsp.japonicaGN=Os05g0164100PE=4SV=1;tr|Q75IQ9|Q75IQ9_ORYSJ'putative6-phosphofructo-2-kinase(EC2.7.1.…						4	4	4	11.5	11.5	11.5	49.261	0	8.8396	238430000	15	0.729109	1	0.51582	0.221953	23.4093	22.9885	23.5796	22.3862	23.318	22.7257
Color2 [DarkGray]	1	4		tr|A0A0P0VWM0|A0A0P0VWM0_ORYSJOs03g0314500protein(Fragment)OS=Oryzasativasubsp.japonicaGN=Os03g0314500PE=4SV=1;tr|A0A0P0VWP0|A0A0P0VWP0_ORYSJOs03g0314500protein(Fragment)OS=Oryzasativasubsp.japonicaGN=Os03g0314500PE=4SV=1;tr|Q84R85|Q84R85_ORYSJOs03g0403400proteinOS=Oryzasativasubsp.japonicaGN=Os03g0403400PE=4SV=1	tr|A0A0P0VWM0|A0A0P0VWM0_ORYSJOs03g0314500protein(Fragment)OS=Oryzasativasubsp.japonicaGN=Os03g0314500PE=4SV=1;tr|A0A0P0VWP0|A0A0P0VWP0_ORYSJOs03g0314500protein(Fragment)OS=Oryzasativasubsp.japonicaGN=Os03g0314500PE=4SV=1						18	18	18	29.1	29.1	29.1	83.932	0	43.447	2623000000	131	1.06173	1	-0.318799	-0.148894	26.4471	26.6168	26.6497	26.6743	26.8838	27.1119
Color2 [DarkGray]	1	4		tr|A0A0P0VWP7|A0A0P0VWP7_ORYSJOs03g0280550proteinOS=Oryzasativasubsp.japonicaGN=Os03g0280550PE=4SV=1	tr|A0A0P0VWP7|A0A0P0VWP7_ORYSJOs03g0280550proteinOS=Oryzasativasubsp.japonicaGN=Os03g0280550PE=4SV=1						1	1	1	10.7	10.7	10.7	11.092	0.0035957	2.3552	3049500000	9	0.406759	1	-0.140824	-0.0655948	25.9995	26.1283	25.7772	25.9217	26.2854	26.1203
Color2 [DarkGray]	1	4		tr|A0A0P0VX85|A0A0P0VX85_ORYSJOs03g0338000protein(Fragment)OS=Oryzasativasubsp.japonicaGN=Os03g0338000PE=3SV=1	tr|A0A0P0VX85|A0A0P0VX85_ORYSJOs03g0338000protein(Fragment)OS=Oryzasativasubsp.japonicaGN=Os03g0338000PE=3SV=1						6	4	4	15.1	11.6	11.6	51.949	0	12.328	632460000	20	0.209408	1	-0.106007	-0.0482714	24.0862	23.9977	24.1975	23.8577	24.5032	24.2386
Color2 [DarkGray]	1	4		tr|A0A0P0VY31|A0A0P0VY31_ORYSJOs03g0376800protein(Fragment)OS=Oryzasativasubsp.japonicaGN=Os03g0376800PE=4SV=1;tr|Q10KN9|Q10KN9_ORYSJKHdomain-containingprotein,putative,expressedOS=Oryzasativasubsp.japonicaGN=LOC_Os03g25970PE=2SV=1	tr|A0A0P0VY31|A0A0P0VY31_ORYSJOs03g0376800protein(Fragment)OS=Oryzasativasubsp.japonicaGN=Os03g0376800PE=4SV=1;tr|Q10KN9|Q10KN9_ORYSJKHdomain-containingprotein,putative,expressedOS=Oryzasativasubsp.japonicaGN=LOC_Os03g25970PE=2SV=1						3	3	3	9.9	9.9	9.9	44.958	0	6.9191	212330000	13	0.87863	1	0.278742	0.129784	23.86	23.7393	23.5228	23.2521	23.6304	23.4034
Color2 [DarkGray]	1	4		tr|A0A0P0VY68|A0A0P0VY68_ORYSJPhospho-2-dehydro-3-deoxyheptonatealdolase(Fragment)OS=Oryzasativasubsp.japonicaGN=Os03g0389700PE=3SV=1;tr|A0A0P0VY65|A0A0P0VY65_ORYSJPhospho-2-dehydro-3-deoxyheptonatealdolase(Fragment)OS=Oryzasativasubsp.japonicaGN=Os03g0389700PE=3SV=1	tr|A0A0P0VY68|A0A0P0VY68_ORYSJPhospho-2-dehydro-3-deoxyheptonatealdolase(Fragment)OS=Oryzasativasubsp.japonicaGN=Os03g0389700PE=3SV=1;tr|A0A0P0VY65|A0A0P0VY65_ORYSJPhospho-2-dehydro-3-deoxyheptonatealdolase(Fragment)OS=Oryzasativasubsp.japonicaGN=Os03g0389700PE=3SV=1						10	5	0	28.7	17.1	0	50.279	0	17.328	440250000	31	0.204852	1	0.178607	0.0764332	24.7056	24.5836	24.7206	23.8329	24.9177	24.7234
Color2 [DarkGray]	1	4		tr|A0A0P0VYT3|A0A0P0VYT3_ORYSJOs03g0418800protein(Fragment)OS=Oryzasativasubsp.japonicaGN=Os03g0418800PE=4SV=1	tr|A0A0P0VYT3|A0A0P0VYT3_ORYSJOs03g0418800protein(Fragment)OS=Oryzasativasubsp.japonicaGN=Os03g0418800PE=4SV=1						5	3	3	8	6.5	6.5	56.76	0	4.6502	284970000	6	0.120821	1	0.0867265	0.0383426	23.3322	23.0044	23.7808	23.5475	23.2048	23.105
Color2 [DarkGray]	1	4		tr|A0A0P0W059|A0A0P0W059_ORYSJOs03g0612600protein(Fragment)OS=Oryzasativasubsp.japonicaGN=Os03g0612600PE=4SV=1	tr|A0A0P0W059|A0A0P0W059_ORYSJOs03g0612600protein(Fragment)OS=Oryzasativasubsp.japonicaGN=Os03g0612600PE=4SV=1						3	3	3	25.7	25.7	25.7	18.577	0	4.806	314410000	6	0.456616	1	0.425002	0.176977	24.461	24.5168	23.5943	23.2334	24.0907	23.973
Color2 [DarkGray]	1	4		tr|A0A0P0W1B6|A0A0P0W1B6_ORYSJOs03g0661600protein(Fragment)OS=Oryzasativasubsp.japonicaGN=Os03g0661600PE=4SV=1	tr|A0A0P0W1B6|A0A0P0W1B6_ORYSJOs03g0661600protein(Fragment)OS=Oryzasativasubsp.japonicaGN=Os03g0661600PE=4SV=1						3	3	3	16.4	16.4	16.4	29.453	0	8.3751	143130000	4	0.650015	1	-0.651122	-0.265455	21.3363	21.1951	20.7755	21.0856	21.6451	22.5296
Color2 [DarkGray]	1	4		tr|A0A0P0W1E6|A0A0P0W1E6_ORYSJ3-isopropylmalatedehydrogenase(Fragment)OS=Oryzasativasubsp.japonicaGN=Os03g0655700PE=3SV=1;tr|A0A0P0W1R4|A0A0P0W1R4_ORYSJOs03g0655700protein(Fragment)OS=Oryzasativasubsp.japonicaGN=Os03g0655700PE=3SV=1	tr|A0A0P0W1E6|A0A0P0W1E6_ORYSJ3-isopropylmalatedehydrogenase(Fragment)OS=Oryzasativasubsp.japonicaGN=Os03g0655700PE=3SV=1						4	4	4	13.3	13.3	13.3	43.152	0	4.8497	215870000	11	0.334009	1	1.06628	0.321499	22.806	23.5589	22.9373	22.9398	23.6851	19.4785
Color2 [DarkGray]	1	4		tr|Q851I5|Q851I5_ORYSJOs03g0692700proteinOS=Oryzasativasubsp.japonicaGN=OSJNBb0021O11.27PE=4SV=1;tr|A0A0P0W1R1|A0A0P0W1R1_ORYSJOs03g0692700proteinOS=Oryzasativasubsp.japonicaGN=Os03g0692700PE=4SV=1	tr|Q851I5|Q851I5_ORYSJOs03g0692700proteinOS=Oryzasativasubsp.japonicaGN=OSJNBb0021O11.27PE=4SV=1;tr|A0A0P0W1R1|A0A0P0W1R1_ORYSJOs03g0692700proteinOS=Oryzasativasubsp.japonicaGN=Os03g0692700PE=4SV=1						1	1	1	8.8	8.8	8.8	17.475	0	5.7097	172200000	17	0.0454488	1	0.199402	0.0569781	20.2094	22.2299	23.514	23.1613	22.6941	19.4998
Color2 [DarkGray]	1	4		tr|A0A0P0W271|A0A0P0W271_ORYSJOs03g0680800protein(Fragment)OS=Oryzasativasubsp.japonicaGN=Os03g0680800PE=4SV=1;tr|A0A0P0YCY6|A0A0P0YCY6_ORYSJOs12g0636200proteinOS=Oryzasativasubsp.japonicaGN=Os12g0636200PE=4SV=1;tr|A0A0P0YCU2|A0A0P0YCU2_ORYSJOs12g0636200protein(Fragment)OS=Oryzasativasubsp.japonicaGN=Os12g0636200PE=4SV=1;tr|Q9AYD9|Q9AYD9_ORYSJAssociatedwithHOXfamilyprotein,expressedOS=Oryzasativa…	tr|A0A0P0W271|A0A0P0W271_ORYSJOs03g0680800protein(Fragment)OS=Oryzasativasubsp.japonicaGN=Os03g0680800PE=4SV=1;tr|A0A0P0YCY6|A0A0P0YCY6_ORYSJOs12g0636200proteinOS=Oryzasativasubsp.japonicaGN=Os12g0636200PE=4SV=1;tr|A0A0P0YCU2|A0A0P0YCU2_ORYSJOs12g0636200protein(Fragment)OS=Oryzasativasubsp.japonicaGN=Os12g0636200PE=4SV=1;tr|Q9AYD9|Q9AYD9_ORYSJAssociatedwithHOXfamilyprotein,expressedOS=Oryzasativa…						1	1	1	4.2	4.2	4.2	29.398	0.0057737	2.1185	57283000	4	0.341007	1	0.537217	0.202598	21.1005	21.5051	21.1154	21.3292	19.4271	21.3531
Color2 [DarkGray]	1	4		tr|A0A0P0W4W6|A0A0P0W4W6_ORYSJOs03g0810600protein(Fragment)OS=Oryzasativasubsp.japonicaGN=Os03g0810600PE=4SV=1;tr|Q6ATR5|Q6ATR5_ORYSJMitochondrialRhoGTPaseOS=Oryzasativasubsp.japonicaGN=OSJNBa0028F23.7PE=2SV=1;tr|A0A0N7KE18|A0A0N7KE18_ORYSJOs01g0843300proteinOS=Oryzasativasubsp.japonicaGN=Os01g0843300PE=4SV=1	tr|A0A0P0W4W6|A0A0P0W4W6_ORYSJOs03g0810600protein(Fragment)OS=Oryzasativasubsp.japonicaGN=Os03g0810600PE=4SV=1;tr|Q6ATR5|Q6ATR5_ORYSJMitochondrialRhoGTPaseOS=Oryzasativasubsp.japonicaGN=OSJNBa0028F23.7PE=2SV=1						3	3	3	6.3	6.3	6.3	65.989	0	6.1169	147280000	11	0.0293351	1	0.0347989	0.0145059	22.7502	22.3359	23.0457	23.1744	22.8314	22.0216
Color2 [DarkGray]	1	4		tr|A0A0P0W5A5|A0A0P0W5A5_ORYSJOs03g0833900proteinOS=Oryzasativasubsp.japonicaGN=Os03g0833900PE=4SV=1;tr|Q75LI1|Q75LI1_ORYSJGuaninedeaminase,putative,expressedOS=Oryzasativasubsp.japonicaGN=LOC_Os03g61810PE=2SV=1	tr|A0A0P0W5A5|A0A0P0W5A5_ORYSJOs03g0833900proteinOS=Oryzasativasubsp.japonicaGN=Os03g0833900PE=4SV=1;tr|Q75LI1|Q75LI1_ORYSJGuaninedeaminase,putative,expressedOS=Oryzasativasubsp.japonicaGN=LOC_Os03g61810PE=2SV=1						1	1	1	20.7	20.7	20.7	12.055	0.0090703	1.9932	33521000	1	0.385301	1	0.476615	0.18908	21.6195	21.2188	21.127	20.88	19.9653	21.6903
Color2 [DarkGray]	1	4		tr|A0A0P0W6L3|A0A0P0W6L3_ORYSJOs04g0129500protein(Fragment)OS=Oryzasativasubsp.japonicaGN=Os04g0129500PE=4SV=1;tr|Q0JF82|Q0JF82_ORYSJOs04g0129500proteinOS=Oryzasativasubsp.japonicaGN=Os04g0129500PE=4SV=2	tr|A0A0P0W6L3|A0A0P0W6L3_ORYSJOs04g0129500protein(Fragment)OS=Oryzasativasubsp.japonicaGN=Os04g0129500PE=4SV=1;tr|Q0JF82|Q0JF82_ORYSJOs04g0129500proteinOS=Oryzasativasubsp.japonicaGN=Os04g0129500PE=4SV=2						2	2	2	3.9	3.9	3.9	74.401	0.00044763	3.3484	35039000	6	0.214982	1	-0.447992	-0.159442	20.1387	20.6477	21.2029	22.585	20.6076	20.1407
Color2 [DarkGray]	1	4		tr|A0A0P0W6L8|A0A0P0W6L8_ORYSJOs03g0859600protein(Fragment)OS=Oryzasativasubsp.japonicaGN=Os03g0859600PE=3SV=1	tr|A0A0P0W6L8|A0A0P0W6L8_ORYSJOs03g0859600protein(Fragment)OS=Oryzasativasubsp.japonicaGN=Os03g0859600PE=3SV=1						11	10	6	51.3	49	31.7	32.905	0	49.655	1998100000	67	0.209527	1	0.114592	0.0518086	25.7299	25.2235	25.9115	25.4917	25.6002	25.4292
Color2 [DarkGray]	1	4		tr|A0A0P0W7X9|A0A0P0W7X9_ORYSJAmineoxidaseOS=Oryzasativasubsp.japonicaGN=Os04g0269600PE=3SV=1;tr|A0A0P0WWN0|A0A0P0WWN0_ORYSJAmineoxidaseOS=Oryzasativasubsp.japonicaGN=Os06g0338700PE=3SV=1	tr|A0A0P0W7X9|A0A0P0W7X9_ORYSJAmineoxidaseOS=Oryzasativasubsp.japonicaGN=Os04g0269600PE=3SV=1;tr|A0A0P0WWN0|A0A0P0WWN0_ORYSJAmineoxidaseOS=Oryzasativasubsp.japonicaGN=Os06g0338700PE=3SV=1						2	2	2	15.8	15.8	15.8	17.294	0	3.5965	341610000	10	0.0863672	1	0.0273444	0.0129451	23.5846	23.574	23.5207	23.674	23.3145	23.6089
Color2 [DarkGray]	1	4		tr|A0A0P0W896|A0A0P0W896_ORYSJAmineoxidase(Fragment)OS=Oryzasativasubsp.japonicaGN=Os04g0269600PE=3SV=1;tr|A0A0P0W8J1|A0A0P0W8J1_ORYSJAmineoxidaseOS=Oryzasativasubsp.japonicaGN=Os04g0269600PE=3SV=1	tr|A0A0P0W896|A0A0P0W896_ORYSJAmineoxidase(Fragment)OS=Oryzasativasubsp.japonicaGN=Os04g0269600PE=3SV=1;tr|A0A0P0W8J1|A0A0P0W8J1_ORYSJAmineoxidaseOS=Oryzasativasubsp.japonicaGN=Os04g0269600PE=3SV=1						3	3	3	14.9	14.9	14.9	33.235	0	17.248	868650000	41	0.0817561	1	-0.0514634	-0.023156	24.4093	24.8029	24.751	24.3709	24.7372	25.0096
Color2 [DarkGray]	1	4		tr|A0A0P0W8B2|A0A0P0W8B2_ORYSJAmineoxidaseOS=Oryzasativasubsp.japonicaGN=Os04g0269600PE=3SV=1	tr|A0A0P0W8B2|A0A0P0W8B2_ORYSJAmineoxidaseOS=Oryzasativasubsp.japonicaGN=Os04g0269600PE=3SV=1						4	4	4	16	16	16	32.951	0	10.571	273990000	22	0.00556582	1	-0.0226758	-0.0067984	19.6297	22.7049	23.0678	20.2858	22.6856	22.499
Color2 [DarkGray]	1	4		tr|A0A0P0W9D5|A0A0P0W9D5_ORYSJOs04g0382300protein(Fragment)OS=Oryzasativasubsp.japonicaGN=Os04g0382300PE=4SV=1;tr|Q7XVC0|Q7XVC0_ORYSJOSJNBa0072D21.10proteinOS=Oryzasativasubsp.japonicaGN=Os04g0382300PE=2SV=2	tr|A0A0P0W9D5|A0A0P0W9D5_ORYSJOs04g0382300protein(Fragment)OS=Oryzasativasubsp.japonicaGN=Os04g0382300PE=4SV=1;tr|Q7XVC0|Q7XVC0_ORYSJOSJNBa0072D21.10proteinOS=Oryzasativasubsp.japonicaGN=Os04g0382300PE=2SV=2						2	2	2	6.4	6.4	6.4	37.857	0	4.6112	262480000	8	0.621785	1	-0.42385	-0.183763	21.854	22.0162	22.7917	22.8067	22.6679	22.4588
Color2 [DarkGray]	1	4		tr|A0A0P0W9R6|A0A0P0W9R6_ORYSJOs04g0405100proteinOS=Oryzasativasubsp.japonicaGN=Os04g0405100PE=4SV=1	tr|A0A0P0W9R6|A0A0P0W9R6_ORYSJOs04g0405100proteinOS=Oryzasativasubsp.japonicaGN=Os04g0405100PE=4SV=1						5	5	4	24.4	24.4	19.2	27.703	0	17.507	641930000	40	0.105812	1	0.0701694	0.031338	24.7324	24.879	24.9932	24.3898	24.8305	25.1737
Color2 [DarkGray]	1	4		tr|A0A0P0W9W2|A0A0P0W9W2_ORYSJOs04g0390000proteinOS=Oryzasativasubsp.japonicaGN=Os04g0390000PE=4SV=1;tr|A0A0P0WA25|A0A0P0WA25_ORYSJOs04g0390000proteinOS=Oryzasativasubsp.japonicaGN=Os04g0390000PE=4SV=1;tr|A0A0P0W9J4|A0A0P0W9J4_ORYSJOs04g0390000protein(Fragment)OS=Oryzasativasubsp.japonicaGN=Os04g0390000PE=4SV=1	tr|A0A0P0W9W2|A0A0P0W9W2_ORYSJOs04g0390000proteinOS=Oryzasativasubsp.japonicaGN=Os04g0390000PE=4SV=1;tr|A0A0P0WA25|A0A0P0WA25_ORYSJOs04g0390000proteinOS=Oryzasativasubsp.japonicaGN=Os04g0390000PE=4SV=1						10	4	4	12	5.5	5.5	115.6	0	11.584	228130000	10	0.294864	1	0.448647	0.171462	22.5041	22.0259	22.8149	23.1233	21.6267	21.2491
Color2 [DarkGray]	1	4		tr|A0A0P0WAB9|A0A0P0WAB9_ORYSJAcetyl-coenzymeAsynthetaseOS=Oryzasativasubsp.japonicaGN=Os04g0404800PE=3SV=1	tr|A0A0P0WAB9|A0A0P0WAB9_ORYSJAcetyl-coenzymeAsynthetaseOS=Oryzasativasubsp.japonicaGN=Os04g0404800PE=3SV=1						5	1	1	8	2	2	81.669	0.00043975	3.1742	110880000	12	0.460027	1	0.241379	0.108409	22.769	22.3856	22.796	22.5958	22.0414	22.5894
Color2 [DarkGray]	1	4		tr|A0A0P0WB27|A0A0P0WB27_ORYSJAldose1-epimeraseOS=Oryzasativasubsp.japonicaGN=Os04g0458300PE=3SV=1	tr|A0A0P0WB27|A0A0P0WB27_ORYSJAldose1-epimeraseOS=Oryzasativasubsp.japonicaGN=Os04g0458300PE=3SV=1						2	2	2	9.2	9.2	9.2	40.496	0.00042626	2.8973	134690000	2	0.148687	1	0.145594	0.0615713	21.053	21.8009	22.1016	21.154	21.5629	21.8019
Color2 [DarkGray]	1	4		tr|A0A0P0WDE0|A0A0P0WDE0_ORYSJOs04g0558400protein(Fragment)OS=Oryzasativasubsp.japonicaGN=Os04g0558400PE=4SV=1;tr|Q0JB40|Q0JB40_ORYSJOs04g0558400proteinOS=Oryzasativasubsp.japonicaGN=Os04g0558400PE=2SV=1	tr|A0A0P0WDE0|A0A0P0WDE0_ORYSJOs04g0558400protein(Fragment)OS=Oryzasativasubsp.japonicaGN=Os04g0558400PE=4SV=1;tr|Q0JB40|Q0JB40_ORYSJOs04g0558400proteinOS=Oryzasativasubsp.japonicaGN=Os04g0558400PE=2SV=1						1	1	1	4.6	4.6	4.6	41.756	0.00042105	2.7872	31760000	2	0.173094	1	0.349124	0.126326	21.3703	19.2497	21.1242	19.6443	20.9072	20.1453
Color2 [DarkGray]	1	4		tr|A0A0P0WE37|A0A0P0WE37_ORYSJOs04g0589500protein(Fragment)OS=Oryzasativasubsp.japonicaGN=Os04g0589500PE=4SV=1	tr|A0A0P0WE37|A0A0P0WE37_ORYSJOs04g0589500protein(Fragment)OS=Oryzasativasubsp.japonicaGN=Os04g0589500PE=4SV=1						2	2	2	27	27	27	11.777	0	4.6728	343960000	8	0.319613	1	-0.237593	-0.103092	23.4129	23.697	24.2775	24.0188	23.7507	24.3307
Color2 [DarkGray]	1	4		tr|A0A0P0WEZ7|A0A0P0WEZ7_ORYSJOs04g0614650protein(Fragment)OS=Oryzasativasubsp.japonicaGN=Os04g0614650PE=4SV=1	tr|A0A0P0WEZ7|A0A0P0WEZ7_ORYSJOs04g0614650protein(Fragment)OS=Oryzasativasubsp.japonicaGN=Os04g0614650PE=4SV=1						13	13	13	10.3	10.3	10.3	173.05	0	36.522	994300000	45	0.210128	1	-0.134015	-0.0596386	24.9258	25.2877	24.714	25.4292	24.8	25.1004
Color2 [DarkGray]	1	4		tr|A0A0P0WFK3|A0A0P0WFK3_ORYSJOs04g0636600proteinOS=Oryzasativasubsp.japonicaGN=Os04g0636600PE=3SV=1;tr|A0A0P0WFA0|A0A0P0WFA0_ORYSJOs04g0636600protein(Fragment)OS=Oryzasativasubsp.japonicaGN=Os04g0636600PE=3SV=1	tr|A0A0P0WFK3|A0A0P0WFK3_ORYSJOs04g0636600proteinOS=Oryzasativasubsp.japonicaGN=Os04g0636600PE=3SV=1;tr|A0A0P0WFA0|A0A0P0WFA0_ORYSJOs04g0636600protein(Fragment)OS=Oryzasativasubsp.japonicaGN=Os04g0636600PE=3SV=1						3	3	3	12.2	12.2	12.2	40.501	0	4.1963	140110000	8	1.81067	1	1.1922	0.519633	23.5266	23.2684	22.7464	21.6307	22.0899	22.2442
Color2 [DarkGray]	1	4		tr|A0A0P0WFX4|A0A0P0WFX4_ORYSJOs04g0661600protein(Fragment)OS=Oryzasativasubsp.japonicaGN=Os04g0661600PE=4SV=1	tr|A0A0P0WFX4|A0A0P0WFX4_ORYSJOs04g0661600protein(Fragment)OS=Oryzasativasubsp.japonicaGN=Os04g0661600PE=4SV=1						1	1	1	5.9	5.9	5.9	43.713	0.0028386	2.4534	58005000	2	0.348876	1	-0.86308	-0.285161	19.0084	19.5562	21.2084	22.1339	20.8145	19.4138
Color2 [DarkGray]	1	4		tr|A0A0P0WG85|A0A0P0WG85_ORYSJOs04g0663100proteinOS=Oryzasativasubsp.japonicaGN=Os04g0663100PE=4SV=1	tr|A0A0P0WG85|A0A0P0WG85_ORYSJOs04g0663100proteinOS=Oryzasativasubsp.japonicaGN=Os04g0663100PE=4SV=1						8	8	8	12.2	12.2	12.2	98.48	0	19.416	654550000	24	2.16178	1	-0.561618	-0.266207	24.4068	24.477	24.1871	25.0257	24.7969	24.9332
Color2 [DarkGray]	1	4		tr|A0A0P0WGI0|A0A0P0WGI0_ORYSJOs04g0683100protein(Fragment)OS=Oryzasativasubsp.japonicaGN=Os04g0683100PE=4SV=1;tr|B9FDD2|B9FDD2_ORYSJOs04g0683100proteinOS=Oryzasativasubsp.japonicaGN=Os04g0683100PE=4SV=1	tr|A0A0P0WGI0|A0A0P0WGI0_ORYSJOs04g0683100protein(Fragment)OS=Oryzasativasubsp.japonicaGN=Os04g0683100PE=4SV=1;tr|B9FDD2|B9FDD2_ORYSJOs04g0683100proteinOS=Oryzasativasubsp.japonicaGN=Os04g0683100PE=4SV=1						2	2	2	11.2	11.2	11.2	21.679	0	5.2329	308900000	15	0.183006	1	-0.146378	-0.0635099	23.666	24.1357	23.9638	23.6714	23.9439	24.5893
Color2 [DarkGray]	1	4		tr|A0A0P0WGN9|A0A0P0WGN9_ORYSJOs04g0685800proteinOS=Oryzasativasubsp.japonicaGN=Os04g0685800PE=3SV=1	tr|A0A0P0WGN9|A0A0P0WGN9_ORYSJOs04g0685800proteinOS=Oryzasativasubsp.japonicaGN=Os04g0685800PE=3SV=1						3	3	3	22.7	22.7	22.7	19.527	0	18.324	623850000	30	0.111867	1	-0.10954	-0.0465181	24.313	24.8008	24.1003	23.9865	24.5786	24.9775
Color2 [DarkGray]	1	4		tr|A0A0P0WHN0|A0A0P0WHN0_ORYSJOs05g0129100protein(Fragment)OS=Oryzasativasubsp.japonicaGN=Os05g0129100PE=3SV=1;tr|Q0D6N1|Q0D6N1_ORYSJOs07g0461900protein(Fragment)OS=Oryzasativasubsp.japonicaGN=Os07g0461900PE=3SV=1	tr|A0A0P0WHN0|A0A0P0WHN0_ORYSJOs05g0129100protein(Fragment)OS=Oryzasativasubsp.japonicaGN=Os05g0129100PE=3SV=1;tr|Q0D6N1|Q0D6N1_ORYSJOs07g0461900protein(Fragment)OS=Oryzasativasubsp.japonicaGN=Os07g0461900PE=3SV=1						5	5	5	21.2	21.2	21.2	34.959	0	14.891	568090000	37	0.0598486	1	-0.110678	-0.0419103	24.5353	23.0767	24.8955	23.7442	24.249	24.8464
Color2 [DarkGray]	1	4		tr|A0A0P0WHP0|A0A0P0WHP0_ORYSJPeroxidaseOS=Oryzasativasubsp.japonicaGN=Os05g0134800PE=3SV=1	tr|A0A0P0WHP0|A0A0P0WHP0_ORYSJPeroxidaseOS=Oryzasativasubsp.japonicaGN=Os05g0134800PE=3SV=1						5	3	3	12	8.1	8.1	45.47	0	10.555	353080000	13	0.357994	1	-0.256749	-0.111692	23.3042	23.3919	24.0816	24.0212	23.5099	24.0169
Color2 [DarkGray]	1	4		tr|A0A0P0WI13|A0A0P0WI13_ORYSJOs05g0153300proteinOS=Oryzasativasubsp.japonicaGN=Os05g0153300PE=4SV=1	tr|A0A0P0WI13|A0A0P0WI13_ORYSJOs05g0153300proteinOS=Oryzasativasubsp.japonicaGN=Os05g0153300PE=4SV=1						12	12	12	26.3	26.3	26.3	58.52	0	28.585	1645300000	71	0.496906	1	-0.227659	-0.103483	26.6299	26.795	26.4117	26.7601	26.6	27.1594
Color2 [DarkGray]	1	4		tr|A0A0P0WIG6|A0A0P0WIG6_ORYSJOs05g0156700protein(Fragment)OS=Oryzasativasubsp.japonicaGN=Os05g0156700PE=4SV=1	tr|A0A0P0WIG6|A0A0P0WIG6_ORYSJOs05g0156700protein(Fragment)OS=Oryzasativasubsp.japonicaGN=Os05g0156700PE=4SV=1						6	4	4	33.5	24.5	24.5	24.849	0	52.333	1645600000	58	0.22287	1	0.333065	0.128927	26.3242	26.518	25.8608	26.4012	24.8031	26.4995
Color2 [DarkGray]	1	4		tr|A0A0P0WJ05|A0A0P0WJ05_ORYSJOs05g0191700proteinOS=Oryzasativasubsp.japonicaGN=Os05g0191700PE=4SV=1;tr|Q60DS2|Q60DS2_ORYSJOs05g0192100proteinOS=Oryzasativasubsp.japonicaGN=Os05g0192100PE=2SV=1;tr|Q6K9G4|Q6K9G4_ORYSJOs02g0620400proteinOS=Oryzasativasubsp.japonicaGN=Os02g0620400PE=2SV=1;tr|A0A0N7KKA1|A0A0N7KKA1_ORYSJOs05g0191500protein(Fragment)OS=Oryzasativasubsp.japonicaGN=Os05g0191500PE=4SV=1;t…	tr|A0A0P0WJ05|A0A0P0WJ05_ORYSJOs05g0191700proteinOS=Oryzasativasubsp.japonicaGN=Os05g0191700PE=4SV=1						3	3	2	7.5	7.5	4.7	35.193	0	6.9835	3115200000	23	1.0422	1	-0.430934	-0.196394	26.7174	27.0616	26.7826	27.2189	27.0411	27.5943
Color2 [DarkGray]	1	4		tr|A0A0P0WJ51|A0A0P0WJ51_ORYSJOs05g0191500protein(Fragment)OS=Oryzasativasubsp.japonicaGN=Os05g0191500PE=4SV=1	tr|A0A0P0WJ51|A0A0P0WJ51_ORYSJOs05g0191500protein(Fragment)OS=Oryzasativasubsp.japonicaGN=Os05g0191500PE=4SV=1						2	1	1	13	8.2	8.2	19.968	0	162.45	3754600000	65	0.0264409	1	-0.0202026	-0.0089543	27.1008	27.1807	27.1614	27.0873	26.7719	27.6444
Color2 [DarkGray]	1	4		tr|A0A0P0WJ73|A0A0P0WJ73_ORYSJOs05g0213100proteinOS=Oryzasativasubsp.japonicaGN=Os05g0213100PE=3SV=1;sp|Q8LIL0|CUS_ORYSJBisdemethoxycurcuminsynthaseOS=Oryzasativasubsp.japonicaGN=Os07g0271500PE=1SV=2;tr|Q2R3A5|Q2R3A5_ORYSJChalconeandstilbenesynthases,N-terminaldomaincontainingproteinOS=Oryzasativasubsp.japonicaGN=LOC_Os11g32610PE=3SV=1;tr|Q6ZIJ3|Q6ZIJ3_ORYSJOs07g0501100proteinOS=Oryzasativasubsp.…	tr|A0A0P0WJ73|A0A0P0WJ73_ORYSJOs05g0213100proteinOS=Oryzasativasubsp.japonicaGN=Os05g0213100PE=3SV=1						13	9	3	30.2	25.3	12.2	46.721	0	176.42	10816000000	168	2.02015	1	-0.276322	-0.134188	29.0488	29.0389	29.1846	29.4247	29.3008	29.3757
Color2 [DarkGray]	1	4		tr|Q8H8S1|Q8H8S1_ORYSJRibosomalproteinL15OS=Oryzasativasubsp.japonicaGN=OSJNBa0087M10.1PE=2SV=1;tr|A0A0P0WK98|A0A0P0WK98_ORYSJRibosomalproteinL15(Fragment)OS=Oryzasativasubsp.japonicaGN=Os05g0274900PE=3SV=1;tr|A0A0P0W0L2|A0A0P0W0L2_ORYSJRibosomalproteinL15(Fragment)OS=Oryzasativasubsp.japonicaGN=Os03g0598800PE=3SV=1	tr|Q8H8S1|Q8H8S1_ORYSJRibosomalproteinL15OS=Oryzasativasubsp.japonicaGN=OSJNBa0087M10.1PE=2SV=1;tr|A0A0P0WK98|A0A0P0WK98_ORYSJRibosomalproteinL15(Fragment)OS=Oryzasativasubsp.japonicaGN=Os05g0274900PE=3SV=1;tr|A0A0P0W0L2|A0A0P0W0L2_ORYSJRibosomalproteinL15(Fragment)OS=Oryzasativasubsp.japonicaGN=Os03g0598800PE=3SV=1						3	3	3	13.7	13.7	13.7	24.333	0	8.7891	641230000	19	0.188157	1	-1.04131	-0.253001	24.1017	18.2335	24.517	23.964	23.887	22.1252
Color2 [DarkGray]	1	4		tr|A0A0P0WLR9|A0A0P0WLR9_ORYSJAnnexinOS=Oryzasativasubsp.japonicaGN=Os05g0382900PE=3SV=1;tr|Q6L4C5|Q6L4C5_ORYSJAnnexinOS=Oryzasativasubsp.japonicaGN=Os05g0382900PE=2SV=1	tr|A0A0P0WLR9|A0A0P0WLR9_ORYSJAnnexinOS=Oryzasativasubsp.japonicaGN=Os05g0382900PE=3SV=1;tr|Q6L4C5|Q6L4C5_ORYSJAnnexinOS=Oryzasativasubsp.japonicaGN=Os05g0382900PE=2SV=1						2	2	2	9	9	9	35.351	0	5.6633	169200000	6	8.71414e-05	0.99983	9.53674e-05	4.04699e-05	22.7965	22.3997	22.1393	22.7423	22.7498	21.8432
Color2 [DarkGray]	1	4		tr|A0A0P0WLW0|A0A0P0WLW0_ORYSJAcylcarrierproteinOS=Oryzasativasubsp.japonicaGN=Os05g0377000PE=3SV=1	tr|A0A0P0WLW0|A0A0P0WLW0_ORYSJAcylcarrierproteinOS=Oryzasativasubsp.japonicaGN=Os05g0377000PE=3SV=1						1	1	1	10.1	10.1	10.1	13.804	0	3.9133	510730000	18	0.122178	1	-0.20424	-0.0782371	23.2945	23.0737	24.3339	24.6513	23.6231	23.0403
Color2 [DarkGray]	1	4		tr|A0A0P0WMW0|A0A0P0WMW0_ORYSJOs05g0432700protein(Fragment)OS=Oryzasativasubsp.japonicaGN=Os05g0432700PE=4SV=1	tr|A0A0P0WMW0|A0A0P0WMW0_ORYSJOs05g0432700protein(Fragment)OS=Oryzasativasubsp.japonicaGN=Os05g0432700PE=4SV=1						4	4	4	21.7	21.7	21.7	14.685	0	19.669	914900000	26	1.18041	1	-0.499205	-0.227032	24.9638	25.2156	24.8019	25.5814	25.1856	25.712
Color2 [DarkGray]	1	4		tr|A0A0P0WMY2|A0A0P0WMY2_ORYSJOs05g0445500protein(Fragment)OS=Oryzasativasubsp.japonicaGN=Os05g0445500PE=3SV=1;tr|A0A0P0WMX1|A0A0P0WMX1_ORYSJOs05g0445500protein(Fragment)OS=Oryzasativasubsp.japonicaGN=Os05g0445500PE=4SV=1	tr|A0A0P0WMY2|A0A0P0WMY2_ORYSJOs05g0445500protein(Fragment)OS=Oryzasativasubsp.japonicaGN=Os05g0445500PE=3SV=1;tr|A0A0P0WMX1|A0A0P0WMX1_ORYSJOs05g0445500protein(Fragment)OS=Oryzasativasubsp.japonicaGN=Os05g0445500PE=4SV=1						5	5	5	48.2	48.2	48.2	14.428	0	138.51	6418900000	101	0.0134122	1	0.0162773	0.00677854	28.0468	27.0947	28.3405	28.0794	27.7473	27.6064
Color2 [DarkGray]	1	4		tr|A0A0P0WNP9|A0A0P0WNP9_ORYSJNon-specificlipid-transferprotein(Fragment)OS=Oryzasativasubsp.japonicaGN=Os05g0477900PE=3SV=1	tr|A0A0P0WNP9|A0A0P0WNP9_ORYSJNon-specificlipid-transferprotein(Fragment)OS=Oryzasativasubsp.japonicaGN=Os05g0477900PE=3SV=1						1	1	1	16.9	16.9	16.9	8.1444	0	4.7877	122800000	6	0.322314	1	0.319112	0.132617	22.069	21.4304	22.0449	22.0424	20.8643	21.6802
Color2 [DarkGray]	1	4		tr|A0A0P0WP33|A0A0P0WP33_ORYSJPhosphoglyceratekinaseOS=Oryzasativasubsp.japonicaGN=Os05g0496200PE=3SV=1;tr|A0A0N7KL10|A0A0N7KL10_ORYSJPhosphoglyceratekinase(Fragment)OS=Oryzasativasubsp.japonicaGN=Os05g0496200PE=3SV=1;tr|A0A0P0WNZ4|A0A0P0WNZ4_ORYSJPhosphoglyceratekinase(Fragment)OS=Oryzasativasubsp.japonicaGN=Os05g0496200PE=3SV=1;tr|A0A0P0V994|A0A0P0V994_ORYSJPhosphoglyceratekinaseOS=Oryzasativas…	tr|A0A0P0WP33|A0A0P0WP33_ORYSJPhosphoglyceratekinaseOS=Oryzasativasubsp.japonicaGN=Os05g0496200PE=3SV=1;tr|A0A0N7KL10|A0A0N7KL10_ORYSJPhosphoglyceratekinase(Fragment)OS=Oryzasativasubsp.japonicaGN=Os05g0496200PE=3SV=1						13	10	10	32.6	24.2	24.2	50.137	0	23.939	1719900000	71	0.176338	1	0.146067	0.0631149	26.0995	25.6694	26.3207	26.1654	26.0996	25.3864
Color2 [DarkGray]	1	4		tr|A0A0P0WQ01|A0A0P0WQ01_ORYSJOs05g0524900protein(Fragment)OS=Oryzasativasubsp.japonicaGN=Os05g0524900PE=4SV=1;tr|A0A0P0WQ32|A0A0P0WQ32_ORYSJOs05g0525200protein(Fragment)OS=Oryzasativasubsp.japonicaGN=Os05g0525200PE=4SV=1	tr|A0A0P0WQ01|A0A0P0WQ01_ORYSJOs05g0524900protein(Fragment)OS=Oryzasativasubsp.japonicaGN=Os05g0524900PE=4SV=1;tr|A0A0P0WQ32|A0A0P0WQ32_ORYSJOs05g0525200protein(Fragment)OS=Oryzasativasubsp.japonicaGN=Os05g0525200PE=4SV=1						1	1	1	4.2	4.2	4.2	23.395	0	3.745	592690000	9	0.555687	1	-0.16496	-0.0773891	24.1468	24.0683	23.7602	24.0548	24.2565	24.1589
Color2 [DarkGray]	1	4		tr|A0A0P0WQ70|A0A0P0WQ70_ORYSJOs05g0553700proteinOS=Oryzasativasubsp.japonicaGN=Os05g0553700PE=3SV=1;tr|A2ZWM2|A2ZWM2_ORYSJOs01g0685200proteinOS=Oryzasativasubsp.japonicaGN=Os01g0685200PE=2SV=1	tr|A0A0P0WQ70|A0A0P0WQ70_ORYSJOs05g0553700proteinOS=Oryzasativasubsp.japonicaGN=Os05g0553700PE=3SV=1;tr|A2ZWM2|A2ZWM2_ORYSJOs01g0685200proteinOS=Oryzasativasubsp.japonicaGN=Os01g0685200PE=2SV=1						1	1	1	3	3	3	30.066	0.0020433	2.5285	169340000	13	0.500852	1	-1.26153	-0.406868	23.3578	23.1121	19.9445	23.513	23.3415	23.3445
Color2 [DarkGray]	1	4		tr|A0A0P0WQN4|A0A0P0WQN4_ORYSJOs05g0557800protein(Fragment)OS=Oryzasativasubsp.japonicaGN=Os05g0557800PE=4SV=1;tr|Q6I600|Q6I600_ORYSJOs05g0557800proteinOS=Oryzasativasubsp.japonicaGN=Os05g0557800PE=2SV=1	tr|A0A0P0WQN4|A0A0P0WQN4_ORYSJOs05g0557800protein(Fragment)OS=Oryzasativasubsp.japonicaGN=Os05g0557800PE=4SV=1;tr|Q6I600|Q6I600_ORYSJOs05g0557800proteinOS=Oryzasativasubsp.japonicaGN=Os05g0557800PE=2SV=1						1	1	1	6.6	6.6	6.6	23.037	0	4.3812	43024000	1	0.44482	1	0.907094	0.31537	21.922	21.1738	22.2561	19.2453	21.6954	21.6899
Color2 [DarkGray]	1	4		tr|A0A0P0WQQ8|A0A0P0WQQ8_ORYSJOs05g0552600proteinOS=Oryzasativasubsp.japonicaGN=Os05g0552600PE=4SV=1	tr|A0A0P0WQQ8|A0A0P0WQQ8_ORYSJOs05g0552600proteinOS=Oryzasativasubsp.japonicaGN=Os05g0552600PE=4SV=1						1	1	1	2.5	2.5	2.5	52.654	0	6.5758	143380000	10	0.80261	1	-1.03251	-0.397929	21.4812	20.2239	21.8909	22.4911	21.5955	22.6069
Color2 [DarkGray]	1	4		tr|Q6I608|Q6I608_ORYSJOs05g0556900proteinOS=Oryzasativasubsp.japonicaGN=Os05g0556900PE=2SV=1;tr|A0A0P0WQT3|A0A0P0WQT3_ORYSJOs05g0555800protein(Fragment)OS=Oryzasativasubsp.japonicaGN=Os05g0555800PE=4SV=1;tr|A0A0P0WQR3|A0A0P0WQR3_ORYSJOs05g0556900protein(Fragment)OS=Oryzasativasubsp.japonicaGN=Os05g0556900PE=4SV=1	tr|Q6I608|Q6I608_ORYSJOs05g0556900proteinOS=Oryzasativasubsp.japonicaGN=Os05g0556900PE=2SV=1;tr|A0A0P0WQT3|A0A0P0WQT3_ORYSJOs05g0555800protein(Fragment)OS=Oryzasativasubsp.japonicaGN=Os05g0555800PE=4SV=1;tr|A0A0P0WQR3|A0A0P0WQR3_ORYSJOs05g0556900protein(Fragment)OS=Oryzasativasubsp.japonicaGN=Os05g0556900PE=4SV=1						4	4	2	42.3	42.3	24.3	12.661	0	22.134	973810000	45	0.444459	1	-0.464294	-0.189598	23.9202	24.8274	23.5609	24.8225	24.0796	24.7992
Color2 [DarkGray]	1	4		tr|A0A0P0WQW3|A0A0P0WQW3_ORYSJOs05g0576500proteinOS=Oryzasativasubsp.japonicaGN=Os05g0576500PE=4SV=1	tr|A0A0P0WQW3|A0A0P0WQW3_ORYSJOs05g0576500proteinOS=Oryzasativasubsp.japonicaGN=Os05g0576500PE=4SV=1						1	1	1	4.3	4.3	4.3	22.472	0.00041999	2.7572	112560000	15	0.457767	1	0.155418	0.0724056	22.2954	22.6362	22.4725	22.528	22.1822	22.2276
Color2 [DarkGray]	1	4		tr|A0A0P0WQW5|A0A0P0WQW5_ORYSJOs05g0566600protein(Fragment)OS=Oryzasativasubsp.japonicaGN=Os05g0566600PE=4SV=1;tr|Q9LIU9|Q9LIU9_ORYSJOs01g0249300proteinOS=Oryzasativasubsp.japonicaGN=P0434D08.2-1PE=2SV=2;tr|Q5SN58|Q5SN58_ORYSJOs01g0664500proteinOS=Oryzasativasubsp.japonicaGN=P0003E08.12-1PE=2SV=1;tr|Q657U9|Q657U9_ORYSJOs01g0305200proteinOS=Oryzasativasubsp.japonicaGN=Os01g0305200PE=2SV=1	tr|A0A0P0WQW5|A0A0P0WQW5_ORYSJOs05g0566600protein(Fragment)OS=Oryzasativasubsp.japonicaGN=Os05g0566600PE=4SV=1;tr|Q9LIU9|Q9LIU9_ORYSJOs01g0249300proteinOS=Oryzasativasubsp.japonicaGN=P0434D08.2-1PE=2SV=2;tr|Q5SN58|Q5SN58_ORYSJOs01g0664500proteinOS=Oryzasativasubsp.japonicaGN=P0003E08.12-1PE=2SV=1						3	3	3	30.7	30.7	30.7	12.727	0	9.2085	1323800000	35	0.72421	1	-0.402288	-0.17846	25.9554	25.7788	25.8817	26.0341	26.0165	26.7722
Color2 [DarkGray]	1	4		tr|A0A0P0WRI7|A0A0P0WRI7_ORYSJOs05g0581800proteinOS=Oryzasativasubsp.japonicaGN=Os05g0581800PE=4SV=1;tr|Q688S7|Q688S7_ORYSJOs05g0581800proteinOS=Oryzasativasubsp.japonicaGN=Os05g0581800PE=4SV=1;tr|A0A0N7KLB2|A0A0N7KLB2_ORYSJOs05g0581800protein(Fragment)OS=Oryzasativasubsp.japonicaGN=Os05g0581800PE=4SV=1	tr|A0A0P0WRI7|A0A0P0WRI7_ORYSJOs05g0581800proteinOS=Oryzasativasubsp.japonicaGN=Os05g0581800PE=4SV=1;tr|Q688S7|Q688S7_ORYSJOs05g0581800proteinOS=Oryzasativasubsp.japonicaGN=Os05g0581800PE=4SV=1						6	6	6	13.3	13.3	13.3	84.393	0	11.554	513960000	12	0.251016	1	-0.205889	-0.0885474	24.4765	24.1766	23.8033	24.2764	23.9533	24.8444
Color2 [DarkGray]	1	4		tr|A0A0P0WT28|A0A0P0WT28_ORYSJOs06g0176900proteinOS=Oryzasativasubsp.japonicaGN=Os06g0176900PE=3SV=1;tr|Q9LWJ5|Q9LWJ5_ORYSJOs06g0175800proteinOS=Oryzasativasubsp.japonicaGN=Os06g0175800PE=2SV=1	tr|A0A0P0WT28|A0A0P0WT28_ORYSJOs06g0176900proteinOS=Oryzasativasubsp.japonicaGN=Os06g0176900PE=3SV=1;tr|Q9LWJ5|Q9LWJ5_ORYSJOs06g0175800proteinOS=Oryzasativasubsp.japonicaGN=Os06g0175800PE=2SV=1						1	1	1	3.4	3.4	3.4	41.193	0	3.924	53161000	4	0.241818	1	0.109784	0.0503805	21.3486	21.6325	21.5796	21.6891	21.1478	21.3945
Color2 [DarkGray]	1	4		tr|A0A0P0WT49|A0A0P0WT49_ORYSJOs06g0172800protein(Fragment)OS=Oryzasativasubsp.japonicaGN=Os06g0172800PE=4SV=1	tr|A0A0P0WT49|A0A0P0WT49_ORYSJOs06g0172800protein(Fragment)OS=Oryzasativasubsp.japonicaGN=Os06g0172800PE=4SV=1						2	2	2	2.7	2.7	2.7	99.214	0	3.9458	63692000	6	0.437403	1	0.612724	0.235617	21.5535	21.4941	21.1201	21.3157	19.6077	21.4062
Color2 [DarkGray]	1	4		tr|A0A0P0WTC2|A0A0P0WTC2_ORYSJOs06g0163600protein(Fragment)OS=Oryzasativasubsp.japonicaGN=Os06g0163600PE=4SV=1	tr|A0A0P0WTC2|A0A0P0WTC2_ORYSJOs06g0163600protein(Fragment)OS=Oryzasativasubsp.japonicaGN=Os06g0163600PE=4SV=1						2	2	2	23.2	23.2	23.2	11.276	0.00045372	3.4916	114800000	3	0.00663396	1	-0.0275313	-0.00818898	22.6649	19.3768	22.8667	20.3854	23.0106	21.595
Color2 [DarkGray]	1	4		tr|A0A0P0WTM4|A0A0P0WTM4_ORYSJOs06g0198600protein(Fragment)OS=Oryzasativasubsp.japonicaGN=Os06g0198600PE=4SV=1;tr|Q69K64|Q69K64_ORYSJOs06g0198500proteinOS=Oryzasativasubsp.japonicaGN=Os06g0198500PE=4SV=1	tr|A0A0P0WTM4|A0A0P0WTM4_ORYSJOs06g0198600protein(Fragment)OS=Oryzasativasubsp.japonicaGN=Os06g0198600PE=4SV=1;tr|Q69K64|Q69K64_ORYSJOs06g0198500proteinOS=Oryzasativasubsp.japonicaGN=Os06g0198500PE=4SV=1						1	1	1	7.6	7.6	7.6	13.279	0.0072298	2.0325	52086000	3	0.850654	1	-0.378773	-0.171635	22.0399	21.8994	22.0646	22.5869	21.9794	22.5739
Color2 [DarkGray]	1	4		tr|A0A0P0WTX9|A0A0P0WTX9_ORYSJOs06g0214850protein(Fragment)OS=Oryzasativasubsp.japonicaGN=Os06g0214850PE=4SV=1	tr|A0A0P0WTX9|A0A0P0WTX9_ORYSJOs06g0214850protein(Fragment)OS=Oryzasativasubsp.japonicaGN=Os06g0214850PE=4SV=1						13	13	13	51.1	51.1	51.1	37.87	0	104.2	4945300000	197	0.116342	1	-0.0622056	-0.0283474	27.5237	27.7462	27.5382	27.4122	27.5676	28.0148
Color2 [DarkGray]	1	4		tr|A0A0P0WUH8|A0A0P0WUH8_ORYSJOs06g0240800proteinOS=Oryzasativasubsp.japonicaGN=Os06g0240800PE=4SV=1	tr|A0A0P0WUH8|A0A0P0WUH8_ORYSJOs06g0240800proteinOS=Oryzasativasubsp.japonicaGN=Os06g0240800PE=4SV=1						1	1	1	6.9	6.9	6.9	20.128	0.00042409	2.8435	126640000	5	0.36728	1	-0.689742	-0.247654	22.6854	20.9298	20.3854	22.7457	21.5483	21.7759
Color2 [DarkGray]	1	4		tr|A0A0P0WUK6|A0A0P0WUK6_ORYSJAlpha-mannosidaseOS=Oryzasativasubsp.japonicaGN=Os06g0245700PE=3SV=1	tr|A0A0P0WUK6|A0A0P0WUK6_ORYSJAlpha-mannosidaseOS=Oryzasativasubsp.japonicaGN=Os06g0245700PE=3SV=1						2	2	2	1.9	1.9	1.9	108.15	0.00042176	2.8024	193610000	2	0.940335	0.7024	2.89988	0.842417	23.8986	23.4626	22.8349	19.3541	18.8414	23.301
Color2 [DarkGray]	1	4		tr|A0A0P0WV37|A0A0P0WV37_ORYSJOs06g0257200proteinOS=Oryzasativasubsp.japonicaGN=Os06g0257200PE=4SV=1	tr|A0A0P0WV37|A0A0P0WV37_ORYSJOs06g0257200proteinOS=Oryzasativasubsp.japonicaGN=Os06g0257200PE=4SV=1						1	1	1	12.2	12.2	12.2	11.36	0.0028249	2.4174	56694000	4	0.539693	1	0.858571	0.317721	22.7388	21.7212	22.3926	21.0672	22.6611	20.5487
Color2 [DarkGray]	1	4		tr|A0A0P0WW62|A0A0P0WW62_ORYSJOs06g0335975proteinOS=Oryzasativasubsp.japonicaGN=Os06g0335975PE=4SV=1	tr|A0A0P0WW62|A0A0P0WW62_ORYSJOs06g0335975proteinOS=Oryzasativasubsp.japonicaGN=Os06g0335975PE=4SV=1						1	1	1	10.6	10.6	10.6	10.038	0.00041929	2.7317	115120000	5	1.12831	1	-2.0445	-0.716826	22.2804	19.9393	22.0694	22.7761	23.4546	24.1918
Color2 [DarkGray]	1	4		tr|A0A0P0WWN3|A0A0P0WWN3_ORYSJOs06g0472200protein(Fragment)OS=Oryzasativasubsp.japonicaGN=Os06g0472200PE=4SV=1;tr|A0A0P0WX00|A0A0P0WX00_ORYSJOs06g0472200protein(Fragment)OS=Oryzasativasubsp.japonicaGN=Os06g0472200PE=4SV=1	tr|A0A0P0WWN3|A0A0P0WWN3_ORYSJOs06g0472200protein(Fragment)OS=Oryzasativasubsp.japonicaGN=Os06g0472200PE=4SV=1;tr|A0A0P0WX00|A0A0P0WX00_ORYSJOs06g0472200protein(Fragment)OS=Oryzasativasubsp.japonicaGN=Os06g0472200PE=4SV=1						2	2	2	6.7	6.7	6.7	34.362	0.0054054	2.1487	24168000	2	0.516719	1	0.888979	0.322679	20.9714	20.5874	20.8486	19.6685	21.3114	18.7606
Color2 [DarkGray]	1	4		tr|A0A0P0WXE9|A0A0P0WXE9_ORYSJOs06g0531200protein(Fragment)OS=Oryzasativasubsp.japonicaGN=Os06g0531200PE=4SV=1;tr|Q5Z790|Q5Z790_ORYSJOs06g0531200proteinOS=Oryzasativasubsp.japonicaGN=Os06g0531200PE=4SV=1	tr|A0A0P0WXE9|A0A0P0WXE9_ORYSJOs06g0531200protein(Fragment)OS=Oryzasativasubsp.japonicaGN=Os06g0531200PE=4SV=1;tr|Q5Z790|Q5Z790_ORYSJOs06g0531200proteinOS=Oryzasativasubsp.japonicaGN=Os06g0531200PE=4SV=1						4	4	4	15.2	15.2	15.2	30.969	0	9.7306	630950000	24	0.294404	1	-0.433923	-0.167076	24.5262	23.2562	24.9747	25.2184	24.1694	24.6712
Color2 [DarkGray]	1	4		tr|A0A0P0WXJ2|A0A0P0WXJ2_ORYSJOs06g0538900protein(Fragment)OS=Oryzasativasubsp.japonicaGN=Os06g0538900PE=4SV=1	tr|A0A0P0WXJ2|A0A0P0WXJ2_ORYSJOs06g0538900protein(Fragment)OS=Oryzasativasubsp.japonicaGN=Os06g0538900PE=4SV=1						3	3	3	20	20	20	20.183	0	9.8068	938010000	29	1.29267	1	-0.543913	-0.247544	24.3369	23.7996	24.2572	24.8609	24.5002	24.6643
Color2 [DarkGray]	1	4		tr|A0A0P0WXN6|A0A0P0WXN6_ORYSJOs06g0549300protein(Fragment)OS=Oryzasativasubsp.japonicaGN=Os06g0549300PE=4SV=1;tr|Q5Z7I5|Q5Z7I5_ORYSJOs06g0548200proteinOS=Oryzasativasubsp.japonicaGN=Os06g0548200PE=4SV=1	tr|A0A0P0WXN6|A0A0P0WXN6_ORYSJOs06g0549300protein(Fragment)OS=Oryzasativasubsp.japonicaGN=Os06g0549300PE=4SV=1						8	8	8	18.5	18.5	18.5	56.278	0	23.714	1007000000	34	0.632382	1	-0.187562	-0.0879071	24.0723	23.7757	24.1126	24.117	24.3346	24.0717
Color2 [DarkGray]	1	4		tr|A0A0P0WXS0|A0A0P0WXS0_ORYSJOs06g0546400proteinOS=Oryzasativasubsp.japonicaGN=Os06g0546400PE=4SV=1	tr|A0A0P0WXS0|A0A0P0WXS0_ORYSJOs06g0546400proteinOS=Oryzasativasubsp.japonicaGN=Os06g0546400PE=4SV=1						2	2	2	10.4	10.4	10.4	25.282	0	6.9154	373500000	21	0.208292	1	0.286893	0.113257	24.0293	24.3884	23.9902	22.8318	24.1891	24.5262
Color2 [DarkGray]	1	4		tr|A0A0P0WY24|A0A0P0WY24_ORYSJOs06g0566100protein(Fragment)OS=Oryzasativasubsp.japonicaGN=Os06g0566100PE=4SV=1	tr|A0A0P0WY24|A0A0P0WY24_ORYSJOs06g0566100protein(Fragment)OS=Oryzasativasubsp.japonicaGN=Os06g0566100PE=4SV=1						3	2	2	18.2	13	13	29.81	0	5.7542	53632000	6	0.0784817	1	0.118532	0.0468091	21.2504	19.771	20.7984	20.8893	19.8945	20.6805
Color2 [DarkGray]	1	4		tr|A0A0P0WYB4|A0A0P0WYB4_ORYSJOs06g0594100proteinOS=Oryzasativasubsp.japonicaGN=Os06g0594100PE=4SV=1	tr|A0A0P0WYB4|A0A0P0WYB4_ORYSJOs06g0594100proteinOS=Oryzasativasubsp.japonicaGN=Os06g0594100PE=4SV=1						1	1	1	11.5	11.5	11.5	8.8733	0	4.0083	324180000	16	0.325128	1	-0.191577	-0.0854461	23.4496	23.1088	23.7038	23.5505	23.3537	23.9327
Color2 [DarkGray]	1	4		tr|A0A0P0WYI7|A0A0P0WYI7_ORYSJOs06g0608300protein(Fragment)OS=Oryzasativasubsp.japonicaGN=Os06g0608300PE=4SV=1;tr|Q69V60|Q69V60_ORYSJOs06g0608300proteinOS=Oryzasativasubsp.japonicaGN=Os06g0608300PE=2SV=1	tr|A0A0P0WYI7|A0A0P0WYI7_ORYSJOs06g0608300protein(Fragment)OS=Oryzasativasubsp.japonicaGN=Os06g0608300PE=4SV=1;tr|Q69V60|Q69V60_ORYSJOs06g0608300proteinOS=Oryzasativasubsp.japonicaGN=Os06g0608300PE=2SV=1						2	2	2	4.5	4.5	4.5	62.394	0	6.9007	195980000	10	0.141552	1	0.118241	0.0511979	22.7206	22.3964	23.2893	22.9836	22.6591	22.4088
Color2 [DarkGray]	1	4		tr|A0A0P0WYM2|A0A0P0WYM2_ORYSJOs06g0606900protein(Fragment)OS=Oryzasativasubsp.japonicaGN=Os06g0606900PE=4SV=1	tr|A0A0P0WYM2|A0A0P0WYM2_ORYSJOs06g0606900protein(Fragment)OS=Oryzasativasubsp.japonicaGN=Os06g0606900PE=4SV=1						2	2	2	5.8	5.8	5.8	46.253	0.0028363	2.4432	34100000	6	0.00502515	1	0.0040493	0.00178858	20.8651	21.4057	21.0497	21.1155	20.7311	21.4617
Color2 [DarkGray]	1	4		tr|A0A0P0WYR2|A0A0P0WYR2_ORYSJOs06g0606800protein(Fragment)OS=Oryzasativasubsp.japonicaGN=Os06g0606800PE=4SV=1;tr|Q69Q42|Q69Q42_ORYSJOs06g0606800proteinOS=Oryzasativasubsp.japonicaGN=P0029C06.13-1PE=2SV=1	tr|A0A0P0WYR2|A0A0P0WYR2_ORYSJOs06g0606800protein(Fragment)OS=Oryzasativasubsp.japonicaGN=Os06g0606800PE=4SV=1;tr|Q69Q42|Q69Q42_ORYSJOs06g0606800proteinOS=Oryzasativasubsp.japonicaGN=P0029C06.13-1PE=2SV=1						1	1	1	4.6	4.6	4.6	38.081	0	3.5272	76655000	7	1.02201	1	-1.04641	-0.421827	20.9945	20.1684	19.7071	21.2483	20.8688	21.8921
Color2 [DarkGray]	1	4		tr|A0A0P0WYZ5|A0A0P0WYZ5_ORYSJOs06g0611900protein(Fragment)OS=Oryzasativasubsp.japonicaGN=Os06g0611900PE=4SV=1;tr|A0A0P0WYK7|A0A0P0WYK7_ORYSJOs06g0611900proteinOS=Oryzasativasubsp.japonicaGN=Os06g0611900PE=4SV=1	tr|A0A0P0WYZ5|A0A0P0WYZ5_ORYSJOs06g0611900protein(Fragment)OS=Oryzasativasubsp.japonicaGN=Os06g0611900PE=4SV=1;tr|A0A0P0WYK7|A0A0P0WYK7_ORYSJOs06g0611900proteinOS=Oryzasativasubsp.japonicaGN=Os06g0611900PE=4SV=1						11	11	3	34.1	34.1	9.7	55.239	0	46.721	3239500000	121	0.495386	1	0.0766697	0.0370829	26.862	26.896	26.8942	26.7573	26.7255	26.9393
Color2 [DarkGray]	1	4		tr|A0A0P0X0C8|A0A0P0X0C8_ORYSJPeroxidaseOS=Oryzasativasubsp.japonicaGN=Os06g0681600PE=3SV=1;tr|Q653X4|Q653X4_ORYSJPeroxidaseOS=Oryzasativasubsp.japonicaGN=P0547F09.20-1PE=2SV=1	tr|A0A0P0X0C8|A0A0P0X0C8_ORYSJPeroxidaseOS=Oryzasativasubsp.japonicaGN=Os06g0681600PE=3SV=1;tr|Q653X4|Q653X4_ORYSJPeroxidaseOS=Oryzasativasubsp.japonicaGN=P0547F09.20-1PE=2SV=1						3	3	3	14.3	14.3	14.3	21.654	0	4.7185	597880000	12	0.903261	0.931333	-3.16317	-0.870469	20.2112	20.3584	25.152	25.2442	24.6934	25.2735
Color2 [DarkGray]	1	4		tr|A0A0P0X0F2|A0A0P0X0F2_ORYSJOs06g0682700protein(Fragment)OS=Oryzasativasubsp.japonicaGN=Os06g0682700PE=4SV=1	tr|A0A0P0X0F2|A0A0P0X0F2_ORYSJOs06g0682700protein(Fragment)OS=Oryzasativasubsp.japonicaGN=Os06g0682700PE=4SV=1						3	3	3	4	4	4	69.329	0	4.1388	223820000	5	0.498986	1	0.783965	0.291854	23.0935	23.4182	23.6982	22.2437	21.7048	23.9094
Color2 [DarkGray]	1	4		tr|A0A0P0X177|A0A0P0X177_ORYSJOs06g0725000protein(Fragment)OS=Oryzasativasubsp.japonicaGN=Os06g0725000PE=4SV=1	tr|A0A0P0X177|A0A0P0X177_ORYSJOs06g0725000protein(Fragment)OS=Oryzasativasubsp.japonicaGN=Os06g0725000PE=4SV=1						3	3	3	38.9	38.9	38.9	15.469	0	11.674	293490000	23	0.106632	1	-0.122676	-0.0507954	23.3742	24.4488	23.7941	23.449	24.2671	24.2691
Color2 [DarkGray]	1	4		tr|A0A0P0X1C3|A0A0P0X1C3_ORYSJOs06g0728600proteinOS=Oryzasativasubsp.japonicaGN=Os06g0728600PE=4SV=1	tr|A0A0P0X1C3|A0A0P0X1C3_ORYSJOs06g0728600proteinOS=Oryzasativasubsp.japonicaGN=Os06g0728600PE=4SV=1						8	8	8	10.2	10.2	10.2	96.686	0	16.816	932660000	40	0.0615176	1	0.0222867	0.0104842	25.5235	25.5369	25.6755	25.3269	25.7004	25.6417
Color2 [DarkGray]	1	4		tr|A0A0P0X1K1|A0A0P0X1K1_ORYSJOs07g0111700protein(Fragment)OS=Oryzasativasubsp.japonicaGN=Os07g0111700PE=4SV=1;tr|A0A0P0X1Z9|A0A0P0X1Z9_ORYSJOs07g0111700protein(Fragment)OS=Oryzasativasubsp.japonicaGN=Os07g0111700PE=4SV=1;tr|Q8GRN5|Q8GRN5_ORYSJFlavin-containingmonooxygenaseOS=Oryzasativasubsp.japonicaGN=OJ1123_C12.127PE=3SV=1;tr|A0A0P0X1W2|A0A0P0X1W2_ORYSJOs07g0111700protein(Fragment)OS=Oryzasati…	tr|A0A0P0X1K1|A0A0P0X1K1_ORYSJOs07g0111700protein(Fragment)OS=Oryzasativasubsp.japonicaGN=Os07g0111700PE=4SV=1;tr|A0A0P0X1Z9|A0A0P0X1Z9_ORYSJOs07g0111700protein(Fragment)OS=Oryzasativasubsp.japonicaGN=Os07g0111700PE=4SV=1;tr|Q8GRN5|Q8GRN5_ORYSJFlavin-containingmonooxygenaseOS=Oryzasativasubsp.japonicaGN=OJ1123_C12.127PE=3SV=1;tr|A0A0P0X1W2|A0A0P0X1W2_ORYSJOs07g0111700protein(Fragment)OS=Oryzasati…						5	5	5	14.2	14.2	14.2	51.194	0	10.443	152200000	11	0.797472	1	1.27766	0.466263	21.7101	21.8049	22.1156	19.825	22.0583	19.9143
Color2 [DarkGray]	1	4		tr|A0A0P0X1L5|A0A0P0X1L5_ORYSJOs07g0105000proteinOS=Oryzasativasubsp.japonicaGN=Os07g0105000PE=4SV=1	tr|A0A0P0X1L5|A0A0P0X1L5_ORYSJOs07g0105000proteinOS=Oryzasativasubsp.japonicaGN=Os07g0105000PE=4SV=1						4	4	4	37.3	37.3	37.3	19.994	0	24.567	1688300000	66	0.0684347	1	0.0624714	0.0269409	26.5185	26.495	26.319	25.8046	26.4622	26.8783
Color2 [DarkGray]	1	4		tr|A0A0P0X2K2|A0A0P0X2K2_ORYSJOs07g0137900protein(Fragment)OS=Oryzasativasubsp.japonicaGN=Os07g0137900PE=4SV=1	tr|A0A0P0X2K2|A0A0P0X2K2_ORYSJOs07g0137900protein(Fragment)OS=Oryzasativasubsp.japonicaGN=Os07g0137900PE=4SV=1						4	3	3	7.1	5.2	5.2	78.665	0	5.5452	77984000	7	1.26241	1	-0.527445	-0.240177	22.1269	22.7813	22.3472	22.9451	22.8797	23.013
Color2 [DarkGray]	1	4		tr|A0A0P0X334|A0A0P0X334_ORYSJOs07g0176900protein(Fragment)OS=Oryzasativasubsp.japonicaGN=Os07g0176900PE=3SV=1;tr|Q6ZEZ2|Q6ZEZ2_ORYSJOs07g0176900proteinOS=Oryzasativasubsp.japonicaGN=P0534H07.29-1PE=2SV=1	tr|A0A0P0X334|A0A0P0X334_ORYSJOs07g0176900protein(Fragment)OS=Oryzasativasubsp.japonicaGN=Os07g0176900PE=3SV=1;tr|Q6ZEZ2|Q6ZEZ2_ORYSJOs07g0176900proteinOS=Oryzasativasubsp.japonicaGN=P0534H07.29-1PE=2SV=1						4	4	4	19.6	19.6	19.6	28.688	0	10.722	839010000	39	0.274915	1	-0.21144	-0.0915849	25.0919	24.1246	24.567	25.0484	24.5994	24.7702
Color2 [DarkGray]	1	4		tr|A0A0P0X365|A0A0P0X365_ORYSJOs07g0185432proteinOS=Oryzasativasubsp.japonicaGN=Os07g0185432PE=4SV=1	tr|A0A0P0X365|A0A0P0X365_ORYSJOs07g0185432proteinOS=Oryzasativasubsp.japonicaGN=Os07g0185432PE=4SV=1						2	2	2	8.1	8.1	8.1	37.384	0.00044053	3.2057	179660000	5	0.119639	1	0.496756	0.141385	22.239	22.9034	21.6475	22.8152	18.8647	23.6196
Color2 [DarkGray]	1	4		tr|A0A0P0X3H5|A0A0P0X3H5_ORYSJGlycosyltransferaseOS=Oryzasativasubsp.japonicaGN=Os07g0201800PE=3SV=1	tr|A0A0P0X3H5|A0A0P0X3H5_ORYSJGlycosyltransferaseOS=Oryzasativasubsp.japonicaGN=Os07g0201800PE=3SV=1						2	2	2	5.2	5.2	5.2	49.368	0.0004344	3.0789	84040000	5	0.215022	1	-0.581799	-0.190663	19.5633	22.5865	22.8074	22.2746	22.0409	22.3873
Color2 [DarkGray]	1	4		tr|A0A0P0X3P6|A0A0P0X3P6_ORYSJOs07g0201500proteinOS=Oryzasativasubsp.japonicaGN=Os07g0201500PE=3SV=1	tr|A0A0P0X3P6|A0A0P0X3P6_ORYSJOs07g0201500proteinOS=Oryzasativasubsp.japonicaGN=Os07g0201500PE=3SV=1						1	1	1	3.9	3.9	3.9	34.27	0.00042141	2.7899	90207000	5	0.15386	1	-0.0594508	-0.0277236	22.3451	22.0942	22.4073	22.4349	22.464	22.126
Color2 [DarkGray]	1	4		tr|A0A0P0X3W0|A0A0P0X3W0_ORYSJOs07g0237100protein(Fragment)OS=Oryzasativasubsp.japonicaGN=Os07g0237100PE=4SV=1	tr|A0A0P0X3W0|A0A0P0X3W0_ORYSJOs07g0237100protein(Fragment)OS=Oryzasativasubsp.japonicaGN=Os07g0237100PE=4SV=1						3	3	3	13.8	13.8	13.8	36.144	0	14.051	522080000	21	1.66121	1	-0.377294	-0.17937	24.1615	24.3765	24.3985	24.6172	24.6205	24.8306
Color2 [DarkGray]	1	4		tr|A0A0P0X432|A0A0P0X432_ORYSJOs07g0193000proteinOS=Oryzasativasubsp.japonicaGN=Os07g0193000PE=4SV=1	tr|A0A0P0X432|A0A0P0X432_ORYSJOs07g0193000proteinOS=Oryzasativasubsp.japonicaGN=Os07g0193000PE=4SV=1						7	7	7	13.6	13.6	13.6	71.564	0	25.085	848440000	52	0.0360595	1	-0.0314356	-0.0136962	24.4825	24.9446	24.3008	24.4174	24.35	25.0548
Color2 [DarkGray]	1	4		tr|A0A0P0X4X0|A0A0P0X4X0_ORYSJOs07g0419900proteinOS=Oryzasativasubsp.japonicaGN=Os07g0419900PE=4SV=1	tr|A0A0P0X4X0|A0A0P0X4X0_ORYSJOs07g0419900proteinOS=Oryzasativasubsp.japonicaGN=Os07g0419900PE=4SV=1						1	1	1	12.8	12.8	12.8	9.9937	0	4.8791	158260000	12	0.411065	1	0.816054	0.286991	22.8202	23.2511	23.9959	23.8575	22.5722	21.1893
Color2 [DarkGray]	1	4		tr|A0A0P0X5N3|A0A0P0X5N3_ORYSJOs07g0420700protein(Fragment)OS=Oryzasativasubsp.japonicaGN=Os07g0420700PE=3SV=1;tr|Q0D6X6|Q0D6X6_ORYSJOs07g0421300proteinOS=Oryzasativasubsp.japonicaGN=Os07g0421300PE=2SV=1	tr|A0A0P0X5N3|A0A0P0X5N3_ORYSJOs07g0420700protein(Fragment)OS=Oryzasativasubsp.japonicaGN=Os07g0420700PE=3SV=1						4	4	4	4.2	4.2	4.2	113.51	0	7.0875	226630000	10	0.149922	1	0.206499	0.0821603	23.2078	22.6176	23.5442	23.6168	23.0172	22.1161
Color2 [DarkGray]	1	4		tr|A0A0P0X6J3|A0A0P0X6J3_ORYSJOs07g0498800protein(Fragment)OS=Oryzasativasubsp.japonicaGN=Os07g0498800PE=4SV=1;tr|A0A0P0X6D6|A0A0P0X6D6_ORYSJOs07g0498800proteinOS=Oryzasativasubsp.japonicaGN=Os07g0498800PE=4SV=1	tr|A0A0P0X6J3|A0A0P0X6J3_ORYSJOs07g0498800protein(Fragment)OS=Oryzasativasubsp.japonicaGN=Os07g0498800PE=4SV=1						5	5	5	9.9	9.9	9.9	69.68	0	33.102	585060000	28	0.23364	1	-0.162782	-0.0715957	24.2235	24.9819	24.6018	25.09	24.6448	24.5609
Color2 [DarkGray]	1	4		tr|A0A0P0X6L8|A0A0P0X6L8_ORYSJOs07g0516900proteinOS=Oryzasativasubsp.japonicaGN=Os07g0516900PE=4SV=1	tr|A0A0P0X6L8|A0A0P0X6L8_ORYSJOs07g0516900proteinOS=Oryzasativasubsp.japonicaGN=Os07g0516900PE=4SV=1						2	2	2	12.6	12.6	12.6	19.742	0	7.3468	159150000	7	0.3479	1	-0.288204	-0.122972	22.0611	23.0763	22.4264	22.8863	22.4787	23.0634
Color2 [DarkGray]	1	4		tr|A0A0P0X6S4|A0A0P0X6S4_ORYSJOs07g0523300protein(Fragment)OS=Oryzasativasubsp.japonicaGN=Os07g0523500PE=4SV=1;tr|Q0D5Z2|Q0D5Z2_ORYSJOs07g0523300protein(Fragment)OS=Oryzasativasubsp.japonicaGN=Os07g0523500PE=3SV=1;tr|Q8H5N0|Q8H5N0_ORYSJOs07g0450000proteinOS=Oryzasativasubsp.japonicaGN=OJ1047_A06.130PE=2SV=1	tr|A0A0P0X6S4|A0A0P0X6S4_ORYSJOs07g0523300protein(Fragment)OS=Oryzasativasubsp.japonicaGN=Os07g0523500PE=4SV=1;tr|Q0D5Z2|Q0D5Z2_ORYSJOs07g0523300protein(Fragment)OS=Oryzasativasubsp.japonicaGN=Os07g0523500PE=3SV=1;tr|Q8H5N0|Q8H5N0_ORYSJOs07g0450000proteinOS=Oryzasativasubsp.japonicaGN=OJ1047_A06.130PE=2SV=1						1	1	1	24.3	24.3	24.3	4.2309	0.0043513	2.2993	297620000	3	0.247193	1	-0.763685	-0.236998	20.8793	21.1568	20.795	23.892	21.5462	19.6839
Color2 [DarkGray]	1	4		tr|A0A0P0X7X9|A0A0P0X7X9_ORYSJOs07g0573300protein(Fragment)OS=Oryzasativasubsp.japonicaGN=Os07g0573300PE=4SV=1;tr|Q6ZL20|Q6ZL20_ORYSJOs07g0573300proteinOS=Oryzasativasubsp.japonicaGN=OJ1699_E05.17PE=4SV=1	tr|A0A0P0X7X9|A0A0P0X7X9_ORYSJOs07g0573300protein(Fragment)OS=Oryzasativasubsp.japonicaGN=Os07g0573300PE=4SV=1;tr|Q6ZL20|Q6ZL20_ORYSJOs07g0573300proteinOS=Oryzasativasubsp.japonicaGN=OJ1699_E05.17PE=4SV=1						2	2	2	5.3	5.3	5.3	46.248	0	6.9917	93054000	4	0.0617905	1	-0.243296	-0.0722611	20.4364	23.5014	23.3711	20.8399	23.3485	23.8503
Color2 [DarkGray]	1	4		tr|A0A0P0X8Q0|A0A0P0X8Q0_ORYSJOs07g0609000proteinOS=Oryzasativasubsp.japonicaGN=Os07g0609000PE=4SV=1;tr|Q6YTX5|Q6YTX5_ORYSJOs07g0609000proteinOS=Oryzasativasubsp.japonicaGN=Os07g0609000PE=4SV=1	tr|A0A0P0X8Q0|A0A0P0X8Q0_ORYSJOs07g0609000proteinOS=Oryzasativasubsp.japonicaGN=Os07g0609000PE=4SV=1;tr|Q6YTX5|Q6YTX5_ORYSJOs07g0609000proteinOS=Oryzasativasubsp.japonicaGN=Os07g0609000PE=4SV=1						6	6	6	29.1	29.1	29.1	23.289	0	99.569	8838500000	162	0.252783	1	-0.134944	-0.06101	27.9737	28.3323	28.1149	28.1153	28.0674	28.643
Color2 [DarkGray]	1	4		tr|A0A0P0X8Y8|A0A0P0X8Y8_ORYSJOs07g0621300protein(Fragment)OS=Oryzasativasubsp.japonicaGN=Os07g0621300PE=4SV=1;tr|A0A0P0X923|A0A0P0X923_ORYSJOs07g0621300protein(Fragment)OS=Oryzasativasubsp.japonicaGN=Os07g0621300PE=4SV=1	tr|A0A0P0X8Y8|A0A0P0X8Y8_ORYSJOs07g0621300protein(Fragment)OS=Oryzasativasubsp.japonicaGN=Os07g0621300PE=4SV=1;tr|A0A0P0X923|A0A0P0X923_ORYSJOs07g0621300protein(Fragment)OS=Oryzasativasubsp.japonicaGN=Os07g0621300PE=4SV=1						4	4	4	19.3	19.3	19.3	28.135	0	14.557	669020000	19	0.36659	1	0.321665	0.135911	24.1151	25.2314	24.5315	24.5481	23.9808	24.3841
Color2 [DarkGray]	1	4		tr|A0A0P0X929|A0A0P0X929_ORYSJSulfotransferaseOS=Oryzasativasubsp.japonicaGN=Os07g0606400PE=3SV=1	tr|A0A0P0X929|A0A0P0X929_ORYSJSulfotransferaseOS=Oryzasativasubsp.japonicaGN=Os07g0606400PE=3SV=1						1	1	1	2.4	2.4	2.4	41.986	0.00043011	2.9782	259890000	3	0.0447635	1	-0.227567	-0.0609041	23.4762	23.8698	20.1223	20.1915	23.8339	24.1256
Color2 [DarkGray]	1	4		tr|A0A0P0X9E0|A0A0P0X9E0_ORYSJOs07g0630666proteinOS=Oryzasativasubsp.japonicaGN=Os07g0630666PE=4SV=1	tr|A0A0P0X9E0|A0A0P0X9E0_ORYSJOs07g0630666proteinOS=Oryzasativasubsp.japonicaGN=Os07g0630666PE=4SV=1						1	1	1	10.5	10.5	10.5	9.7746	0.0090566	1.9816	282750000	1	0.177005	1	-0.597684	-0.182123	20.519	24.1593	24.3169	23.5212	23.0787	24.1883
Color2 [DarkGray]	1	4		tr|A0A0P0X9R7|A0A0P0X9R7_ORYSJPeroxidaseOS=Oryzasativasubsp.japonicaGN=Os07g0638600PE=3SV=1	tr|A0A0P0X9R7|A0A0P0X9R7_ORYSJPeroxidaseOS=Oryzasativasubsp.japonicaGN=Os07g0638600PE=3SV=1						4	2	2	11.1	7.5	7.5	46.848	0.00044723	3.3306	107090000	6	0.312301	1	0.906338	0.284514	19.6856	22.4332	22.0297	19.687	22.1154	19.6271
Color2 [DarkGray]	1	4		tr|A0A0P0X9S3|A0A0P0X9S3_ORYSJPeroxidase(Fragment)OS=Oryzasativasubsp.japonicaGN=Os07g0639000PE=3SV=1;tr|A0A0P0VXU6|A0A0P0VXU6_ORYSJPeroxidaseOS=Oryzasativasubsp.japonicaGN=Os03g0369600PE=3SV=1	tr|A0A0P0X9S3|A0A0P0X9S3_ORYSJPeroxidase(Fragment)OS=Oryzasativasubsp.japonicaGN=Os07g0639000PE=3SV=1						9	9	8	32.7	32.7	30	34.997	0	25.036	2220100000	44	0.152369	1	-0.132363	-0.0569467	26.5569	26.8618	25.9039	26.2554	26.7145	26.7498
Color2 [DarkGray]	1	4		tr|A0A0P0X9T1|A0A0P0X9T1_ORYSJOs07g0663500proteinOS=Oryzasativasubsp.japonicaGN=Os07g0663500PE=4SV=1	tr|A0A0P0X9T1|A0A0P0X9T1_ORYSJOs07g0663500proteinOS=Oryzasativasubsp.japonicaGN=Os07g0663500PE=4SV=1						6	5	4	29.1	25	21.5	33.122	0	34.539	1450700000	60	0.051593	1	-0.043937	-0.0191629	25.6123	26.2062	25.925	25.4877	26.1405	26.247
Color2 [DarkGray]	1	4		tr|A0A0P0XA87|A0A0P0XA87_ORYSJOs07g0673500proteinOS=Oryzasativasubsp.japonicaGN=Os07g0673500PE=4SV=1;tr|Q0D3Q1|Q0D3Q1_ORYSJOs07g0673500proteinOS=Oryzasativasubsp.japonicaGN=Os07g0673500PE=4SV=1;tr|Q0DRZ2|Q0DRZ2_ORYSJOs03g0344100proteinOS=Oryzasativasubsp.japonicaGN=Os03g0344100PE=4SV=1;tr|Q10LL5|Q10LL5_ORYSJOs03g0344100proteinOS=Oryzasativasubsp.japonicaGN=Os03g0344100PE=2SV=1;tr|A0A0P0WLH4|A0A0P…	tr|A0A0P0XA87|A0A0P0XA87_ORYSJOs07g0673500proteinOS=Oryzasativasubsp.japonicaGN=Os07g0673500PE=4SV=1;tr|Q0D3Q1|Q0D3Q1_ORYSJOs07g0673500proteinOS=Oryzasativasubsp.japonicaGN=Os07g0673500PE=4SV=1;tr|Q0DRZ2|Q0DRZ2_ORYSJOs03g0344100proteinOS=Oryzasativasubsp.japonicaGN=Os03g0344100PE=4SV=1;tr|Q10LL5|Q10LL5_ORYSJOs03g0344100proteinOS=Oryzasativasubsp.japonicaGN=Os03g0344100PE=2SV=1;tr|A0A0P0WLH4|A0A0P…						5	5	5	21.7	21.7	21.7	28.876	0	32.269	2091600000	60	0.232656	1	-0.203112	-0.0867007	26.5604	26.3614	26.4742	26.1597	26.5378	27.3078
Color2 [DarkGray]	1	4		tr|A0A0P0XB22|A0A0P0XB22_ORYSJOs08g0110800proteinOS=Oryzasativasubsp.japonicaGN=Os08g0110800PE=4SV=1;tr|A0A0P0XB00|A0A0P0XB00_ORYSJOs08g0110800proteinOS=Oryzasativasubsp.japonicaGN=Os08g0110800PE=4SV=1	tr|A0A0P0XB22|A0A0P0XB22_ORYSJOs08g0110800proteinOS=Oryzasativasubsp.japonicaGN=Os08g0110800PE=4SV=1						5	5	5	19	19	19	32.852	0	11.786	675380000	29	0.78099	1	-0.393016	-0.176078	24.4601	24.2604	23.976	24.4486	24.4324	24.9945
Color2 [DarkGray]	1	4		tr|A0A0P0XBI6|A0A0P0XBI6_ORYSJOs08g0135900protein(Fragment)OS=Oryzasativasubsp.japonicaGN=Os08g0135900PE=3SV=1;tr|Q6YYB9|Q6YYB9_ORYSJOs08g0135900proteinOS=Oryzasativasubsp.japonicaGN=Os08g0135900PE=2SV=1;tr|A0A0N7KP88|A0A0N7KP88_ORYSJOs08g0135900protein(Fragment)OS=Oryzasativasubsp.japonicaGN=Os08g0135900PE=4SV=1	tr|A0A0P0XBI6|A0A0P0XBI6_ORYSJOs08g0135900protein(Fragment)OS=Oryzasativasubsp.japonicaGN=Os08g0135900PE=3SV=1;tr|Q6YYB9|Q6YYB9_ORYSJOs08g0135900proteinOS=Oryzasativasubsp.japonicaGN=Os08g0135900PE=2SV=1;tr|A0A0N7KP88|A0A0N7KP88_ORYSJOs08g0135900protein(Fragment)OS=Oryzasativasubsp.japonicaGN=Os08g0135900PE=4SV=1						5	5	5	20.2	20.2	20.2	34.296	0	22.386	905840000	27	0.268389	1	0.233392	0.0994057	24.9911	25.5399	25.47	24.4963	25.3862	25.4182
Color2 [DarkGray]	1	4		tr|A0A0P0XBM6|A0A0P0XBM6_ORYSJOs08g0109200protein(Fragment)OS=Oryzasativasubsp.japonicaGN=Os08g0109200PE=4SV=1	tr|A0A0P0XBM6|A0A0P0XBM6_ORYSJOs08g0109200protein(Fragment)OS=Oryzasativasubsp.japonicaGN=Os08g0109200PE=4SV=1						11	11	11	28.5	28.5	28.5	45.6	0	60.175	4955000000	105	0.298662	1	0.18269	0.0812561	26.7007	27.2638	27.4078	26.733	26.9326	27.1587
Color2 [DarkGray]	1	4		tr|A0A0P0XCP2|A0A0P0XCP2_ORYSJOs08g0190200proteinOS=Oryzasativasubsp.japonicaGN=Os08g0190200PE=4SV=1	tr|A0A0P0XCP2|A0A0P0XCP2_ORYSJOs08g0190200proteinOS=Oryzasativasubsp.japonicaGN=Os08g0190200PE=4SV=1						5	5	4	14.3	14.3	12.7	47.809	0	10.328	659550000	10	0.258335	1	-0.274312	-0.113231	25.0166	24.5055	24.9798	24.3537	25.3196	25.6514
Color2 [DarkGray]	1	4		tr|A0A0P0XD59|A0A0P0XD59_ORYSJOs08g0225000proteinOS=Oryzasativasubsp.japonicaGN=Os08g0225000PE=3SV=1	tr|A0A0P0XD59|A0A0P0XD59_ORYSJOs08g0225000proteinOS=Oryzasativasubsp.japonicaGN=Os08g0225000PE=3SV=1						7	7	6	25.9	25.9	22.2	23.456	0	48.088	8875500000	156	0.0623269	1	0.0220604	0.0103915	28.5607	28.4996	28.5316	28.3004	28.7218	28.5035
Color2 [DarkGray]	1	4		tr|A0A0P0XDH3|A0A0P0XDH3_ORYSJOs08g0224200protein(Fragment)OS=Oryzasativasubsp.japonicaGN=Os08g0224200PE=4SV=1;tr|A0A0P0XD36|A0A0P0XD36_ORYSJOs08g0224200proteinOS=Oryzasativasubsp.japonicaGN=Os08g0224200PE=4SV=1;tr|A0A0P0XJ89|A0A0P0XJ89_ORYSJOs08g0556000protein(Fragment)OS=Oryzasativasubsp.japonicaGN=Os08g0556000PE=4SV=1;tr|Q6Z0T2|Q6Z0T2_ORYSJOs08g0556000proteinOS=Oryzasativasubsp.japonicaGN=Os08…	tr|A0A0P0XDH3|A0A0P0XDH3_ORYSJOs08g0224200protein(Fragment)OS=Oryzasativasubsp.japonicaGN=Os08g0224200PE=4SV=1;tr|A0A0P0XD36|A0A0P0XD36_ORYSJOs08g0224200proteinOS=Oryzasativasubsp.japonicaGN=Os08g0224200PE=4SV=1						4	4	3	8.6	8.6	7.1	68.418	0	5.1189	112980000	5	0.0444764	1	-0.072677	-0.0284117	22.7956	22.7553	22.4269	21.6416	23.2382	23.316
[truncated: 1,731 more rows]

## Sheet: NW-vs-NN(24h)
Symbol color	Symbol type	Symbol size	Show label	Protein IDs	Majority protein IDs	Only identified by site	Reverse	Potential contaminant	Student's T-test Significant LFQ intensity NN(24h)_LFQ intensity NW(24h)	Student's T-test significant	Peptides	Razor + unique peptides	Unique peptides	Sequence coverage [%]	Unique + razor sequence coverage [%]	Unique sequence coverage [%]	Mol. weight [kDa]	Q-value	Score	Intensity	MS/MS count	-Log Student's T-test p-value LFQ intensity NN(24h)_LFQ intensity NW(24h)	Student's T-test q-value LFQ intensity NN(24h)_LFQ intensity NW(24h)	Student's T-test Difference LFQ intensity NN(24h)_LFQ intensity NW(24h)	Student's T-test Test statistic LFQ intensity NN(24h)_LFQ intensity NW(24h)	LFQ intensity NN(24h)-1	LFQ intensity NN(24h)-2	LFQ intensity NN(24h)-3	LFQ intensity NW(24h)-1	LFQ intensity NW(24h)-2	LFQ intensity NW(24h)-3
[truncated: 2,527 more rows]

[truncated: 4 more sheets: CW-vs-CN(48h), NW-vs-NN(48h), CW-vs-CN(recovery), NW-vs-NN(recovery)]
