# Supplementary material for: Nystose regulates the response of rice roots to cold stress via multiple signaling pathways: A comparative proteomics analysis
Source: PLoS One. 2020 Sep 3;15(9):e0238381. doi: 10.1371/journal.pone.0238381 (PMC7470417; doi:10.1371/journal.pone.0238381)
Supplement: S2 File — NW-vs-NN (24h): rice roots that grew at 25°C for 24 h after treatment with water and nystose. CW-vs-CN (24h): rice roots that grew at 4°C for 24 h after treatment with water and nystose. NW-vs-NN (48h): rice roots that grew at 25°C for 48 h after treatment with water and nystose. CW-vs-CN (48h): rice roots that grew at 4°C for 48 h after treatment with water and nystose. NW-vs-NN (recovery): rice roots that grew at 25°C for 7 d after treatment with water and nystose. CW-vs-CN (recovery): rice roots that grew at 4°C for 2 d and then at 25°C for 5 d after treatment with water and nystose. (XLSX) [file pone.0238381.s011.xlsx]

## Sheet: CW-vs-CN(24h)
Protein ID	Gene ID	-Lg p-value	Fold Change	Protein Name
A0A0P0W5J4	Os03g0851800	1.71854	1.76924	Pantoate--beta-alanine ligase
Q0E2P1	Os02g0224200	1.42045	1.87737	Serine/threonine protein phosphatase 2A 55 kDa regulatory subunit B beta isoform
Q0INM3	Os12g0429200	1.38882	1.99262	Beta-galactosidase 15
Q10MI9	Os03g0307200	2.38644	2.81658	Nicotianamine synthase 2
Q7FAE1	Os04g0179200	1.59791	1.79748	Momilactone A synthase
A0A0P0WFK3	Os04g0636600	1.81067	2.285	Os04g0636600 protein
B7FAI0	Os01g0641100	3.02457	6.24041	Os01g0641100 protein
Q0DPU1	Os03g0663500	1.64066	2.76926	Putative antifungal zeamatin-like protein
Q0DQD8	Os03g0606200	1.80839	2.17804	Expressed protein
Q0E1P4	Os02g0319300	1.52073	2.0635	Putative glutathione transferase
Q0JAI3	Os04g0598000	1.43879	1.76842	Os04g0598000 protein
Q10MK9	LOC_Os03g19250	2.09604	2.191	AMP-binding enzyme family protein, expressed
Q10MT2	LOC_Os03g18510	1.69877	1.74448	Eukaryotic translation initiation factor 2 alpha subunit family protein, expressed
Q10NB4	Os03g0275500	1.46763	2.70658	Clathrin assembly protein, putative, expresse
Q10QL6	LOC_Os03g09210	1.35789	1.52758	GRIM-19 protein, expressed
Q5VRZ8	Os06g0112100	2.35726	1.85986	Putative vegetative storage protein win4.5
Q69LD2	Os07g0170100	1.30213	1.99029	Putative branched-chain alpha-keto acid decarboxylase E1 beta subunit
Q6AT40	Os05g0558900	1.58739	5.66086	Putative phenylalanyl-tRNA synthetase beta chain (PheRS)
Q6AV32	LOC_Os03g42130	1.3287	1.79862	Oxidoreductase, 2OG-Fe oxygenase family protein, expressed
Q6K8U8	Os02g0785800	1.51608	2.63499	Putative ribosomal protein L35A
Q6Z3F7	Os08g0554000	1.41681	2.11538	Transducin / WD-40 repeat protein-like
Q7F354	Os01g0713200	1.55764	1.74638	Beta-1,3-glucanase
Q7XXR4	Os08g0243600	2.05249	2.17832	Putative HAD-superfamily hydrolase

## Sheet: NW-vs-NN(24h)
Protein ID	Gene ID	-Lg p-value	Fold Change	Protein Name
B7F845	Os08g0558800	1.38521	1.56185	60S ribosomal protein L10a
P0C5A4	Os05g0542500	2.26305	1.54808	Late embryogenesis abundant protein 19
Q851P5	Os03g0798600	1.80623	1.59712	40S ribosomal protein S15, putative, expressed
P93407	Os08g0561700	1.3767	1.52078	Superoxide dismutase [Cu-Zn], chloroplastic
Q109B0	Os10g0542100	1.35601	1.96341	Class II metallothionein-like protein 1A
A0A0P0VMC4	Os02g0637000	1.45077	1.73118	Putative ripening-related protein 2
Q7FAE1	Os04g0179200	2.32375	2.8691	Momilactone A synthase
A0A0P0WLR9	Os05g0382900	1.30999	1.74599	Annexin
A0A0P0WMW0	Os05g0432700	1.52551	1.61624	Os05g0432700 protein
A0A0P0X1K1	Os07g0111700	1.73907	1.57095	Flavin-containing monooxygenase
A0A0P0XNS4	Os09g0487600	1.51373	1.73782	Os09g0487600 protein
A3ADD6	Os03g0111400	1.50436	1.64174	Os03g0111400 protein
B7F9R7	Os01g0860300	2.69205	1.71639	Ribosomal protein
C7J044	Os03g0673100	4.46169	1.86077	Os03g0673100 protein
Q0DK70	Os05g0188100	1.55796	1.62635	Os05g0188100 protein
Q0IZF1	Os09g0572700	2.44244	2.14165	Os09g0572700 protein
Q0J6T8	Os08g0269500	1.96403	1.70176	Os08g0269500 protein
Q0JAI3	Os04g0598000	1.67284	1.67818	Os04g0598000 protein
Q10MP7	LOC_Os03g18850	2.58324	1.84687	Pathogenesis-related protein 1, putative, expressed
Q10PQ6	Os03g0225500	1.76997	2.41584	Nup133 nucleoporin family protein, expressed
Q10RA9	Os03g0166000	1.39617	1.65796	Expressed protein
Q2QNS7	LOC_Os12g36880	2.22887	1.84861	Pathogenesis-related protein
Q2QP55	Os12g0541400	1.66725	2.01266	Expressed protein
Q53MA8	Os11g0704600	1.48175	1.54769	Glucan endo-1,3-beta-glucosidase (Ec 3.2.1.39) ((1-3)-beta-glucan endohydrolase) ((1-3)-beta-glucanase) (Beta-1,3-endoglucanase)
Q53NP7	LOC_Os11g07680	1.72565	1.66686	Dirigent protein
Q5VRK8	Os06g0116600	1.39486	1.73428	Putative DAL1 protein
Q5Z7N3	Os06g0728000	1.39092	1.92189	HMG protein
Q65XN6	Os05g0542800	1.42879	1.53605	Os05g0542800 protein
Q67VC7	Os06g0237300	1.47348	1.81133	Putative pollen-specific LIM domain protein
Q6K822	Os02g0781400	1.56784	4.25842	Putative 20 kDa chaperonin, chloroplast
Q6YUR8	Os02g0121100	1.93725	1.73	Cold shock domain protein 1
Q6Z0T7	Os08g0556200	1.89254	1.75064	7,8-dihydroneopterin aldolase
Q6Z128	Os07g0158400	1.43716	1.94788	Os07g0158400 protein
Q75LK5	Os03g0835900	1.33734	2.55271	Ferredoxin
Q75T45	Os12g0555000	2.32286	1.76967	RSOsPR10
Q7XPL4	Os04g0610600	1.43825	1.67353	Os04g0610600 protein
Q7XRB6	Os04g0435700	1.36245	2.0777	Os04g0435700
Q852K4	Os03g0792800	1.51903	1.93666	Glucan endo-1,3-beta-glucosidase 5, putative, expressed
Q8H3M0	Os08g0428800	1.72502	1.58696	Putative high mobility group I/Y (HMGI/Y protein)
Q8LNM7	Os10g0538200	1.65176	6.72873	Eukaryotic aspartyl protease family protein, expressed
Q8LRI2	Os01g0208400	1.30926	1.97537	Os01g0208400 protein

## Sheet: CW-vs-CN(48h)
Protein ID	Gene ID	-Lg p-value	Fold Change	Protein Name
P07728	Os01g0762500	2.37806	8.60462	Glutelin type-A 1
P07730	Os10g0400200	2.26908	8.7483	Glutelin type-A 2
P14323	Os02g0249800+Os02g0249900	2.5179	15.6233	Glutelin type-B 1
Q6ERU3	Os02g0268100	2.29489	11.3848	Glutelin type-B 5
P29835	Os05g0499100	1.34356	6.78763	19 kDa globulin
P43279	Os01g0188400	1.89509	1.51517	NADP-dependent malic enzyme, chloroplastic
Q02897	Os02g0249600	2.52108	16.6133	Glutelin type-B 2
Q09151	Os03g0427300	2.53531	9.11202	Glutelin type-A 3
Q5W755	Os05g0330600	2.37463	55.8928	Prolamin
Q7XBA6	Os11g0115400	1.45758	1.93128	Non-specific lipid-transfer protein
A0A0P0V3W4	Os01g0549400	1.30138	1.50528	DEAD-box ATP-dependent RNA helicase 40
Q7XUG1	Os04g0486950	2.24894	2.66722	Malate synthase
Q8RZ40	Os01g0651800	1.485	2.00457	Phospholipase A1-II 3
Q9SDD6	Os01g0266600	1.3131	2.14879	Peroxiredoxin-2F, mitochondrial
A0A0P0V0B8	Os01g0216500	1.47988	2.20782	Os01g0216500 protein
A0A0P0WJ73	Os05g0213100	1.90147	1.7871	Os05g0213100 protein
A0A0P0WNP9	Os05g0477900	1.39923	2.07106	Non-specific lipid-transfer protein
A0A0P0X9R7	Os07g0638600	1.68867	3.20225	Peroxidase
A0A0P0XBI6	Os08g0135900	1.65076	1.51183	Tryptophan synthase
Q6Z8Q6	Os08g0444100	1.5037	6.14993	Splicing factor subunit
A0A0P0XNS4	Os09g0487600	1.45829	2.04406	Os09g0487600 protein
A0A0P0XRR7	Os09g0568900	1.39219	1.71571	F1F0-ATPase inhibitor protein
Q0D3Z1	Os07g0658200	1.41645	1.63083	Putative 30S ribosomal protein S9
Q0DDJ2	Os06g0220000	2.26284	4.16627	Putative phi-1
Q0DH37	Os05g0494000	1.77033	1.61385	Putative cytochrome P450
Q0DLG4	Os05g0103500	1.54699	1.60086	Os05g0103500 protein
Q0DRZ2	Os03g0344100	1.62657	2.0837	Pre-mRNA splicing factor SF2, putative, expressed
Q0IZW8	Os09g0544900	1.35507	1.57748	Os09g0544900 protein
Q0J1S6	Os09g0415800	1.3498	2.0448	ATP-dependent 6-phosphofructokinase
Q10AI2	LOC_Os03g63450	1.52531	1.61429	SnRK1-interacting protein 1, putative, expressed
Q10EV2	Os03g0693400	2.08756	1.71056	Expressed protein
Q10QC1	Os03g0201800	3.31036	40.1303	Glycosyl hydrolase family 10 protein, expressed
Q2QWY7	Os12g0177500	1.56807	1.6711	Eukaryotic aspartyl protease family protein, expressed
Q2R6G9	Os11g0306400	2.39825	1.55599	O-methyltransferase family protein, expressed
Q33B84	LOC_Os10g04270	1.49382	2.37049	Jacalin-like lectin domain containing protein, expressed
Q5Z6N0	Os06g0266800	1.62217	1.76119	Putative gibberellin induced protein 3
Q5JK61	Os01g0958500	1.39079	1.65915	RNA recognition motif (RRM)-containing protein-like
Q5N8G6	Os01g0886600	2.47257	1.50855	Putative CLP protease regulatory subunit CLPX
Q5VS79	Os06g0104400	1.3138	2.35604	Calmodulin-binding protein-like
Q653U6	Os06g0677600	1.58085	2.78097	Small nuclear ribonucleoprotein-like
Q67IZ7	Os09g0461900	1.81589	1.54511	Putative PrMC3
Q67X78	Os06g0219900	1.42788	1.71217	Putative phi-1
Q69MU0	Os09g0516600	1.62686	2.05823	Glyoxalase II
Q69RL1	Os07g0468100	1.84328	3.07879	Putative glutathione-S-transferase
Q6K508	Os02g0249000	2.37063	13.9386	Glutelin type-D 1
Q6L4H1	Os05g0550300	1.37556	2.05328	Putative lipid transfer protein
Q6Z9F9	Os08g0440100	1.34089	1.84925	Putative temperature stress-induced lipocalin
Q6ZKP0	Os08g0404200	1.80947	1.61265	Mitochondrial ribosomal protein L27
Q7X7T9	Os04g0416700	1.87129	1.56796	Plasma Membrane
Q8GRL5	Os07g0112800	1.32918	1.52396	Eukaryotic translation initiation factor 5A
Q8H8D6	Os03g0134900	1.87298	1.6257	Glutathione S-transferase, N-terminal domain containing protein, expressed
Q8LJM6	Os01g0164100	1.35052	1.50196	Os01g0164100 protein
Q941F5	Os11g0592200	2.14892	1.77018	Pathogenesis-related protein PR4

## Sheet: NW-vs-NN(48h)
Protein ID	Gene ID	-Lg p-value	Fold Change	Protein Name
O49068	Os05g0156600	1.34877	1.55554	Tubulin gamma-2 chain
A0A0P0WHZ5	Os05g0150900	2.5925	1.94047	Histidine--tRNA ligase, cytoplasmic
Q0J8A4	Os08g0126300	1.53415	1.61846	Glyceraldehyde-3-phosphate dehydrogenase 1, cytosolic
Q10FF9	Os03g0669100	2.51815	1.87159	Deoxyuridine 5'-triphosphate nucleotidohydrolase
Q10G56	Os03g0643300	1.33578	3.84866	Ornithine aminotransferase, mitochondrial
Q2QX01	Os12g0175500	1.41507	3.64195	Monothiol glutaredoxin-S12, chloroplastic
Q40682	Os03g0406200	2.35135	3.10623	Elongation factor 1-delta 2
A0A0P0VA75	Os01g0834400	2.26647	29.7309	Nuclear transcription factor Y subunit B-2
Q5VMJ3	Os06g0152100	2.40517	1.68307	Profilin LP04
Q69PS6	Os06g0327300	2.16423	8.92758	Thioredoxin reductase NTRA
Q6K9U2	Os02g0829100	1.69682	3.06578	Replication protein A 32 kDa subunit A
Q6Z4P2	Os07g0682800	2.4493	6.15432	Probable apyrase 2
A0A0P0VQ66	Os02g0773300	1.49484	1.55398	Putative D-cysteine desulfhydrase 1, mitochondrial
Q7G764	Os10g0113000	3.20415	2.15759	Probable NAD(P)H-dependent oxidoreductase 1
A0A0P0VAX3	Os01g0866600	1.31538	7.94948	BolA-like protein
A0A0P0VFU8	Os02g0186700	1.9148	3.68673	Os02g0186700 protein
A0A0P0VKR2	Os02g0570600	1.42105	3.01012	Os02g0570600 protein
A0A0P0WHN0	Os05g0129100	2.19584	1.62664	Os05g0129100 protein
A0A0P0XU17	Os10g0411700	3.08644	2.92376	Os10g0411700 protein
A0A0P0XWA7	Os10g0492000	1.36536	3.08399	Os10g0492000 protein
A0A0P0Y5J6	Os11g0690332	1.61711	1.95923	Os11g0690332 protein
A0A0P0Y6B3	Os12g0123600	1.92348	4.80522	Os12g0123600 protein
A3C7K0	Os10g0573800	1.39369	1.60106	Putative carnitine/acylcarnitine translocase
B7FAK7	Os01g0595100	2.99573	5.25782	Os01g0595100 protein
C7J056	Os03g0859600	1.69619	1.60689	Os03g0859600 protein
Q0DH37	Os05g0494000	1.32794	5.13946	Putative cytochrome P450
Q7XKK0	Os04g0525600	2.57975	9.80709	ATP-dependent Clp protease proteolytic subunit
Q10KG7	Os03g0385100	1.30733	1.54686	Protease inhibitor/seed storage/LTP family protein, expressed
Q10M60	LOC_Os03g20600	1.5754	6.93314	Expressed protein
Q10MD1	Os03g0313600	2.43663	2.0418	Adenylosuccinate lyase
Q10RM9	Os03g0152800	1.69537	3.03156	Expressed protein
Q2R2E8	LOC_Os11g36050	1.5137	3.48893	KE2 family protein, expressed
Q5EII3	Os12g0437800	2.87935	2.13351	Subitilisin-chymotrypsin inhibitor
Q5QMM5	Os01g0818300	3.01432	2.52219	Putative QUAKING isoform 5
Q5U1P7	Os03g0369000	1.3984	9.61788	Peroxidase
Q5U1Q2	Os03g0339300	1.31679	1.88676	Peroxidase
Q5WMY3	Os05g0155100	2.3337	5.90895	Cytoplasmic ribosomal protein L18
Q5Z8S0	Os06g0562200	1.64652	2.01399	Abscisic acid receptor PYL9
Q653U6	Os06g0677600	1.36275	2.50836	Small nuclear ribonucleoprotein-like
Q69ML2	Os09g0237600	1.66502	1.7172	Putative serine/threonine protein kinase
Q69T90	Os06g0325500	2.62653	17.3697	Pantothenate kinase-like
Q69Y18	Os06g0214800	1.32645	1.52718	Putative PrMC3
Q6H3Z7	Os02g0649800	1.4095	8.33764	Putative cytochrome b5
Q6H6V5	Os02g0164800	1.33047	6.10263	Os02g0164800 protein
Q6K4Q0	Os02g0787300	1.497	2.49846	Putative MAP kinase kinase
Q6YVX8	Os02g0557600	1.65409	3.11613	Putative Ligatin (Hepatocellular carcinoma-associated antigen 56)
Q6Z8N4	Os08g0512900	2.48273	9.63456	Os08g0512900 protein
Q6ZH84	Os02g0593700	2.78273	33.9935	Putative ubiquitin-associated (UBA) protein
Q6ZJ17	Os08g0557000	2.53608	11.1879	L-isoaspartate methyltransferase
Q7XTB5	Os04g0102500	2.51001	2.21342	Os04g0102500 protein
Q94EF4	Os01g0769700	1.36026	5.98638	Os01g0769700 protein

## Sheet: CW-vs-CN(recovery)
Protein ID	Gene ID	-Lg p-value	Fold Change	Protein Name
P0DKK2	Os05g0557000	1.96318	1.88653	60S ribosomal protein L37a-2
Q851P5	Os03g0798600	1.54408	2.39144	40S ribosomal protein S15, putative, expressed
P37891	Os02g0114200	2.8914	2.60954	Serine carboxypeptidase 3
P48494	Os01g0147900	2.12619	1.51092	Triosephosphate isomerase, cytosolic
Q0J006	Os09g0538200	3.01557	12.533	Proteasome subunit alpha type-7-B
Q0J4P2	Os08g0500700	1.31735	1.9191	Heat shock protein 81-1
Q6F357	Os05g0574100	1.45969	1.76455	Phospholipase A1-II 7
Q7G794	Os03g0700400	2.00557	1.58885	Putative linoleate 9S-lipoxygenase 3
Q7XPK1	Os04g0665700	2.00293	1.58883	Zinc finger CCCH domain-containing protein 31
A0A0P0XS00	Os10g0168300	1.90513	6.28087	Os10g0168300 protein
A0A0P0Y2R7	Os11g0505300	1.36116	1.83107	Sulfotransferase
A0A0P0Y2T0	Os11g0507200	1.42244	1.63391	Os11g0507200 protein
B9FCW0	Os04g0652700	1.63968	2.00655	Os04g0652700 protein
Q8H5J0	Os07g0118250	2.30296	2.70493	Os07g0118250 protein
Q0DQD8	Os03g0606200	1.60843	3.6571	Os03g0606200 protein
Q94CM9	Os01g0348700	1.58143	1.96681	Putative 60S ribosomal protein L23A
Q10M60	LOC_Os03g20600	1.70633	2.89716	Expressed protein
Q10S92	Os03g0130500	1.85964	1.85286	EF hand family protein, expressed
Q2QVK7	Os12g0225900	1.30403	1.51049	NADP-dependent oxidoreductase P1, putative, expressed
Q2QZU5	LOC_Os11g44810	1.47762	1.69662	Auxin-repressed protein-like protein ARP1, putative, expressed
Q2R105	LOC_Os11g40780	1.52143	2.06918	NB-ARC domain containing protein
Q53LW0	Os11g0307300	1.40579	2.02586	O-methyltransferase
Q5NB69	Os01g0231700	1.41381	1.64496	Putative acidic ribosomal protein P3a
Q5VND3	Os06g0149700	2.01735	1.79859	Cysteine synthase
Q5VRZ8	Os06g0112100	1.46016	1.98532	Putative vegetative storage protein win4.5
Q5WMY3	Os05g0155100	1.60494	2.165	Cytoplasmic ribosomal protein L18
Q60EF6	Os05g0256000	1.42377	3.5801	Eukaryotic translation initiation factor 3 subunit I
Q652U4	Os06g0254700	1.65184	1.74568	Putative calcium binding protein
Q6ASR1	Os05g0147400	1.30785	1.70095	Chaperonin protein
Q6AV32	LOC_Os03g42130	1.52686	1.5098	Oxidoreductase, 2OG-Fe oxygenase family protein, expressed
Q6EP66	Os09g0261300	1.46541	1.6066	Phosphoglycolate phosphatase
Q6EUQ5	Os02g0175800	2.15033	6.25832	Putative fiber protein Fb15
Q6H436	Os09g0280300	2.20066	1.72278	Os09g0280300 protein
Q6Z0P6	Os08g0320100	1.51308	5.16872	RNA recognition motif (RRM)-containing protein-like
Q6ZIA3	Os08g0530000	2.41515	1.79683	Uridine kinase
Q6ZLP8	Os07g0150200	1.74658	1.88152	40S ribosomal protein S12
Q7XEQ3	Os10g0411800	1.91823	2.59232	40S ribosomal protein S17-4, putative, expressed
Q7XHY4	Os07g0529700	1.54343	2.22151	Xyloglucan endotransglycosylase-like protein
Q7XTB5	Os04g0102500	1.88472	1.73122	Os04g0102500 protein
Q7XWV6	Os04g0270200	1.43275	5.6351	Os04g0270200 protein
Q84J76	Os07g0124900	1.47013	1.71319	Putative pathogenesis-related protein
Q84MN8	Os03g0743900	2.28939	1.63893	Bifunctional 3'-phosphoadenosine 5'-phosphosulfate synthethase, putative, expressed
Q8H4E4	Os07g0630400	1.3238	1.72851	Putative aleurone ribonuclease
Q8H668	Os06g0115200	1.3513	1.55125	Os06g0115200 protein
Q8LR75	Os01g0841600	1.8099	1.5277	Putative triosephosphate isomerase
Q8S715	LOC_Os10g38670	1.78655	1.59583	Glutathione S-transferase GSTU6, putative, expressed
Q94J22	Os01g0748900	1.78679	3.01239	Os01g0748900 protein
Q9LDX7	Os01g0235300	1.48718	1.6634	Os01g0235300 protein
Q9LGZ3	Os01g0290000	1.61865	2.32944	Putative aspartic proteinase

## Sheet: NW-vs-NN(recovery)
Protein ID	Gene ID	-Lg p-value	Fold Change	Protein Name
A0A0P0XPM4	Os09g0511600	3.70711	5.60334	Os09g0511600 protein
P0C5D1	Os07g0638400	1.55748	1.58997	1-Cys peroxiredoxin B
P17654	Os02g0765600	1.92182	1.5918	Alpha-amylase
Q2QNC3	Os12g0571100	2.1851	4.11106	Metallothionein-like protein 4C
A0A0P0UYM7	Os01g0151500	1.9405	1.60275	Os01g0151500 protein
A0A0P0W674	Os04g0122300	3.67837	20.6446	Os04g0122300 protein
A0A0P0W8B2	Os04g0269600	1.54012	3.88334	Amine oxidase
A0A0P0WY24	Os06g0566100	1.36629	1.58035	Os06g0566100 protein
A0A0P0XU17	Os10g0411700	1.55876	1.71585	Os10g0411700 protein
A0A0P0XZM1	Os11g0173432	3.49902	8.29029	Os11g0173432 protein
Q0J904	Os04g0678000	1.57161	9.44064	Os04g0678000 protein
Q0JCV5	Os04g0447700	1.65448	1.50055	Os04g0447700 protein
Q2R1V3	Os11g0591800	1.53529	1.66667	Wound-induced protein WIN2, putative, expressed
Q53NG8	LOC_Os11g08300	1.45363	1.74625	Aldehyde dehydrogenase
Q5W6C6	Os05g0268500	2.33511	6.27117	Carboxypeptidase
Q5ZAW1	Os01g0788400	1.80012	1.57801	Pectinesterase
Q5ZBR8	Os01g0795000	3.20012	12.9043	Subtilisin-like serine proteinase
Q651F0	Os09g0539100	1.93216	1.50533	Putative dehydroquinate synthase
Q654U5	Os06g0247800	1.352	2.41277	Putative phragmoplastin
Q6ESR4	Os02g0669100	2.01588	1.64039	Dehydrin DHN1
Q6J657	Os05g0410200	1.43838	2.33128	Cell death associated protein
Q6K9Q5	Os02g0820000	1.42018	3.19251	Serine/threonine-protein phosphatase
Q6L4H9	Os05g0212500	1.7622	6.70621	Putative chalcone synthase
Q6YPF1	Os08g0120600	2.38106	1.80435	Fructose-bisphosphate aldolase
Q6ZD31	Os08g0538600	1.99381	1.68196	Putative MtN19
Q7EY69	Os08g0427900	2.81159	2.23382	Putative transcriptional coactivator(DIP2)
Q7F1Y5	Os07g0643700	1.79677	3.68826	Putative esterase
Q7XTK0	Os04g0118500	1.99015	10.1952	Peptidyl-prolyl cis-trans isomerase
Q93VD4	Os01g0155000	1.57394	2.08521	Putative PrMC3
Q942Z3	Os01g0934100	2.89247	2.37574	Putative shock protein
Q943K7	Os01g0840100	1.41785	1.53677	70 kDa heat shock protein
