# Supplementary material for: Nystose regulates the response of rice roots to cold stress via multiple signaling pathways: A comparative proteomics analysis
Source: PLoS One. 2020 Sep 3;15(9):e0238381. doi: 10.1371/journal.pone.0238381 (PMC7470417; doi:10.1371/journal.pone.0238381)
Supplement: S3 File — NW-vs-NN (24h): rice roots that grew at 25°C for 24 h after treatment with water and nystose. CW-vs-CN (24h): rice roots that grew at 4°C for 24 h after treatment with water and nystose. NW-vs-NN (48h): rice roots that grew at 25°C for 48 h after treatment with water and nystose. CW-vs-CN (48h): rice roots that grew at 4°C for 48 h after treatment with water and nystose. NW-vs-NN (recovery): rice roots that grew at 25°C for 7 d after treatment with water and nystose. CW-vs-CN (recovery): rice roots that grew at 4°C for 2 d and then at 25°C for 5 d after treatment with water and nystose. (XLSX) [file pone.0238381.s012.xlsx]

## Sheet: CW-vs-CN(24h)
Protein ID	Gene ID	-Lg p-value	Fold Change	Protein Name
Q5JM04	Os01g0756700	2.27277	0.12593	Potassium channel KAT3
A0A0P0V061	Os01g0229800	1.83223	0.460154	Os01g0229800 protein
A0A0P0XSI2	Os10g0193100	1.42812	0.647246	Expressed protein
A0A0P0Y6C3	Os12g0118400	1.65808	0.396827	Hydrolase, alpha/beta fold family protein, putative, expressed
Q2QLS3	LOC_Os12g43490	1.33862	0.253842	Alpha-amylase/trypsin inhibitor, putative, expressed
Q2QSI2	Os12g0428000	1.71999	0.456757	Rhodanese-like domain containing protein, expressed
Q69MC9	Os09g0464000	3.02536	0.602656	Carbonic anhydrase
Q69TG9	Os06g0216700	3.18776	0.46608	Glycine-rich protein-like
Q6AT43	Os05g0558400	2.37114	0.183109	Branched-chain-amino-acid aminotransferase
Q7G754	LOC_Os10g07210	3.01004	0.647171	Hsp20/alpha crystallin family protein, expressed
Q7XHZ2	Os07g0447800	1.31674	0.515783	Putative phosphoglucomutase, chloroplast
Q851Z0	Os03g0850900	1.86082	0.638503	Chemocyanin, putative, expressed
Q8H4M4	Os07g0213800	1.33008	0.571964	Allergenic protein

## Sheet: NW-vs-NN(24h)
Protein ID	Gene ID	-Lg p-value	Fold Change	Protein Name
Q6ERU3	Os02g0268100	1.46125	0.316427	Glutelin type-B 5
Q42993	Os06g0726200	1.87585	0.581883	Chitinase 1
Q01882	Os07g0214300	1.50392	0.491016	Seed allergenic protein RAG2
Q69RJ0	Os07g0658400	1.39487	0.654301	Ferredoxin-dependent glutamate synthase, chloroplastic
Q6H5J0	Os09g0277800	1.31339	0.478195	Enoyl-[acyl-carrier-protein] reductase [NADH] 2, chloroplastic
A0A0N7KJ52	Os04g0450100	1.43522	0.419866	Os04g0450100 protein
A0A0P0V044	Os01g0231800	1.38029	0.206723	Os01g0231800 protein
A0A0P0W8B2	Os04g0269600	2.10298	0.618933	Amine oxidase
A0A0P0X0F2	Os06g0682700	1.39578	0.655709	Os06g0682700 protein
A0A0P0XIU3	Os09g0245500	2.1606	0.11068	Os09g0245500 protein
B7F9Y2	Os08g0417100	1.54617	0.522032	Putative 2-oxoglutarate-dependent dioxygenase
Q0JBC2	Os04g0542900	2.27951	0.225563	Putative serine protease-like protein (Fragment)
Q0JKP1	Os01g0660300	1.40585	0.590905	Pyruvate kinase
Q2QMV8	Os12g0589100	1.48253	0.522862	Adenine phosphoribosyltransferase 1, putative, expressed
Q2RAT1	Os11g0138900	1.98386	0.652085	HSR203J, putative, expressed
Q5N842	Os01g0889000	2.05807	0.521499	Signal recognition particle subunit SRP72
Q5Z7F8	Os06g0559500	1.51234	0.650055	Putative Acid phosphatase 1
Q69RL1	Os07g0468100	1.54575	0.541357	Putative glutathione-S-transferase
Q6YUI4	Os08g0335600	1.8244	0.534902	Auxin-induced protein-like
Q6Z352	Os07g0281700	1.82592	0.296374	Putative aldehyde oxidase-like protein
Q8GTK7	Os07g0495200	1.32863	0.612612	Putative ATP synthase delta' chain, mitochondrial
Q8H4M4	Os07g0213800	1.34775	0.290201	Allergenic protein
Q9LX04	Os06g0104300	1.54002	0.204962	Putative Bplo

## Sheet: CW-vs-CN(48h)
Protein ID	Gene ID	-Lg p-value	Fold Change	Protein Name
P40392	Os01g0558600	1.48571	0.540409	Ras-related protein RIC1
Q01882	Os07g0214300	1.74991	0.464366	Seed allergenic protein RAG2
A0A0P0VCE2	Os01g0934800	1.77375	0.51061	Esterase PIR7B
Q5VNM3	Os01g0639100	2.15881	0.350476	Eukaryotic initiation factor 4A-III homolog A
A0A0P0VD66	Os01g0957000	1.40352	0.594105	Probable NAD kinase 1
Q5VRJ8	Os06g0127000	1.4871	0.648899	Peroxisomal membrane protein 11-5
Q6H676	Os02g0658800	3.80994	0.368052	Expansin-B11
Q6K7B8	Os02g0466400	1.47307	0.320798	Inositol-tetrakisphosphate 1-kinase 4
Q6K9U2	Os02g0829100	1.38774	0.280919	Replication protein A 32 kDa subunit A
Q6ZKC0	Os08g0430500	1.98808	0.657326	14-3-3-like protein GF14-C
Q7XQ45	Os04g0339400	1.43764	0.48446	Probable aldo-keto reductase 3
Q8LNZ3	Os05g0595100	1.57039	0.545194	UDP-glucose 4-epimerase 1
A0A0P0V8Z3	Os01g0776600	1.7637	0.339127	Purple acid phosphatase
A0A0P0W5A5	Os03g0833900	2.60832	0.141982	Guanine deaminase, putative, expressed
Q8H8S1	Os03g0598800	2.26518	0.258072	Ribosomal protein L15
A0A0P0XUN5	Os10g0416100	1.6246	0.513453	Chitinase 2, putative, expressed
Q5QMH1	Os01g0837500	1.34846	0.491707	RuvB-like helicase
Q10CF2	LOC_Os03g57140	1.30658	0.25321	Expressed protein
Q10SX2	Os03g0108400	1.9733	0.236477	SNF7 family protein, expressed
Q10T26	Os03g0103200	1.7087	0.438657	Protease inhibitor/seed storage/LTP family protein, expressed
Q2QNS7	LOC_Os12g36880	1.72506	0.568355	Pathogenesis-related protein
Q5NAB7	Os01g0280400	1.3674	0.48089	Putative DNA-binding protein
Q5VPC8	Os01g0653800	1.5617	0.655723	WD-40 repeat family protein-like
Q6H450	Os09g0394900	1.31274	0.645697	Annexin
Q6H4V4	Os02g0167700	1.5268	0.35275	Putative TIP120 protein
Q6H819	Os02g0180500	1.63599	0.555844	Chorismate mutase
Q6I583	Os05g0585900	1.49799	0.659606	Putative peroxisomal Ca-dependent solute carrier
Q6K840	Os02g0805600	1.41025	0.230291	Putative quinone oxidoreductase
Q6L5F2	Os05g0577800	1.5073	0.463591	Os05g0577800 protein
Q6Z0Z4	Os02g0135500	1.42146	0.486584	Putative HGA1
Q6Z128	Os07g0158400	1.30299	0.263354	Os07g0158400 protein
Q6Z1Y4	Os08g0102100	1.89362	0.628822	Nicalin
Q6Z8N1	Os08g0513300	2.12862	0.235413	Os08g0513300 protein
Q6ZGV8	Os02g0717400	2.01093	0.618084	Clustered mitochondria protein homolog
Q6ZJ17	Os08g0557000	2.88679	0.116176	L-isoaspartate methyltransferase
Q7XIF0	Os07g0119400	1.30894	0.575183	Putative pollen-specific protein NTP303
Q7XUK6	Os04g0497400	1.80509	0.651218	6,7-dimethyl-8-ribityllumazine synthase
Q7XV16	Os04g0447600	1.88032	0.542714	Os04g0447600 protein
Q851K9	LOC_Os03g48850	2.03628	0.225335	Putative valyl tRNA synthetase
Q852J3	Os03g0791500	1.35585	0.634949	25.3 kDa vesicle transport protein, putative, expressed
Q8H4M4	Os07g0213800	1.88246	0.285146	Allergenic protein
Q8LJ11	Os01g0697100	1.90345	0.537812	Glycosyltransferase
Q8S1I8	Os01g0772800	1.30727	0.631656	Signal recognition particle 54 kDa protein
Q94JC6	Os01g0591300	1.30138	0.363306	Putative cytosolic aldehyde dehydrogenase RF2D

## Sheet: NW-vs-NN(48h)
Protein ID	Gene ID	-Lg p-value	Fold Change	Protein Name
Q943L2	Os01g0839500	1.52332	0.591274	Histone H2B.11
P29250	Os03g0738600	1.60118	0.612928	Linoleate 9S-lipoxygenase 2
Q0DJC5	Os05g0301500	1.4931	0.10008	Dolichyl-diphosphooligosaccharide--protein glycosyltransferase subunit 1A
Q0IQF7	Os12g0124200	1.46763	0.521609	40S ribosomal protein S16
Q10ST8	Os03g0111300	3.05737	0.446776	Non-specific lipid-transfer protein 2
A0A0P0XYD2	Os11g0125900	1.46838	0.665319	Os11g0125900 protein
Q84UI5	Os06g0154500	1.64133	0.166806	Mitogen-activated protein kinase 1
Q9ZTS1	Os06g0508700	3.5759	0.525166	Probable methionine--tRNA ligase
A0A0P0W5A5	Os03g0833900	1.39899	0.601244	Guanine deaminase, putative, expressed
A0A0P0W9A2	Os04g0381000	1.30167	0.212168	Os04g0381000 protein
A0A0P0WAW3	Os04g0456300	2.02355	0.419712	Os04g0456300 protein
A0A0P0X7X9	Os07g0573300	2.33172	0.318045	Os07g0573300 protein
A0A0P0XEA1	Os08g0320400	1.3652	0.316758	Os08g0320400 protein
A0A0P0XM03	Os09g0408000	1.39815	0.638856	Os09g0408000 protein
A0A0P0XN12	Os09g0472700	1.56931	0.330511	Os09g0472700 protein
A0A0P0Y8U6	Os12g0263000	2.01436	0.172542	Os12g0263000 protein
B9FDD2	Os04g0683100	1.79334	0.649154	Pre-mRNA cleavage factor Im 25 kDa subunit 2
B9FUT4	Os07g0671100	1.63121	0.170133	Os07g0671100 protein
Q0JD41	Os04g0432600	1.56222	0.0915687	Os04g0432600 protein
Q2QX37	Os12g0170800	2.67705	0.189308	Citrate binding protein, putative, expressed
Q337C4	Os10g0511600	1.97708	0.560797	Prolyl carboxypeptidase like protein, putative, expressed
Q67TQ8	Os09g0455900	1.4362	0.664475	Putative PrMC3
Q67VC7	Os06g0237300	1.42718	0.581388	Putative pollen-specific LIM domain protein
Q69MW7	Os09g0402100	1.37443	0.489057	DNA binding protein PF1
Q6AVZ7	Os05g0134700	1.53468	0.543938	Peroxidase
Q6ER67	Os02g0321900	2.32383	0.428647	Ribosomal protein
Q6F2N1	Os05g0443800	1.86904	0.360524	Putative cell division protein FtsZ
Q6H5W1	Os02g0637700	1.73073	0.256223	Putative alcohol dehydrogenase
Q6K4Q3	Os02g0787000	1.30664	0.469224	Putative Pathogenesis-related protein PRB1-3
Q6K670	Os02g0794600	1.49616	0.272487	Putative copper chaperone COX17-1
Q6K8U8	Os02g0785800	1.62779	0.200933	Putative ribosomal protein L35A
Q6YUR8	Os02g0121100	1.4088	0.429662	Cold shock domain protein 1
Q6YY64	Os02g0591700	2.51391	0.382219	60S ribosomal protein L6
Q6Z481	Os07g0503300	1.56538	0.573344	Glycosyltransferase
Q75LQ1	Os03g0388900	1.32809	0.521056	ICE-like protease p20 domain containing protein, expressed
Q75M17	Os05g0105100	1.38415	0.210751	Putative GTP-binding protein
Q7XKD6	Os04g0680300	2.26985	0.23051	Os04g0680300 protein
Q7XUK3	Os04g0497000	1.56407	0.353425	NADPH oxidoreductase
Q7XVZ1	Os04g0347200	1.51338	0.639015	Os04g0347200 protein
Q8LNT9	Os10g0495000	2.46462	0.363059	KH domain containing protein, expressed
Q8RYM1	Os01g0635400	1.32424	0.237495	mRNA-associated protein mrnp41-like
Q8S7Q0	Os10g0569200	2.17294	0.525514	Eukaryotic translation initiation factor 3 subunit B
Q94DM7	Os01g0962600	1.90595	0.550616	Putative 40S ribosomal protein S10
Q9FWP9	Os10g0552800	1.97922	0.320898	Cortical cell delineating protein, putative, expressed

## Sheet: CW-vs-CN(recovery)
Protein ID	Gene ID	-Lg p-value	Fold Change	Protein Name
A0A0P0XPM4	Os09g0511600	2.56064	0.171154	Os09g0511600 protein
P0C5D1	Os07g0638400	3.05641	0.292306	1-Cys peroxiredoxin B
Q02897	Os02g0249600	1.56942	0.619232	Glutelin type-B 2
Q01882	Os07g0214300	1.3777	0.4967	Seed allergenic protein RAG2
Q0DI31	Os05g0420600	1.31885	0.599953	Cytochrome c
Q2QS13	Os12g0443600	1.51885	0.50161	UDP-glucose 6-dehydrogenase 5
Q2QYL3	Os11g0115100	3.14135	0.43112	Non-specific lipid-transfer protein 3
Q2R8Z5	Os11g0210300	1.81301	0.502378	Alcohol dehydrogenase 1
Q5VPG8	Os06g0138100	2.02302	0.454655	Peptide methionine sulfoxide reductase A5
A0A0P0WU39	Os06g0215900	3.66708	0.541231	Os06g0215900 protein
Q6AVA8	Os05g0405000	1.57428	0.605542	Pyruvate, phosphate dikinase 1, chloroplastic
Q6K8J4	Os02g0603800	1.62349	0.441688	4-hydroxy-3-methylbut-2-en-1-yl diphosphate synthase (ferredoxin), chloroplastic
Q6ZJS7	Os08g0399600	1.30137	0.560515	Elongation factor Ts, mitochondrial
Q75HJ0	Os03g0805200	2.24292	0.357386	DEAD-box ATP-dependent RNA helicase 37
Q7XQ45	Os04g0339400	2.59148	0.156845	Probable aldo-keto reductase 3
Q84QK0	Os06g0216300	1.99859	0.552756	12-oxophytodienoate reductase 1
Q8H4L8	Os07g0214600	1.85701	0.266348	Alpha-amylase/trypsin inhibitor RA16
A0A0P0V4G1	Os01g0574500	1.37711	0.391847	Os01g0574500 protein
Q9FE01	Os07g0694700	1.50027	0.569846	L-ascorbate peroxidase 2, cytosoli
A0A0N7KSQ1	Os11g0250000	1.35894	0.653231	Os11g0250000 protein
A0A0P0UYM7	Os01g0151500	1.45134	0.37736	Os01g0151500 protein
A0A0P0W683	Os04g0127600	1.87326	0.364706	Os04g0127600 protein
A0A0P0W8B2	Os04g0269600	2.45317	0.481807	Amine oxidase
A0A0P0WFK3	Os04g0636600	2.80456	0.376298	Os04g0636600 protein
A0A0P0Y8Z9	Os12g0260500	2.00502	0.596551	Os12g0260500 protein
A0A0P0Y911	Os12g0271600	1.41172	0.593738	Os12g0271600 protein
A0A0P0YAV6	Os12g0528400	2.29697	0.449621	Os12g0528400 protein
A0A0P0YCG8	Os12g0629600	1.33448	0.29458	Os12g0629600 protein
Q0D3L5	Os07g0680300	2.20937	0.482955	Os07g0680300 protein
Q0DI99	Os05g0405900	1.48816	0.214589	Os05g0405900 protein
Q0INR8	Os12g0405700	1.64323	0.565612	Os12g0405700 protein
Q0JGG6	Os01g0924600	1.45851	0.597124	Adenylyl cyclase-like
Q0JJY1	Os01g0709400	1.33748	0.572452	Os01g0709400 protein
Q0JQZ2	Os01g0130400	2.40416	0.566375	Putative alpha-glucosidase
Q10KY7	Os03g0365800	1.33641	0.202342	GDSL-like Lipase/Acylhydrolase family protein, expressed
Q10RL8	LOC_Os03g05910	1.56326	0.30118	FAD binding domain containing protein, expressed
Q2R1V2	Os11g0592000	1.35469	0.559288	Barwin, putative, expressed
Q2R3B8	Os11g0528300	1.95441	0.227175	TPR repeat region family protein, expressed
Q2R3L3	Os11g0514500	1.99969	0.446645	BRASSINOSTEROID INSENSITIVE 1-associated receptor kinase 1, putative, expressed
Q5VNT9	Os06g0136600	1.92442	0.665133	Putative enolase
Q5Z7K0	Os06g0546500	3.07619	0.418402	Peroxidase
Q5ZC77	Os01g0588800	1.30301	0.595741	Protein arginine methyltransferase NDUFAF7
Q5ZDX8	Os01g0614500	2.08068	0.634197	Heterogeneous nuclear ribonucleoprotein A2/B1-like
Q654S1	Os01g0326000	1.89504	0.656138	Peroxidase
Q69IV0	Os09g0518200	2.61061	0.589643	Glycosyltransferase
Q69T90	Os06g0325500	2.03077	0.232251	Pantothenate kinase-like
Q6ASW3	Os03g0719300	1.32124	0.227892	3,4-dihydroxy-2-butanone kinase, putative, expressed
Q6ESR4	Os02g0669100	2.0058	0.5481	Dehydrin DHN1
Q6EUF8	Os02g0232400	2.11825	0.249317	Citrate synthase
Q6H713	Os02g0170100	1.80263	0.510416	Glycine cleavage system H protein
Q6YVU4	Os07g0539300	1.7204	0.561386	Putative beta-1,3-glucanase
Q6Z0Z0	Os02g0135700	2.0213	0.318398	Putative DNA polymerase V
Q6Z481	Os07g0503300	1.3655	0.317674	Glycosyltransferase
Q6Z4I1	Os07g0191000	1.82982	0.404845	Putative N-amidino-scyllo-inosamine-4-phosphate phosphatase
Q6ZJ17	Os08g0557000	1.42371	0.474865	L-isoaspartate methyltransferase
Q75IJ1	Os05g0516600	1.51843	0.554559	Putative GTP-binding protein Rab7a
Q75LK5	Os03g0835900	2.30778	0.20107	Ferredoxin
Q75T45	Os12g0555000	2.54344	0.550547	Root specific pathogenesis-related protein 10 RSOsPR10
Q7DNC0	Os04g0331501	1.41063	0.120296	Os04g0331501 protein
Q7G307	Os10g0394000	1.53273	0.308515	GDSL-like Lipase/Acylhydrolase family protein, expressed
Q7XBA4	Os05g0108600	1.54556	0.633333	Cysteine protease CP1
Q7XD55	Os10g0490800	1.94803	0.538463	Secretory protein, putative
Q7XTB4	Os04g0102600	1.39025	0.121495	Os04g0102600 protein
Q84PD0	LOC_Os03g44620	2.80434	0.116406	DNAJ-like protein
Q8GVH2	Os07g0638100	3.09549	0.40916	Os07g0638100 protein
Q8H4Q9	Os07g0496000	1.45797	0.638468	GTP-binding protein Rab6
Q8H559	Os07g0159800	1.78692	0.608946	Os07g0159800 protein
Q8LNM7	Os10g0538200	2.2613	0.464107	Eukaryotic aspartyl protease family protein, expressed
Q8LQ41	Os01g0850900	1.79923	0.421886	SOUL heme-binding protein-like
Q8RUP8	Os01g0821800	1.8899	0.577547	Methionyl-tRNA synthetase-like protein
Q8S0I1	Os01g0712700	1.34307	0.650913	Cytidine/deoxycytidine deaminase-like
Q93VD4	Os01g0155000	1.43302	0.520019	Putative PrMC3
Q941F5	Os11g0592200	1.63752	0.589993	Pathogenesis-related protein PR4
Q9FUE4	Os10g0528300	2.18781	0.562931	Glutathione S-transferase
Q9LWS6	Os06g0115100	2.28288	0.47505	Ozone-responsive stress-related protein-like

## Sheet: NW-vs-NN(recovery)
Protein ID	Gene ID	-Lg p-value	Fold Change	Protein Name
P07730	Os10g0400200	2.18915	0.337002	Glutelin type-A 2
Q02897	Os02g0249600	1.74394	0.11019	Glutelin type-B 2
Q0DI31	Os05g0420600	1.59962	0.621504	Cytochrome c
A0A0P0WTA4	Os06g0159725	1.30875	0.229379	Os06g0159725 protein
Q10FF9	Os03g0669100	2.48812	0.401292	Deoxyuridine 5'-triphosphate nucleotidohydrolase
Q10N79	Os03g0279400	1.67213	0.599948	Arginine biosynthesis bifunctional protein ArgJ, chloroplastic
Q2QYL3	Os11g0115100	1.70881	0.174478	Non-specific lipid-transfer protein 3
Q6AVI0	Os03g0733400	1.55185	0.538978	Zinc finger BED domain-containing protein RICESLEEPER 2
Q6ZI50	Os02g0595900	1.35883	0.575995	High-affinity nitrate transporter-activating protein 2.1
Q75GS4	Os03g0425600	1.85251	0.480825	UDP-glucose 6-dehydrogenase 1
A0A0P0V4G1	Os01g0574500	2.09992	0.489878	Os01g0574500 protein
Q8S920	Os01g0658400	1.35157	0.50011	Ubiquitin-conjugating enzyme E2 5A
Q942L2	Os01g0339900	1.47479	0.299331	Protein disulfide isomerase-like 2-2
Q94JG1	Os01g0704100	1.5527	0.525476	High-affinity nitrate transporter 2.3
A0A0N7KJX8	Os04g0679400	2.9722	0.102646	Os04g0679400 protein
A0A0N7KQG4	Os09g0267600	1.4552	0.201573	Os09g0267600 protein
A0A0P0V1K5	Os01g0276200	1.48938	0.595437	Os01g0276200 protein
A0A0P0VLH5	Os02g0608550	1.93434	0.256929	Os02g0608550 protein
A0A0P0VLQ3	Os02g0606100	3.52086	0.0393672	Os02g0606100 protein
A0A0P0VPQ5	Os02g0752000	1.85631	0.276249	Os02g0752000 protein
A0A0P0W9D5	Os04g0382300	3.37359	0.13059	Os04g0382300 protein
A0A0P0Y9Y8	Os12g0430000	2.28234	0.288641	Os12g0430000 protein
B7EIA1	Os08g0139000	1.69569	0.290544	Os08g0139000 protein
B7FAF1	Os03g0222600	1.38413	0.557361	Os03g0222600 protein
Q0D7C9	Os07g0264100	3.25585	0.187287	Os07g0264100 protein
Q0D7V1	Os07g0207400	1.32496	0.374607	Os07g0207400 protein
Q8H5J0	Os07g0118250	1.34239	0.477574	Os07g0118250 protein
Q0IZ39	Os10g0133600	1.86568	0.661666	Os10g0133600 protein
Q0J999	Os04g0665000	2.7974	0.250704	Os04g0665000 protein
Q10K80	Os03g0393700	1.50561	0.276432	Carboxypeptidase
Q10MT7	Os03g0295800	1.37563	0.404178	Gamma interferon inducible lysosomal thiol reductase family protein, expressed
Q10N98	LOC_Os03g16950	1.66337	0.343135	33 kDa secretory protein, putative, expressed
Q2QP55	Os12g0541400	1.98571	0.189086	Expressed protein
Q2QUF6	Os12g0265100	1.43088	0.254307	Isoflavone reductase, putative, expressed
Q2RBC7	Os11g0116300	2.00753	0.271564	Chalcone-flavonone isomerase family protein
Q69XG4	Os06g0610800	1.75145	0.232219	Putative nucleoid DNA-binding protein cnd41, chloroplast
Q69XZ5	Os06g0472400	1.91218	0.418022	Putative transcriptional regulator
Q6AUG3	Os05g0563600	2.03059	0.626832	Os05g0563600 protein
Q6AVU9	Os03g0685900	2.04751	0.0834821	Os03g0685900 protein
Q6EUQ5	Os02g0175800	1.65055	0.301545	Putative fiber protein Fb15
Q6H851	Os02g0635000	2.25352	0.281663	Putative nitrilase 1
Q6Z0Z0	Os02g0135700	1.86641	0.39994	Putative DNA polymerase V
Q6ZFF1	Os08g0482700	1.52436	0.448404	Putative blue copper protein
Q6ZKK4	Os08g0206600	1.56513	0.452386	Putative aminoimidazolecarboximide ribonucleotide transformylase
Q7DNC0	Os04g0331501	2.85821	0.0655982	Os04g0331501 protein
Q851A2	Os03g0831800	1.37699	0.573171	Os03g0831800 protein
Q8GVT9	Os07g0287400	1.42492	0.517464	Os07g0287400 protein
Q8GVY2	Os11g0433900	1.3504	0.0950518	60S ribosomal protein L38, putative, expressed
Q9FVZ7	Os10g0502600	1.40764	0.13754	Membrane steroid-binding protein 1
Q9FWU4	LOC_Os10g34930	2.63281	0.113887	Putative basic secretory protein
