# Supplementary material for: Nystose regulates the response of rice roots to cold stress via multiple signaling pathways: A comparative proteomics analysis
Source: PLoS One. 2020 Sep 3;15(9):e0238381. doi: 10.1371/journal.pone.0238381 (PMC7470417; doi:10.1371/journal.pone.0238381)
Supplement: S4 File — NW-NN-CW-CN (24 h): rice roots that grew at 25°C and 4°C for 24 h after treatment with water and nystose. NW-NN-CW-CN (48 h): rice roots that grew at 25°C and 4°C for 48 h after treatment with water and nystose. NW-NN-CW-CN (recovery): rice roots that grew at 25°C for 7 d and 4°C for 2 d and then at 25°C for 5 d after treatment with water and nystose. (XLSX) [file pone.0238381.s013.xlsx]

## Sheet: NW-NN-CW-CN(24h)
Protein IDs	Majority protein IDs	Peptide counts (all)	Peptide counts (razor+unique)	Peptide counts (unique)	Fasta headers	Number of proteins	Peptides	Razor + unique peptides	Unique peptides	Peptides CW(24h)-1	Peptides CW(24h)-2	Peptides CW(24h)-3	Peptides CN(24h)-1	Peptides CN(24h)-2	Peptides CN(24h)-3	Peptides NW(24h)-1	Peptides NW(24h)-2	Peptides NW(24h)-3	Peptides NN(24h)-1	Peptides NN(24h)-2	Peptides NN(24h)-3	Razor + unique peptides CW(24h)-1	Razor + unique peptides CW(24h)-2	Razor + unique peptides CW(24h)-3	Razor + unique peptides CN(24h)-1	Razor + unique peptides CN(24h)-2	Razor + unique peptides CN(24h)-3	Razor + unique peptides NW(24h)-1	Razor + unique peptides NW(24h)-2	Razor + unique peptides NW(24h)-3	Razor + unique peptides NN(24h)-1	Razor + unique peptides NN(24h)-2	Razor + unique peptides NN(24h)-3	Unique peptides CW(24h)-1	Unique peptides CW(24h)-2	Unique peptides CW(24h)-3	Unique peptides CN(24h)-1	Unique peptides CN(24h)-2	Unique peptides CN(24h)-3	Unique peptides NW(24h)-1	Unique peptides NW(24h)-2	Unique peptides NW(24h)-3	Unique peptides NN(24h)-1	Unique peptides NN(24h)-2	Unique peptides NN(24h)-3	Sequence coverage [%]	Unique + razor sequence coverage [%]	Unique sequence coverage [%]	Mol. weight [kDa]
CON__A2A4G1;CON__P02533;CON__P08779;CON__P08727;CON__P19001;CON__Q04695;CON__Q9QWL7;CON__Q6IFX2;CON__P19012;CON__Q9Z2K1;CON__Q3ZAW8;CON__Q14525;CON__Q9UE12;CON__Q15323;CON__A2A5Y0;CON__P05784;CON__Q92764;CON__Q14532;CON__A2AB72;CON__Q497I4;CON__O76015;CON__O76013;CON__Q7Z3Y9;CON__O76014;CON__REFSEQ:XP_986630	CON__A2A4G1;CON__P02533;CON__P08779;CON__P08727;CON__P19001;CON__Q04695;CON__Q9QWL7;CON__Q6IFX2;CON__P19012;CON__Q9Z2K1;CON__Q3ZAW8	3;3;3;2;2;2;2;2;2;2;2;1;1;1;1;1;1;1;1;1;1;1;1;1;1	1;1;1;1;1;1;1;1;1;0;0;0;0;0;0;0;0;0;0;0;0;0;0;0;0	1;1;1;1;1;1;1;1;1;0;0;0;0;0;0;0;0;0;0;0;0;0;0;0;0	;;;;;;;;;;	25	3	1	1	1	1	0	0	1	1	2	2	3	3	3	3	0	0	0	0	0	0	1	1	1	1	1	1	0	0	0	0	0	0	1	1	1	1	1	1	5.5	2	2	49.493
CON__P00761;CON__P07477	CON__P00761	10;1	10;1	10;1		2	10	10	10	10	9	10	10	10	9	10	10	9	9	10	10	10	9	10	10	10	9	10	10	9	9	10	10	10	9	10	10	10	9	10	10	9	9	10	10	62.3	62.3	62.3	24.409
CON__P02768-1	CON__P02768-1	4	2	2		1	4	2	2	1	1	1	1	2	2	4	4	4	2	4	4	1	1	1	1	1	1	2	2	2	1	2	2	1	1	1	1	1	1	2	2	2	1	2	2	6.4	3.8	3.8	69.366
CON__P02769	CON__P02769	4	4	2		1	4	4	2	0	0	0	0	3	3	4	4	3	2	2	4	0	0	0	0	3	3	4	4	3	2	2	4	0	0	0	0	2	2	2	2	1	1	0	2	5.8	5.8	3.1	69.293
CON__P04264;CON__Q6IFZ6;CON__Q922U2;CON__Q5XQN5;CON__Q9R0H5;CON__Q6NXH9;CON__Q8BGZ7;CON__P50446;CON__Q7Z794;CON__Q3TTY5	CON__P04264	13;2;2;2;1;1;1;1;1;1	13;2;2;2;1;1;1;1;1;1	8;0;1;1;0;0;1;1;0;0		10	13	13	8	10	9	13	7	9	8	11	12	12	12	11	9	10	9	13	7	9	8	11	12	12	12	11	9	5	6	8	4	5	5	7	7	7	7	6	5	23.4	23.4	15.5	66.017
CON__P13645;CON__P02535-1;CON__ENSEMBL:ENSP00000377550;CON__P08730-1;CON__Q148H6;CON__Q7Z3Y7;CON__Q7Z3Z0;CON__P13646-1;CON__Q7Z3Y8;CON__Q2M2I5	CON__P13645;CON__P02535-1	12;6;3;3;3;3;2;2;2;2	12;6;3;3;3;3;2;2;2;2	10;4;2;2;1;1;1;2;1;1	;	10	12	12	10	8	7	7	2	4	5	5	6	6	4	11	7	8	7	7	2	4	5	5	6	6	4	11	7	7	6	7	2	3	4	4	5	4	2	9	5	20.6	20.6	17.9	59.51
CON__P35527	CON__P35527	4	4	4		1	4	4	4	2	1	4	1	2	2	3	4	3	3	3	3	2	1	4	1	2	2	3	4	3	3	3	3	2	1	4	1	2	2	3	4	3	3	3	3	8.2	8.2	8.2	62.129
CON__P35908	CON__P35908	7	5	3		1	7	5	3	5	3	3	2	4	3	5	7	7	5	7	4	3	1	1	0	2	1	4	5	5	3	5	3	1	0	0	0	1	0	2	3	3	1	3	1	11.5	8.4	5.1	65.865
REV__tr|A0A0P0X168|A0A0P0X168_ORYSJOs06g0726400protein(Fragment)OS=Oryzasativasubsp.japonicaGN=Os06g0726400PE=4SV=1;REV__tr|A0A0P0X161|A0A0P0X161_ORYSJOs06g0726400protein(Fragment)OS=Oryzasativasubsp.japonicaGN=Os06g0726400PE=4SV=1;REV__sp|Q01401|GLGB_ORYSJ1,4-alpha-glucan-branchingenzyme,chloroplastic/amyloplasticOS=Oryzasativasubsp.japonicaGN=SBE1PE=1SV=2	REV__tr|A0A0P0X168|A0A0P0X168_ORYSJOs06g0726400protein(Fragment)OS=Oryzasativasubsp.japonicaGN=Os06g0726400PE=4SV=1;REV__tr|A0A0P0X161|A0A0P0X161_ORYSJOs06g0726400protein(Fragment)OS=Oryzasativasubsp.japonicaGN=Os06g0726400PE=4SV=1;REV__sp|Q01401|GLGB_ORYSJ1,4-alpha-glucan-branchingenzyme,chloroplastic/amyloplasticOS=Oryzasativasubsp.japonicaGN=SBE1PE=1SV=2	1;1;1	1;1;1	1;1;1	;;	3	1	1	1	1	1	1	0	0	1	0	1	1	1	1	1	1	1	1	0	0	1	0	1	1	1	1	1	1	1	1	0	0	1	0	1	1	1	1	1	0	0	0	89.018
REV__sp|Q0JBY9|TR120_ORYSJTraffickingproteinparticlecomplexII-specificsubunit120homologOS=Oryzasativasubsp.japonicaGN=TRS120PE=2SV=1	REV__sp|Q0JBY9|TR120_ORYSJTraffickingproteinparticlecomplexII-specificsubunit120homologOS=Oryzasativasubsp.japonicaGN=TRS120PE=2SV=1	1	1	1		1	1	1	1	1	1	1	1	1	1	1	1	1	1	1	1	1	1	1	1	1	1	1	1	1	1	1	1	1	1	1	1	1	1	1	1	1	1	1	1	0	0	0	129.37
REV__sp|Q0JNB6|HKT8_ORYSJCationtransporterHKT8OS=Oryzasativasubsp.japonicaGN=HKT8PE=3SV=1	REV__sp|Q0JNB6|HKT8_ORYSJCationtransporterHKT8OS=Oryzasativasubsp.japonicaGN=HKT8PE=3SV=1	1	1	1		1	1	1	1	1	1	1	1	1	1	1	1	1	1	1	1	1	1	1	1	1	1	1	1	1	1	1	1	1	1	1	1	1	1	1	1	1	1	1	1	0	0	0	60.218
REV__tr|A0A0P0Y137|A0A0P0Y137_ORYSJOs11g0269000proteinOS=Oryzasativasubsp.japonicaGN=Os11g0269000PE=4SV=1;REV__sp|Q53N47|CLPC4_ORYSJChaperoneproteinClpC4,chloroplasticOS=Oryzasativasubsp.japonicaGN=CPLC4PE=3SV=1	REV__tr|A0A0P0Y137|A0A0P0Y137_ORYSJOs11g0269000proteinOS=Oryzasativasubsp.japonicaGN=Os11g0269000PE=4SV=1;REV__sp|Q53N47|CLPC4_ORYSJChaperoneproteinClpC4,chloroplasticOS=Oryzasativasubsp.japonicaGN=CPLC4PE=3SV=1	1;1	1;1	1;1	;	2	1	1	1	0	1	1	0	1	1	0	0	0	0	0	0	0	1	1	0	1	1	0	0	0	0	0	0	0	1	1	0	1	1	0	0	0	0	0	0	0	0	0	43.517
REV__tr|C7J1S3|C7J1S3_ORYSJOs04g0584050protein(Fragment)OS=Oryzasativasubsp.japonicaGN=Os04g0584100PE=4SV=1;REV__sp|Q6ZEZ5|NEK3_ORYSJSerine/threonine-proteinkinaseNek3OS=Oryzasativasubsp.japonicaGN=NEK3PE=2SV=1	REV__tr|C7J1S3|C7J1S3_ORYSJOs04g0584050protein(Fragment)OS=Oryzasativasubsp.japonicaGN=Os04g0584100PE=4SV=1;REV__sp|Q6ZEZ5|NEK3_ORYSJSerine/threonine-proteinkinaseNek3OS=Oryzasativasubsp.japonicaGN=NEK3PE=2SV=1	1;1	1;1	1;1	;	2	1	1	1	1	1	1	1	1	1	1	1	1	1	1	1	1	1	1	1	1	1	1	1	1	1	1	1	1	1	1	1	1	1	1	1	1	1	1	1	0	0	0	37.272
REV__tr|A0A0N7KD36|A0A0N7KD36_ORYSJOs01g0532700proteinOS=Oryzasativasubsp.japonicaGN=Os01g0532700PE=4SV=1	REV__tr|A0A0N7KD36|A0A0N7KD36_ORYSJOs01g0532700proteinOS=Oryzasativasubsp.japonicaGN=Os01g0532700PE=4SV=1	1	1	1		1	1	1	1	1	1	1	1	1	1	1	1	1	1	1	0	1	1	1	1	1	1	1	1	1	1	1	0	1	1	1	1	1	1	1	1	1	1	1	0	0	0	0	38.623
REV__tr|A0A0N7KP14|A0A0N7KP14_ORYSJOs07g0670000protein(Fragment)OS=Oryzasativasubsp.japonicaGN=Os07g0670000PE=4SV=1;REV__tr|Q8GSH3|Q8GSH3_ORYSJOs07g0670000proteinOS=Oryzasativasubsp.japonicaGN=P0470D12.102PE=4SV=1	REV__tr|A0A0N7KP14|A0A0N7KP14_ORYSJOs07g0670000protein(Fragment)OS=Oryzasativasubsp.japonicaGN=Os07g0670000PE=4SV=1;REV__tr|Q8GSH3|Q8GSH3_ORYSJOs07g0670000proteinOS=Oryzasativasubsp.japonicaGN=P0470D12.102PE=4SV=1	1;1	1;1	1;1	;	2	1	1	1	1	1	1	1	1	1	1	1	1	1	1	1	1	1	1	1	1	1	1	1	1	1	1	1	1	1	1	1	1	1	1	1	1	1	1	1	0	0	0	77.058
REV__tr|A0A0N7KSX4|A0A0N7KSX4_ORYSJOs11g0479100proteinOS=Oryzasativasubsp.japonicaGN=Os11g0479100PE=4SV=1	REV__tr|A0A0N7KSX4|A0A0N7KSX4_ORYSJOs11g0479100proteinOS=Oryzasativasubsp.japonicaGN=Os11g0479100PE=4SV=1	1	1	1		1	1	1	1	1	1	0	0	0	0	1	1	1	1	1	1	1	1	0	0	0	0	1	1	1	1	1	1	1	1	0	0	0	0	1	1	1	1	1	1	0	0	0	122.52
REV__tr|A0A0P0UZU0|A0A0P0UZU0_ORYSJOs01g0185200protein(Fragment)OS=Oryzasativasubsp.japonicaGN=Os01g0185200PE=4SV=1;REV__tr|Q5VRX8|Q5VRX8_ORYSJOs01g0185200proteinOS=Oryzasativasubsp.japonicaGN=P0510F03.13-1PE=2SV=1	REV__tr|A0A0P0UZU0|A0A0P0UZU0_ORYSJOs01g0185200protein(Fragment)OS=Oryzasativasubsp.japonicaGN=Os01g0185200PE=4SV=1;REV__tr|Q5VRX8|Q5VRX8_ORYSJOs01g0185200proteinOS=Oryzasativasubsp.japonicaGN=P0510F03.13-1PE=2SV=1	1;1	1;1	1;1	;	2	1	1	1	1	1	1	1	1	1	1	1	1	1	1	1	1	1	1	1	1	1	1	1	1	1	1	1	1	1	1	1	1	1	1	1	1	1	1	1	0	0	0	20.901
REV__tr|A0A0P0VJ93|A0A0P0VJ93_ORYSJOs02g0497500proteinOS=Oryzasativasubsp.japonicaGN=Os02g0497500PE=4SV=1	REV__tr|A0A0P0VJ93|A0A0P0VJ93_ORYSJOs02g0497500proteinOS=Oryzasativasubsp.japonicaGN=Os02g0497500PE=4SV=1	1	1	1		1	1	1	1	0	0	1	0	0	0	0	0	0	0	0	1	0	0	1	0	0	0	0	0	0	0	0	1	0	0	1	0	0	0	0	0	0	0	0	1	0	0	0	49.071
tr|A0A0P0WFZ9|A0A0P0WFZ9_ORYSJOs04g0652550proteinOS=Oryzasativasubsp.japonicaGN=Os04g0652550PE=4SV=1;REV__tr|A0A0P0WFZ9|A0A0P0WFZ9_ORYSJOs04g0652550proteinOS=Oryzasativasubsp.japonicaGN=Os04g0652550PE=4SV=1	tr|A0A0P0WFZ9|A0A0P0WFZ9_ORYSJOs04g0652550proteinOS=Oryzasativasubsp.japonicaGN=Os04g0652550PE=4SV=1;REV__tr|A0A0P0WFZ9|A0A0P0WFZ9_ORYSJOs04g0652550proteinOS=Oryzasativasubsp.japonicaGN=Os04g0652550PE=4SV=1	1;1	1;1	1;1	;	2	1	1	1	0	0	0	0	0	0	0	0	0	0	1	0	0	0	0	0	0	0	0	0	0	0	1	0	0	0	0	0	0	0	0	0	0	0	1	0	3	3	3	23.822
REV__tr|A0A0P0WHJ7|A0A0P0WHJ7_ORYSJOs05g0132500protein(Fragment)OS=Oryzasativasubsp.japonicaGN=Os05g0132500PE=4SV=1	REV__tr|A0A0P0WHJ7|A0A0P0WHJ7_ORYSJOs05g0132500protein(Fragment)OS=Oryzasativasubsp.japonicaGN=Os05g0132500PE=4SV=1	1	1	1		1	1	1	1	1	1	1	1	1	1	1	1	1	1	1	1	1	1	1	1	1	1	1	1	1	1	1	1	1	1	1	1	1	1	1	1	1	1	1	1	0	0	0	72.657
REV__tr|A0A0P0WYI7|A0A0P0WYI7_ORYSJOs06g0608300protein(Fragment)OS=Oryzasativasubsp.japonicaGN=Os06g0608300PE=4SV=1;REV__tr|Q69V60|Q69V60_ORYSJOs06g0608300proteinOS=Oryzasativasubsp.japonicaGN=Os06g0608300PE=2SV=1	REV__tr|A0A0P0WYI7|A0A0P0WYI7_ORYSJOs06g0608300protein(Fragment)OS=Oryzasativasubsp.japonicaGN=Os06g0608300PE=4SV=1;REV__tr|Q69V60|Q69V60_ORYSJOs06g0608300proteinOS=Oryzasativasubsp.japonicaGN=Os06g0608300PE=2SV=1	1;1	1;1	1;1	;	2	1	1	1	1	1	1	1	1	1	1	0	1	1	1	1	1	1	1	1	1	1	1	0	1	1	1	1	1	1	1	1	1	1	1	0	1	1	1	1	0	0	0	62.394
REV__tr|A0A0P0X8P9|A0A0P0X8P9_ORYSJOs07g0602100protein(Fragment)OS=Oryzasativasubsp.japonicaGN=Os07g0602100PE=4SV=1	REV__tr|A0A0P0X8P9|A0A0P0X8P9_ORYSJOs07g0602100protein(Fragment)OS=Oryzasativasubsp.japonicaGN=Os07g0602100PE=4SV=1	1	1	1		1	1	1	1	1	1	0	0	0	0	1	1	1	1	1	0	1	1	0	0	0	0	1	1	1	1	1	0	1	1	0	0	0	0	1	1	1	1	1	0	0	0	0	6.6255
REV__tr|A0A0P0XFL3|A0A0P0XFL3_ORYSJOs08g0415600proteinOS=Oryzasativasubsp.japonicaGN=Os08g0415600PE=4SV=1	REV__tr|A0A0P0XFL3|A0A0P0XFL3_ORYSJOs08g0415600proteinOS=Oryzasativasubsp.japonicaGN=Os08g0415600PE=4SV=1	1	1	1		1	1	1	1	1	1	1	1	1	1	1	1	1	1	1	1	1	1	1	1	1	1	1	1	1	1	1	1	1	1	1	1	1	1	1	1	1	1	1	1	0	0	0	75.85
REV__tr|A0A0P0XFP4|A0A0P0XFP4_ORYSJOs08g0399500proteinOS=Oryzasativasubsp.japonicaGN=Os08g0399500PE=4SV=1;REV__tr|B9G0S4|B9G0S4_ORYSJOs08g0399300proteinOS=Oryzasativasubsp.japonicaGN=Os08g0399300PE=4SV=1	REV__tr|A0A0P0XFP4|A0A0P0XFP4_ORYSJOs08g0399500proteinOS=Oryzasativasubsp.japonicaGN=Os08g0399500PE=4SV=1;REV__tr|B9G0S4|B9G0S4_ORYSJOs08g0399300proteinOS=Oryzasativasubsp.japonicaGN=Os08g0399300PE=4SV=1	1;1	1;1	1;1	;	2	1	1	1	0	1	0	1	0	1	1	1	0	1	0	0	0	1	0	1	0	1	1	1	0	1	0	0	0	1	0	1	0	1	1	1	0	1	0	0	0	0	0	70.938
REV__tr|A0A0P0XHS9|A0A0P0XHS9_ORYSJOs08g0509450proteinOS=Oryzasativasubsp.japonicaGN=Os08g0509450PE=4SV=1	REV__tr|A0A0P0XHS9|A0A0P0XHS9_ORYSJOs08g0509450proteinOS=Oryzasativasubsp.japonicaGN=Os08g0509450PE=4SV=1	1	1	1		1	1	1	1	0	0	0	0	0	0	1	0	0	0	0	0	0	0	0	0	0	0	1	0	0	0	0	0	0	0	0	0	0	0	1	0	0	0	0	0	0	0	0	20.658
REV__tr|A0A0P0Y1G2|A0A0P0Y1G2_ORYSJOs11g0284400proteinOS=Oryzasativasubsp.japonicaGN=Os11g0284400PE=4SV=1	REV__tr|A0A0P0Y1G2|A0A0P0Y1G2_ORYSJOs11g0284400proteinOS=Oryzasativasubsp.japonicaGN=Os11g0284400PE=4SV=1	1	1	1		1	1	1	1	1	1	1	1	1	1	1	1	1	1	1	1	1	1	1	1	1	1	1	1	1	1	1	1	1	1	1	1	1	1	1	1	1	1	1	1	0	0	0	24.529
REV__tr|Q0DUE4|Q0DUE4_ORYSJOs03g0191000proteinOS=Oryzasativasubsp.japonicaGN=Os03g0191000PE=4SV=1	REV__tr|Q0DUE4|Q0DUE4_ORYSJOs03g0191000proteinOS=Oryzasativasubsp.japonicaGN=Os03g0191000PE=4SV=1	1	1	1		1	1	1	1	0	1	1	1	1	1	1	1	0	0	0	0	0	1	1	1	1	1	1	1	0	0	0	0	0	1	1	1	1	1	1	1	0	0	0	0	0	0	0	115.03
REV__tr|Q2RB50|Q2RB50_ORYSJOs11g0125500proteinOS=Oryzasativasubsp.japonicaGN=LOC_Os11g03200PE=2SV=1;REV__tr|Q2QYE5|Q2QYE5_ORYSJOs12g0123100proteinOS=Oryzasativasubsp.japonicaGN=Os12g0123100PE=2SV=2;REV__tr|A0A0N7KNI7|A0A0N7KNI7_ORYSJOs07g0513100proteinOS=Oryzasativasubsp.japonicaGN=Os07g0513100PE=4SV=1	REV__tr|Q2RB50|Q2RB50_ORYSJOs11g0125500proteinOS=Oryzasativasubsp.japonicaGN=LOC_Os11g03200PE=2SV=1;REV__tr|Q2QYE5|Q2QYE5_ORYSJOs12g0123100proteinOS=Oryzasativasubsp.japonicaGN=Os12g0123100PE=2SV=2;REV__tr|A0A0N7KNI7|A0A0N7KNI7_ORYSJOs07g0513100proteinOS=Oryzasativasubsp.japonicaGN=Os07g0513100PE=4SV=1	2;1;1	2;1;1	2;1;1	;;	3	2	2	2	0	0	1	1	0	1	0	1	0	0	0	0	0	0	1	1	0	1	0	1	0	0	0	0	0	0	1	1	0	1	0	1	0	0	0	0	0	0	0	33.81
REV__tr|Q5VQX1|Q5VQX1_ORYSJOs01g0805300proteinOS=Oryzasativasubsp.japonicaGN=Os01g0805300PE=2SV=1	REV__tr|Q5VQX1|Q5VQX1_ORYSJOs01g0805300proteinOS=Oryzasativasubsp.japonicaGN=Os01g0805300PE=2SV=1	2	2	2		1	2	2	2	2	2	2	2	2	1	2	2	2	1	2	2	2	2	2	2	2	1	2	2	2	1	2	2	2	2	2	2	2	1	2	2	2	1	2	2	0	0	0	28.804
REV__tr|Q65WY6|Q65WY6_ORYSJOs05g0182800proteinOS=Oryzasativasubsp.japonicaGN=Os05g0182800PE=3SV=1	REV__tr|Q65WY6|Q65WY6_ORYSJOs05g0182800proteinOS=Oryzasativasubsp.japonicaGN=Os05g0182800PE=3SV=1	1	1	1		1	1	1	1	1	1	1	1	1	1	1	1	1	1	1	1	1	1	1	1	1	1	1	1	1	1	1	1	1	1	1	1	1	1	1	1	1	1	1	1	0	0	0	90.305
REV__tr|Q6AUF2|Q6AUF2_ORYSJOs05g0565400proteinOS=Oryzasativasubsp.japonicaGN=Os05g0565400PE=2SV=1	REV__tr|Q6AUF2|Q6AUF2_ORYSJOs05g0565400proteinOS=Oryzasativasubsp.japonicaGN=Os05g0565400PE=2SV=1	1	1	1		1	1	1	1	1	0	0	0	0	0	0	0	1	0	0	0	1	0	0	0	0	0	0	0	1	0	0	0	1	0	0	0	0	0	0	0	1	0	0	0	0	0	0	30.632
REV__tr|Q6I604|Q6I604_ORYSJOs05g0557400proteinOS=Oryzasativasubsp.japonicaGN=Os05g0557400PE=2SV=1	REV__tr|Q6I604|Q6I604_ORYSJOs05g0557400proteinOS=Oryzasativasubsp.japonicaGN=Os05g0557400PE=2SV=1	1	1	1		1	1	1	1	1	1	1	1	1	1	1	1	1	1	1	1	1	1	1	1	1	1	1	1	1	1	1	1	1	1	1	1	1	1	1	1	1	1	1	1	0	0	0	67.554
REV__tr|Q6K8B1|Q6K8B1_ORYSJOs02g0288000proteinOS=Oryzasativasubsp.japonicaGN=Os02g0288000PE=2SV=1	REV__tr|Q6K8B1|Q6K8B1_ORYSJOs02g0288000proteinOS=Oryzasativasubsp.japonicaGN=Os02g0288000PE=2SV=1	1	1	1		1	1	1	1	0	1	1	0	1	1	1	1	1	0	0	1	0	1	1	0	1	1	1	1	1	0	0	1	0	1	1	0	1	1	1	1	1	0	0	1	0	0	0	46.175
REV__tr|Q6Z632|Q6Z632_ORYSJOs08g0246300proteinOS=Oryzasativasubsp.japonicaGN=Os08g0246300PE=4SV=1	REV__tr|Q6Z632|Q6Z632_ORYSJOs08g0246300proteinOS=Oryzasativasubsp.japonicaGN=Os08g0246300PE=4SV=1	1	1	1		1	1	1	1	1	1	1	1	1	1	1	1	1	1	1	1	1	1	1	1	1	1	1	1	1	1	1	1	1	1	1	1	1	1	1	1	1	1	1	1	0	0	0	141.7
REV__tr|Q7F0Z3|Q7F0Z3_ORYSJOs08g0226400proteinOS=Oryzasativasubsp.japonicaGN=OJ1221_H04.118PE=4SV=1	REV__tr|Q7F0Z3|Q7F0Z3_ORYSJOs08g0226400proteinOS=Oryzasativasubsp.japonicaGN=OJ1221_H04.118PE=4SV=1	1	1	1		1	1	1	1	0	0	0	0	0	0	0	1	1	1	1	1	0	0	0	0	0	0	0	1	1	1	1	1	0	0	0	0	0	0	0	1	1	1	1	1	0	0	0	40.473
REV__tr|Q7X667|Q7X667_ORYSJOSJNBa0028I23.26proteinOS=Oryzasativasubsp.japonicaGN=Os04g0422500PE=2SV=1	REV__tr|Q7X667|Q7X667_ORYSJOSJNBa0028I23.26proteinOS=Oryzasativasubsp.japonicaGN=Os04g0422500PE=2SV=1	1	1	1		1	1	1	1	0	1	0	0	0	0	0	0	0	0	0	0	0	1	0	0	0	0	0	0	0	0	0	0	0	1	0	0	0	0	0	0	0	0	0	0	0	0	0	18.699
REV__tr|Q8L4D3|Q8L4D3_ORYSJAHM1(AThook-containingMARbindingprotein1)-likeproteinOS=Oryzasativasubsp.japonicaGN=P0560B08.129PE=4SV=1;REV__tr|Q84R00|Q84R00_ORYSJDnaJdomaincontainingprotein,expressedOS=Oryzasativasubsp.japonicaGN=OSJNBa0065F09.12PE=2SV=1	REV__tr|Q8L4D3|Q8L4D3_ORYSJAHM1(AThook-containingMARbindingprotein1)-likeproteinOS=Oryzasativasubsp.japonicaGN=P0560B08.129PE=4SV=1;REV__tr|Q84R00|Q84R00_ORYSJDnaJdomaincontainingprotein,expressedOS=Oryzasativasubsp.japonicaGN=OSJNBa0065F09.12PE=2SV=1	1;1	1;1	1;1	;	2	1	1	1	1	1	1	1	1	1	1	1	1	1	1	1	1	1	1	1	1	1	1	1	1	1	1	1	1	1	1	1	1	1	1	1	1	1	1	1	0	0	0	41.413
sp|A1L4T4|MTND1_ORYSJ1,2-dihydroxy-3-keto-5-methylthiopentenedioxygenase1OS=Oryzasativasubsp.japonicaGN=ARD1PE=2SV=1	sp|A1L4T4|MTND1_ORYSJ1,2-dihydroxy-3-keto-5-methylthiopentenedioxygenase1OS=Oryzasativasubsp.japonicaGN=ARD1PE=2SV=1	4	2	2		1	4	2	2	4	3	3	3	3	4	4	4	4	4	3	4	2	1	1	1	1	2	2	2	2	2	2	2	2	1	1	1	1	2	2	2	2	2	2	2	20.6	10.1	10.1	23.641
sp|Q943L2|H2B11_ORYSJHistoneH2B.11OS=Oryzasativasubsp.japonicaGN=H2B.11PE=3SV=1;sp|Q6ZBP3|H2B2_ORYSJHistoneH2B.2OS=Oryzasativasubsp.japonicaGN=H2B.2PE=3SV=1;sp|Q6F362|H2B9_ORYSJHistoneH2B.9OS=Oryzasativasubsp.japonicaGN=H2B.9PE=3SV=1;sp|A3AGM4|H2B1_ORYSJHistoneH2B.1OS=Oryzasativasubsp.japonicaGN=H2B1PE=1SV=1;sp|Q9LGI2|H2B10_ORYSJHistoneH2B.10OS=Oryzasativasubsp.japonicaGN=H2B.10PE=3SV=1;sp|Q94JJ7…	sp|Q943L2|H2B11_ORYSJHistoneH2B.11OS=Oryzasativasubsp.japonicaGN=H2B.11PE=3SV=1;sp|Q6ZBP3|H2B2_ORYSJHistoneH2B.2OS=Oryzasativasubsp.japonicaGN=H2B.2PE=3SV=1;sp|Q6F362|H2B9_ORYSJHistoneH2B.9OS=Oryzasativasubsp.japonicaGN=H2B.9PE=3SV=1;sp|A3AGM4|H2B1_ORYSJHistoneH2B.1OS=Oryzasativasubsp.japonicaGN=H2B1PE=1SV=1;sp|Q9LGI2|H2B10_ORYSJHistoneH2B.10OS=Oryzasativasubsp.japonicaGN=H2B.10PE=3SV=1;sp|Q94JJ7…	4;4;4;4;4;4;4;4;4;4;3;3;3;1;1;1	4;4;4;4;4;4;4;4;4;4;3;3;3;1;1;1	4;4;4;4;4;4;4;4;4;4;3;3;3;1;1;1	;;;;;;;;;;;;	16	4	4	4	3	4	4	4	4	4	4	4	4	4	4	4	3	4	4	4	4	4	4	4	4	4	4	4	3	4	4	4	4	4	4	4	4	4	4	4	30.2	30.2	30.2	15.366
sp|A3AHG5|LEA1_ORYSJLateembryogenesisabundantprotein1OS=Oryzasativasubsp.japonicaGN=LEA1PE=2SV=1	sp|A3AHG5|LEA1_ORYSJLateembryogenesisabundantprotein1OS=Oryzasativasubsp.japonicaGN=LEA1PE=2SV=1	4	4	4		1	4	4	4	4	3	4	3	3	3	1	0	1	1	2	1	4	3	4	3	3	3	1	0	1	1	2	1	4	3	4	3	3	3	1	0	1	1	2	1	15.4	15.4	15.4	36.791
sp|A3C053|BGL29_ORYSJBeta-glucosidase29OS=Oryzasativasubsp.japonicaGN=BGLU29PE=2SV=2;tr|A0A0P0V9R8|A0A0P0V9R8_ORYSJOs01g0813800proteinOS=Oryzasativasubsp.japonicaGN=Os01g0813800PE=3SV=1;tr|A0A0P0XA50|A0A0P0XA50_ORYSJOs07g0656200proteinOS=Oryzasativasubsp.japonicaGN=Os07g0656200PE=3SV=1;tr|A0A0P0X062|A0A0P0X062_ORYSJOs06g0683300protein(Fragment)OS=Oryzasativasubsp.japonicaGN=Os06g0683300PE=3SV=1;t…	sp|A3C053|BGL29_ORYSJBeta-glucosidase29OS=Oryzasativasubsp.japonicaGN=BGLU29PE=2SV=2	7;1;1;1;1;1;1;1;1;1;1;1;1;1	7;1;1;1;1;1;1;1;1;1;1;1;1;1	5;0;0;0;0;0;0;0;0;0;0;0;0;0		14	7	7	5	4	5	3	4	5	3	6	4	5	6	4	4	4	5	3	4	5	3	6	4	5	6	4	4	2	3	1	2	4	1	4	2	3	4	4	4	17.4	17.4	14.4	56.152
sp|A3C4S4|GME1_ORYSJGDP-mannose3,5-epimerase1OS=Oryzasativasubsp.japonicaGN=GME-1PE=1SV=1	sp|A3C4S4|GME1_ORYSJGDP-mannose3,5-epimerase1OS=Oryzasativasubsp.japonicaGN=GME-1PE=1SV=1	22	22	11		1	22	22	11	21	21	21	20	22	19	22	22	22	20	20	22	21	21	21	20	22	19	22	22	22	20	20	22	11	11	11	11	11	9	11	11	11	10	9	11	61.1	61.1	32.5	42.778
sp|A3C6D7|ACT2_ORYSJActin-2OS=Oryzasativasubsp.japonicaGN=ACT2PE=2SV=1	sp|A3C6D7|ACT2_ORYSJActin-2OS=Oryzasativasubsp.japonicaGN=ACT2PE=2SV=1	18	4	1		1	18	4	1	14	17	17	16	15	17	17	16	17	16	15	16	3	4	4	4	4	4	4	4	4	4	3	4	1	1	1	1	1	1	1	1	1	1	1	1	58.1	15.1	3.4	41.679
sp|B7EA73|PSA_ORYSJPuromycin-sensitiveaminopeptidaseOS=Oryzasativasubsp.japonicaGN=Os08g0562700PE=2SV=1;tr|A0A0P0XJC4|A0A0P0XJC4_ORYSJOs08g0562700protein(Fragment)OS=Oryzasativasubsp.japonicaGN=Os08g0562700PE=4SV=1;tr|A0A0P0XIV5|A0A0P0XIV5_ORYSJOs08g0562700protein(Fragment)OS=Oryzasativasubsp.japonicaGN=Os08g0562700PE=4SV=1	sp|B7EA73|PSA_ORYSJPuromycin-sensitiveaminopeptidaseOS=Oryzasativasubsp.japonicaGN=Os08g0562700PE=2SV=1	15;7;6	15;7;6	15;7;6		3	15	15	15	11	12	12	11	10	9	12	11	10	6	10	11	11	12	12	11	10	9	12	11	10	6	10	11	11	12	12	11	10	9	12	11	10	6	10	11	20.7	20.7	20.7	99.523
sp|B7F845|R10A_ORYSJ60SribosomalproteinL10aOS=Oryzasativasubsp.japonicaGN=RPL10APE=1SV=1;tr|A0A0P0XJL9|A0A0P0XJL9_ORYSJOs08g0558800proteinOS=Oryzasativasubsp.japonicaGN=Os08g0558800PE=4SV=1	sp|B7F845|R10A_ORYSJ60SribosomalproteinL10aOS=Oryzasativasubsp.japonicaGN=RPL10APE=1SV=1;tr|A0A0P0XJL9|A0A0P0XJL9_ORYSJOs08g0558800proteinOS=Oryzasativasubsp.japonicaGN=Os08g0558800PE=4SV=1	8;6	1;1	1;1	;	2	8	1	1	5	8	8	7	8	8	8	5	8	6	7	8	1	1	1	1	1	1	1	1	1	1	1	1	1	1	1	1	1	1	1	1	1	1	1	1	33.3	5.1	5.1	24.483
sp|B9EXM2|CARB_ORYSJCarbamoyl-phosphatesynthaselargechain,chloroplasticOS=Oryzasativasubsp.japonicaGN=CARBPE=2SV=1;tr|A0A0P0V4H1|A0A0P0V4H1_ORYSJOs01g0570700protein(Fragment)OS=Oryzasativasubsp.japonicaGN=Os01g0570700PE=4SV=1	sp|B9EXM2|CARB_ORYSJCarbamoyl-phosphatesynthaselargechain,chloroplasticOS=Oryzasativasubsp.japonicaGN=CARBPE=2SV=1	14;2	14;2	14;2		2	14	14	14	5	6	5	7	5	12	12	12	12	11	13	14	5	6	5	7	5	12	12	12	12	11	13	14	5	6	5	7	5	12	12	12	12	11	13	14	13.8	13.8	13.8	127.77
sp|B9F3B6|SSDH_ORYSJSuccinate-semialdehydedehydrogenase,mitochondrialOS=Oryzasativasubsp.japonicaGN=ALDH5F1PE=3SV=1;tr|A0A0P0VFG7|A0A0P0VFG7_ORYSJOs02g0173900proteinOS=Oryzasativasubsp.japonicaGN=Os02g0173900PE=4SV=1	sp|B9F3B6|SSDH_ORYSJSuccinate-semialdehydedehydrogenase,mitochondrialOS=Oryzasativasubsp.japonicaGN=ALDH5F1PE=3SV=1	6;1	6;1	6;1		2	6	6	6	5	4	5	4	4	5	4	4	6	4	4	4	5	4	5	4	4	5	4	4	6	4	4	4	5	4	5	4	4	5	4	4	6	4	4	4	12	12	12	56.093
tr|A0A0P0VUP9|A0A0P0VUP9_ORYSJOs03g0216600protein(Fragment)OS=Oryzasativasubsp.japonicaGN=Os03g0216600PE=3SV=1;sp|B9F676|GLU2A_ORYSJProbableglucan1,3-alpha-glucosidaseOS=Oryzasativasubsp.japonicaGN=Os03g0216600PE=3SV=1;tr|A0A0P0VUP1|A0A0P0VUP1_ORYSJOs03g0216600protein(Fragment)OS=Oryzasativasubsp.japonicaGN=Os03g0216600PE=3SV=1;tr|A0A0P0VUR3|A0A0P0VUR3_ORYSJOs03g0216600protein(Fragment)OS=Oryzasa…	tr|A0A0P0VUP9|A0A0P0VUP9_ORYSJOs03g0216600protein(Fragment)OS=Oryzasativasubsp.japonicaGN=Os03g0216600PE=3SV=1;sp|B9F676|GLU2A_ORYSJProbableglucan1,3-alpha-glucosidaseOS=Oryzasativasubsp.japonicaGN=Os03g0216600PE=3SV=1;tr|A0A0P0VUP1|A0A0P0VUP1_ORYSJOs03g0216600protein(Fragment)OS=Oryzasativasubsp.japonicaGN=Os03g0216600PE=3SV=1	7;7;5;2	7;7;5;2	7;7;5;2	;;	4	7	7	7	5	5	3	3	4	3	7	6	4	5	4	4	5	5	3	3	4	3	7	6	4	5	4	4	5	5	3	3	4	3	7	6	4	5	4	4	10.3	10.3	10.3	96.76
sp|B9FK36|ACC2_ORYSJAcetyl-CoAcarboxylase2OS=Oryzasativasubsp.japonicaGN=ACC2PE=3SV=2;tr|A0A0N7KKG9|A0A0N7KKG9_ORYSJOs05g0295300protein(Fragment)OS=Oryzasativasubsp.japonicaGN=Os05g0295300PE=4SV=1	sp|B9FK36|ACC2_ORYSJAcetyl-CoAcarboxylase2OS=Oryzasativasubsp.japonicaGN=ACC2PE=3SV=2	32;2	32;2	30;2		2	32	32	30	19	16	12	19	14	19	20	25	23	21	19	15	19	16	12	19	14	19	20	25	23	21	19	15	17	15	11	18	13	18	18	23	21	19	18	13	16.4	16.4	15.4	257.71
sp|B9FSC8|OPR11_ORYSJPutative12-oxophytodienoatereductase11OS=Oryzasativasubsp.japonicaGN=OPR11PE=2SV=1	sp|B9FSC8|OPR11_ORYSJPutative12-oxophytodienoatereductase11OS=Oryzasativasubsp.japonicaGN=OPR11PE=2SV=1	2	1	1		1	2	1	1	1	1	1	1	1	1	2	2	2	2	2	2	0	0	0	0	0	0	1	1	1	1	1	1	0	0	0	0	0	0	1	1	1	1	1	1	6	3.8	3.8	40.642
sp|B9FXV5|IF4G_ORYSJEukaryotictranslationinitiationfactor4GOS=Oryzasativasubsp.japonicaGN=Os07g0555200PE=2SV=2;tr|A0A0P0X7E2|A0A0P0X7E2_ORYSJOs07g0555200protein(Fragment)OS=Oryzasativasubsp.japonicaGN=Os07g0555200PE=4SV=1;tr|A0A0P0X7K8|A0A0P0X7K8_ORYSJOs07g0555200protein(Fragment)OS=Oryzasativasubsp.japonicaGN=Os07g0555200PE=4SV=1;tr|A0A0P0X756|A0A0P0X756_ORYSJOs07g0555200protein(Fragment)OS=Oryz…	sp|B9FXV5|IF4G_ORYSJEukaryotictranslationinitiationfactor4GOS=Oryzasativasubsp.japonicaGN=Os07g0555200PE=2SV=2;tr|A0A0P0X7E2|A0A0P0X7E2_ORYSJOs07g0555200protein(Fragment)OS=Oryzasativasubsp.japonicaGN=Os07g0555200PE=4SV=1	4;3;1;1	4;3;1;1	4;3;1;1	;	4	4	4	4	3	2	4	4	3	4	3	3	4	4	4	4	3	2	4	4	3	4	3	3	4	4	4	4	3	2	4	4	3	4	3	3	4	4	4	4	3.1	3.1	3.1	193.53
sp|O04226|P5CS_ORYSJDelta-1-pyrroline-5-carboxylatesynthaseOS=Oryzasativasubsp.japonicaGN=P5CSPE=2SV=2;tr|A0A0P0WNC7|A0A0P0WNC7_ORYSJOs05g0455500protein(Fragment)OS=Oryzasativasubsp.japonicaGN=Os05g0455500PE=3SV=1;tr|Q941T1|Q941T1_ORYSJOs01g0848200proteinOS=Oryzasativasubsp.japonicaGN=Os01g0848200PE=2SV=1	sp|O04226|P5CS_ORYSJDelta-1-pyrroline-5-carboxylatesynthaseOS=Oryzasativasubsp.japonicaGN=P5CSPE=2SV=2;tr|A0A0P0WNC7|A0A0P0WNC7_ORYSJOs05g0455500protein(Fragment)OS=Oryzasativasubsp.japonicaGN=Os05g0455500PE=3SV=1	5;4;1	5;4;1	5;4;1	;	3	5	5	5	3	2	1	2	2	3	3	3	1	3	2	3	3	2	1	2	2	3	3	3	1	3	2	3	3	2	1	2	2	3	3	3	1	3	2	3	8.5	8.5	8.5	77.744
sp|O23877|FENR3_ORYSJFerredoxin--NADPreductase,embryoisozyme,chloroplasticOS=Oryzasativasubsp.japonicaGN=Os07g0147900PE=1SV=1;tr|A0A0P0X2Y8|A0A0P0X2Y8_ORYSJOs07g0147900protein(Fragment)OS=Oryzasativasubsp.japonicaGN=Os07g0147900PE=4SV=1	sp|O23877|FENR3_ORYSJFerredoxin--NADPreductase,embryoisozyme,chloroplasticOS=Oryzasativasubsp.japonicaGN=Os07g0147900PE=1SV=1	7;3	7;3	2;1		2	7	7	2	4	5	7	7	7	6	6	5	6	5	6	6	4	5	7	7	7	6	6	5	6	5	6	6	1	1	2	2	2	2	1	1	1	1	2	1	18.5	18.5	5.8	41.814
sp|O24174|BADH1_ORYSJBetainealdehydedehydrogenase1OS=Oryzasativasubsp.japonicaGN=BADH1PE=1SV=1	sp|O24174|BADH1_ORYSJBetainealdehydedehydrogenase1OS=Oryzasativasubsp.japonicaGN=BADH1PE=1SV=1	2	2	2		1	2	2	2	2	1	2	2	2	1	1	0	2	1	2	1	2	1	2	2	2	1	1	0	2	1	2	1	2	1	2	2	2	1	1	0	2	1	2	1	5	5	5	54.647
tr|A0A0P0W5J4|A0A0P0W5J4_ORYSJOs03g0851800protein(Fragment)OS=Oryzasativasubsp.japonicaGN=Os03g0851800PE=3SV=1;sp|O24210|PANC_ORYSJPantoate--beta-alanineligaseOS=Oryzasativasubsp.japonicaGN=PANCPE=2SV=2	tr|A0A0P0W5J4|A0A0P0W5J4_ORYSJOs03g0851800protein(Fragment)OS=Oryzasativasubsp.japonicaGN=Os03g0851800PE=3SV=1;sp|O24210|PANC_ORYSJPantoate--beta-alanineligaseOS=Oryzasativasubsp.japonicaGN=PANCPE=2SV=2	1;1	1;1	1;1	;	2	1	1	1	1	1	1	1	0	1	1	1	1	1	0	1	1	1	1	1	0	1	1	1	1	1	0	1	1	1	1	1	0	1	1	1	1	1	0	1	4.5	4.5	4.5	33.512
sp|O24230|EXPB2_ORYSJExpansin-B2OS=Oryzasativasubsp.japonicaGN=EXPB2PE=2SV=2	sp|O24230|EXPB2_ORYSJExpansin-B2OS=Oryzasativasubsp.japonicaGN=EXPB2PE=2SV=2	11	11	9		1	11	11	9	9	9	9	9	6	8	10	9	11	8	9	9	9	9	9	9	6	8	10	9	11	8	9	9	7	7	7	7	4	6	8	7	9	6	7	7	54.8	54.8	42.5	28.685
sp|O49068|TBG2_ORYSJTubulingamma-2chainOS=Oryzasativasubsp.japonicaGN=TUBG2PE=2SV=1	sp|O49068|TBG2_ORYSJTubulingamma-2chainOS=Oryzasativasubsp.japonicaGN=TUBG2PE=2SV=1	2	2	2		1	2	2	2	0	1	0	0	1	2	1	1	2	2	1	2	0	1	0	0	1	2	1	1	2	2	1	2	0	1	0	0	1	2	1	1	2	2	1	2	4.3	4.3	4.3	52.869
sp|O64464|PSB1_ORYSJProteasomesubunitbetatype-1OS=Oryzasativasubsp.japonicaGN=PBF1PE=2SV=1	sp|O64464|PSB1_ORYSJProteasomesubunitbetatype-1OS=Oryzasativasubsp.japonicaGN=PBF1PE=2SV=1	9	9	5		1	9	9	5	7	9	9	8	8	6	9	7	7	8	8	7	7	9	9	8	8	6	9	7	7	8	8	7	5	5	5	4	4	2	5	5	4	5	5	4	54.8	54.8	32.1	24.281
sp|O64937|EF1A_ORYSJElongationfactor1-alphaOS=Oryzasativasubsp.japonicaGN=REFA1PE=2SV=2;tr|A0A0N7KGP4|A0A0N7KGP4_ORYSJOs03g0177400protein(Fragment)OS=Oryzasativasubsp.japonicaGN=Os03g0177400PE=4SV=1;tr|A0A0P0VTT8|A0A0P0VTT8_ORYSJOs03g0177900proteinOS=Oryzasativasubsp.japonicaGN=Os03g0177900PE=4SV=1	sp|O64937|EF1A_ORYSJElongationfactor1-alphaOS=Oryzasativasubsp.japonicaGN=REFA1PE=2SV=2;tr|A0A0N7KGP4|A0A0N7KGP4_ORYSJOs03g0177400protein(Fragment)OS=Oryzasativasubsp.japonicaGN=Os03g0177400PE=4SV=1;tr|A0A0P0VTT8|A0A0P0VTT8_ORYSJOs03g0177900proteinOS=Oryzasativasubsp.japonicaGN=Os03g0177900PE=4SV=1	22;19;15	22;19;15	22;19;15	;;	3	22	22	22	21	21	21	21	21	18	19	18	19	19	18	18	21	21	21	21	21	18	19	18	19	19	18	18	21	21	21	21	21	18	19	18	19	19	18	18	51.2	51.2	51.2	49.292
sp|O82427|SMT2_ORYSJ24-methylenesterolC-methyltransferase2OS=Oryzasativasubsp.japonicaGN=Smt2-1PE=2SV=2	sp|O82427|SMT2_ORYSJ24-methylenesterolC-methyltransferase2OS=Oryzasativasubsp.japonicaGN=Smt2-1PE=2SV=2	3	3	3		1	3	3	3	2	2	2	3	1	2	1	2	1	1	2	1	2	2	2	3	1	2	1	2	1	1	2	1	2	2	2	3	1	2	1	2	1	1	2	1	8.5	8.5	8.5	40.618
sp|O82451|GSTF2_ORYSJProbableglutathioneS-transferaseGSTF2OS=Oryzasativasubsp.japonicaGN=GSTF2PE=1SV=3;tr|A0A0P0V8J4|A0A0P0V8J4_ORYSJOs01g0764000protein(Fragment)OS=Oryzasativasubsp.japonicaGN=Os01g0764000PE=4SV=1;sp|O65857|GSTF1_ORYSJProbableglutathioneS-transferaseGSTF1OS=Oryzasativasubsp.japonicaGN=GSTF1PE=1SV=2;tr|A0A0P0V328|A0A0P0V328_ORYSJOs01g0370900protein(Fragment)OS=Oryzasativasubsp.jap…	sp|O82451|GSTF2_ORYSJProbableglutathioneS-transferaseGSTF2OS=Oryzasativasubsp.japonicaGN=GSTF2PE=1SV=3;tr|A0A0P0V8J4|A0A0P0V8J4_ORYSJOs01g0764000protein(Fragment)OS=Oryzasativasubsp.japonicaGN=Os01g0764000PE=4SV=1	10;5;2;2;1	10;5;2;2;1	10;5;2;2;1	;	5	10	10	10	8	9	9	9	10	10	10	9	9	10	8	10	8	9	9	9	10	10	10	9	9	10	8	10	8	9	9	9	10	10	10	9	9	10	8	10	42.8	42.8	42.8	23.977
sp|P07728|GLUA1_ORYSJGlutelintype-A1OS=Oryzasativasubsp.japonicaGN=GLUA1PE=1SV=2	sp|P07728|GLUA1_ORYSJGlutelintype-A1OS=Oryzasativasubsp.japonicaGN=GLUA1PE=1SV=2	3	3	1		1	3	3	1	1	2	3	3	2	3	1	1	3	1	1	0	1	2	3	3	2	3	1	1	3	1	1	0	1	1	1	1	1	1	0	0	1	0	1	0	6.6	6.6	2.4	56.246
sp|P07730|GLUA2_ORYSJGlutelintype-A2OS=Oryzasativasubsp.japonicaGN=GLUA2PE=1SV=1	sp|P07730|GLUA2_ORYSJGlutelintype-A2OS=Oryzasativasubsp.japonicaGN=GLUA2PE=1SV=1	3	1	1		1	3	1	1	0	2	3	3	2	3	1	2	2	1	0	0	0	1	1	1	1	1	0	1	0	0	0	0	0	1	1	1	1	1	0	1	0	0	0	0	6.8	2.6	2.6	56.305
tr|A0A0P0V9F2|A0A0P0V9F2_ORYSJCysteineproteinaseinhibitor(Fragment)OS=Oryzasativasubsp.japonicaGN=Os01g0803200PE=3SV=1;sp|P09229|CYT1_ORYSJCysteineproteinaseinhibitor1OS=Oryzasativasubsp.japonicaGN=Os01g0803200PE=1SV=2	tr|A0A0P0V9F2|A0A0P0V9F2_ORYSJCysteineproteinaseinhibitor(Fragment)OS=Oryzasativasubsp.japonicaGN=Os01g0803200PE=3SV=1;sp|P09229|CYT1_ORYSJCysteineproteinaseinhibitor1OS=Oryzasativasubsp.japonicaGN=Os01g0803200PE=1SV=2	4;4	4;4	4;4	;	2	4	4	4	2	3	4	3	2	3	4	3	4	4	4	4	2	3	4	3	2	3	4	3	4	4	4	4	2	3	4	3	2	3	4	3	4	4	4	4	30.1	30.1	30.1	14.777
sp|P0C031|RUB2_ORYSJUbiquitin-NEDD8-likeproteinRUB2OS=Oryzasativasubsp.japonicaGN=RUB2PE=2SV=2;sp|P0C030|RUB1_ORYSJUbiquitin-NEDD8-likeproteinRUB1OS=Oryzasativasubsp.japonicaGN=RUB1PE=2SV=2;tr|Q67V00|Q67V00_ORYSJOs09g0452700proteinOS=Oryzasativasubsp.japonicaGN=Os09g0452700PE=4SV=1;tr|A0A0P0X0E0|A0A0P0X0E0_ORYSJOs06g0673500protein(Fragment)OS=Oryzasativasubsp.japonicaGN=Os06g0673500PE=4SV=1;tr|A0…	sp|P0C031|RUB2_ORYSJUbiquitin-NEDD8-likeproteinRUB2OS=Oryzasativasubsp.japonicaGN=RUB2PE=2SV=2;sp|P0C030|RUB1_ORYSJUbiquitin-NEDD8-likeproteinRUB1OS=Oryzasativasubsp.japonicaGN=RUB1PE=2SV=2;tr|Q67V00|Q67V00_ORYSJOs09g0452700proteinOS=Oryzasativasubsp.japonicaGN=Os09g0452700PE=4SV=1;tr|A0A0P0X0E0|A0A0P0X0E0_ORYSJOs06g0673500protein(Fragment)OS=Oryzasativasubsp.japonicaGN=Os06g0673500PE=4SV=1;tr|A0…	7;7;5;5;5;5;5;5;5;4	2;2;0;0;0;0;0;0;0;1	2;2;0;0;0;0;0;0;0;1	;;;;;;;;;	10	7	2	2	7	6	7	6	7	7	7	7	6	6	7	6	2	1	2	1	2	2	2	2	1	1	2	1	2	1	2	1	2	2	2	2	1	1	2	1	45.8	15	15	17.094
sp|P0C0L1|APX6_ORYSJProbableL-ascorbateperoxidase6,chloroplasticOS=Oryzasativasubsp.japonicaGN=APX6PE=2SV=1	sp|P0C0L1|APX6_ORYSJProbableL-ascorbateperoxidase6,chloroplasticOS=Oryzasativasubsp.japonicaGN=APX6PE=2SV=1	14	14	7		1	14	14	7	12	13	13	13	13	12	10	13	12	11	11	12	12	13	13	13	13	12	10	13	12	11	11	12	6	7	6	7	6	5	5	6	5	5	5	6	54.4	54.4	35.6	33.501
sp|P0C522|ATPAM_ORYSJATPsynthasesubunitalpha,mitochondrialOS=Oryzasativasubsp.japonicaGN=ATPAPE=1SV=1	sp|P0C522|ATPAM_ORYSJATPsynthasesubunitalpha,mitochondrialOS=Oryzasativasubsp.japonicaGN=ATPAPE=1SV=1	22	22	20		1	22	22	20	18	20	18	18	19	19	21	21	21	20	21	21	18	20	18	18	19	19	21	21	21	20	21	21	16	18	16	16	17	17	19	19	19	18	19	19	42.8	42.8	40.1	55.373
sp|P0C524|CYB_ORYSJCytochromebOS=Oryzasativasubsp.japonicaGN=MT-CYBPE=2SV=1	sp|P0C524|CYB_ORYSJCytochromebOS=Oryzasativasubsp.japonicaGN=MT-CYBPE=2SV=1	1	1	1		1	1	1	1	1	1	1	1	1	1	1	1	1	0	1	1	1	1	1	1	1	1	1	1	1	0	1	1	1	1	1	1	1	1	1	1	1	0	1	1	2.3	2.3	2.3	44.906
sp|P0C540|ACT7_ORYSJActin-7OS=Oryzasativasubsp.japonicaGN=ACT7PE=3SV=1;tr|A0A0P0VAT4|A0A0P0VAT4_ORYSJOs01g0866100proteinOS=Oryzasativasubsp.japonicaGN=Os01g0866100PE=3SV=1	sp|P0C540|ACT7_ORYSJActin-7OS=Oryzasativasubsp.japonicaGN=ACT7PE=3SV=1;tr|A0A0P0VAT4|A0A0P0VAT4_ORYSJOs01g0866100proteinOS=Oryzasativasubsp.japonicaGN=Os01g0866100PE=3SV=1	16;9	6;2	5;1	;	2	16	6	5	13	16	14	16	14	14	15	15	14	14	14	15	4	6	5	6	5	5	5	6	5	5	5	5	3	5	4	5	4	4	5	5	4	4	4	4	45.5	22.1	17.8	41.614
sp|P0C579|CYT10_ORYSJCysteineproteinaseinhibitor10OS=Oryzasativasubsp.japonicaGN=Os04g0350100PE=2SV=1;sp|Q5N806|CYT4_ORYSJCysteineproteinaseinhibitor4OS=Oryzasativasubsp.japonicaGN=Os01g0915200PE=2SV=1	sp|P0C579|CYT10_ORYSJCysteineproteinaseinhibitor10OS=Oryzasativasubsp.japonicaGN=Os04g0350100PE=2SV=1	3;1	3;1	3;1		2	3	3	3	2	2	2	2	2	2	2	3	3	2	3	3	2	2	2	2	2	2	2	3	3	2	3	3	2	2	2	2	2	2	2	3	3	2	3	3	18.5	18.5	18.5	15.448
sp|P0C5A4|LEA3_ORYSJLateembryogenesisabundantprotein,group3OS=Oryzasativasubsp.japonicaGN=LEA3PE=2SV=1	sp|P0C5A4|LEA3_ORYSJLateembryogenesisabundantprotein,group3OS=Oryzasativasubsp.japonicaGN=LEA3PE=2SV=1	7	7	7		1	7	7	7	7	5	7	5	7	7	5	5	5	6	4	5	7	5	7	5	7	7	5	5	5	6	4	5	7	5	7	5	7	7	5	5	5	6	4	5	33.5	33.5	33.5	20.514
sp|P0C5C9|REHYA_ORYSJ1-CysperoxiredoxinAOS=Oryzasativasubsp.japonicaGN=Os07g0638300PE=2SV=1	sp|P0C5C9|REHYA_ORYSJ1-CysperoxiredoxinAOS=Oryzasativasubsp.japonicaGN=Os07g0638300PE=2SV=1	18	18	16		1	18	18	16	17	18	18	18	18	17	16	16	15	15	16	13	17	18	18	18	18	17	16	16	15	15	16	13	15	16	16	16	16	15	14	14	13	13	14	11	72.3	72.3	67.7	24.042
sp|P0C5D1|REHYB_ORYSJ1-CysperoxiredoxinBOS=Oryzasativasubsp.japonicaGN=Os07g0638400PE=1SV=1	sp|P0C5D1|REHYB_ORYSJ1-CysperoxiredoxinBOS=Oryzasativasubsp.japonicaGN=Os07g0638400PE=1SV=1	10	8	8		1	10	8	8	8	10	10	9	10	9	8	9	8	10	9	9	6	8	8	7	8	7	6	7	6	8	7	7	6	8	8	7	8	7	6	7	6	8	7	7	40	35.5	35.5	24.232
sp|P0DKK0|PRS7B_ORYSJ26Sproteaseregulatorysubunit7BOS=Oryzasativasubsp.japonicaGN=RPT1BPE=2SV=1;sp|P0DKJ9|PRS7A_ORYSJ26Sproteaseregulatorysubunit7AOS=Oryzasativasubsp.japonicaGN=RPT1APE=2SV=1	sp|P0DKK0|PRS7B_ORYSJ26Sproteaseregulatorysubunit7BOS=Oryzasativasubsp.japonicaGN=RPT1BPE=2SV=1;sp|P0DKJ9|PRS7A_ORYSJ26Sproteaseregulatorysubunit7AOS=Oryzasativasubsp.japonicaGN=RPT1APE=2SV=1	22;22	22;22	22;22	;	2	22	22	22	20	19	22	19	19	20	20	18	21	18	16	16	20	19	22	19	19	20	20	18	21	18	16	16	20	19	22	19	19	20	20	18	21	18	16	16	57.5	57.5	57.5	47.682
sp|P0DKK2|RL372_ORYSJ60SribosomalproteinL37a-2OS=Oryzasativasubsp.japonicaGN=Os05g0557000PE=1SV=1;sp|P0DKK1|RL371_ORYSJ60SribosomalproteinL37a-1OS=Oryzasativasubsp.japonicaGN=Os01g0679700PE=1SV=1;tr|A0A0N7KDI2|A0A0N7KDI2_ORYSJOs01g0679700protein(Fragment)OS=Oryzasativasubsp.japonicaGN=Os01g0679700PE=4SV=1	sp|P0DKK2|RL372_ORYSJ60SribosomalproteinL37a-2OS=Oryzasativasubsp.japonicaGN=Os05g0557000PE=1SV=1;sp|P0DKK1|RL371_ORYSJ60SribosomalproteinL37a-1OS=Oryzasativasubsp.japonicaGN=Os01g0679700PE=1SV=1;tr|A0A0N7KDI2|A0A0N7KDI2_ORYSJOs01g0679700protein(Fragment)OS=Oryzasativasubsp.japonicaGN=Os01g0679700PE=4SV=1	3;3;2	3;3;2	3;3;2	;;	3	3	3	3	2	3	3	3	3	3	3	3	3	3	3	3	2	3	3	3	3	3	3	3	3	3	3	3	2	3	3	3	3	3	3	3	3	3	3	3	34.8	34.8	34.8	10.243
sp|Q5VRG3|PSA4B_ORYSJProteasomesubunitalphatype-4-2OS=Oryzasativasubsp.japonicaGN=Os06g0167600PE=2SV=1;sp|P0DKK4|PSA4C_ORYSJProteasomesubunitalphatype-4-3OS=Oryzasativasubsp.japonicaGN=Os06g0177100PE=3SV=1;sp|P0DKK3|PSA4A_ORYSJProteasomesubunitalphatype-4-1OS=Oryzasativasubsp.japonicaGN=PAC1APE=2SV=1	sp|Q5VRG3|PSA4B_ORYSJProteasomesubunitalphatype-4-2OS=Oryzasativasubsp.japonicaGN=Os06g0167600PE=2SV=1;sp|P0DKK4|PSA4C_ORYSJProteasomesubunitalphatype-4-3OS=Oryzasativasubsp.japonicaGN=Os06g0177100PE=3SV=1;sp|P0DKK3|PSA4A_ORYSJProteasomesubunitalphatype-4-1OS=Oryzasativasubsp.japonicaGN=PAC1APE=2SV=1	6;6;6	6;6;6	6;6;6	;;	3	6	6	6	3	4	3	5	4	3	3	5	3	4	4	3	3	4	3	5	4	3	3	5	3	4	4	3	3	4	3	5	4	3	3	5	3	4	4	3	30.8	30.8	30.8	27.025
sp|P35685|RL7A1_ORYSJ60SribosomalproteinL7a-1OS=Oryzasativasubsp.japonicaGN=RPL7A-1PE=2SV=1;sp|P0DKK7|RL7A2_ORYSJ60SribosomalproteinL7a-2OS=Oryzasativasubsp.japonicaGN=RPL7A-2PE=2SV=1;tr|A0A0P0VCB2|A0A0P0VCB2_ORYSJOs01g0924800protein(Fragment)OS=Oryzasativasubsp.japonicaGN=Os01g0924800PE=4SV=1	sp|P35685|RL7A1_ORYSJ60SribosomalproteinL7a-1OS=Oryzasativasubsp.japonicaGN=RPL7A-1PE=2SV=1;sp|P0DKK7|RL7A2_ORYSJ60SribosomalproteinL7a-2OS=Oryzasativasubsp.japonicaGN=RPL7A-2PE=2SV=1	7;7;1	7;7;1	7;7;1	;	3	7	7	7	7	6	6	6	6	6	6	5	6	5	6	6	7	6	6	6	6	6	6	5	6	5	6	6	7	6	6	6	6	6	6	5	6	5	6	6	24	24	24	29.304
sp|P0DKK9|RS10B_ORYSJ40SribosomalproteinS10-2OS=Oryzasativasubsp.japonicaGN=RPS10-2PE=2SV=1;sp|P0DKK8|RS10A_ORYSJ40SribosomalproteinS10-1OS=Oryzasativasubsp.japonicaGN=RPS10-1PE=2SV=1	sp|P0DKK9|RS10B_ORYSJ40SribosomalproteinS10-2OS=Oryzasativasubsp.japonicaGN=RPS10-2PE=2SV=1;sp|P0DKK8|RS10A_ORYSJ40SribosomalproteinS10-1OS=Oryzasativasubsp.japonicaGN=RPS10-1PE=2SV=1	5;5	5;5	4;4	;	2	5	5	4	4	4	5	5	5	3	5	3	4	4	4	5	4	4	5	5	5	3	5	3	4	4	4	5	4	4	4	4	4	3	4	3	4	3	3	4	28.4	28.4	21.9	20.263
sp|Q6ERU3|GLUB5_ORYSJGlutelintype-B5OS=Oryzasativasubsp.japonicaGN=GLUB5PE=2SV=1;sp|P14614|GLUB4_ORYSJGlutelintype-B4OS=Oryzasativasubsp.japonicaGN=GLUB4PE=1SV=1;tr|Q6ESW6|Q6ESW6_ORYSJGlutelinOS=Oryzasativasubsp.japonicaGN=Os02g0242600PE=2SV=1	sp|Q6ERU3|GLUB5_ORYSJGlutelintype-B5OS=Oryzasativasubsp.japonicaGN=GLUB5PE=2SV=1;sp|P14614|GLUB4_ORYSJGlutelintype-B4OS=Oryzasativasubsp.japonicaGN=GLUB4PE=1SV=1;tr|Q6ESW6|Q6ESW6_ORYSJGlutelinOS=Oryzasativasubsp.japonicaGN=Os02g0242600PE=2SV=1	3;3;2	3;3;2	2;2;1	;;	3	3	3	2	3	2	3	3	1	3	2	2	2	2	0	0	3	2	3	3	1	3	2	2	2	2	0	0	2	1	2	2	0	2	1	2	1	1	0	0	6.6	6.6	5	56.807
sp|P14654|GLN12_ORYSJGlutaminesynthetasecytosolicisozyme1-2OS=Oryzasativasubsp.japonicaGN=GLN1-2PE=1SV=1	sp|P14654|GLN12_ORYSJGlutaminesynthetasecytosolicisozyme1-2OS=Oryzasativasubsp.japonicaGN=GLN1-2PE=1SV=1	6	5	4		1	6	5	4	3	5	5	4	4	4	6	6	6	5	5	6	3	4	4	3	3	3	5	5	5	4	4	5	2	4	4	3	3	3	4	4	4	3	4	4	27.5	19.9	17.6	39.258
sp|P14656|GLN11_ORYSJGlutaminesynthetasecytosolicisozyme1-1OS=Oryzasativasubsp.japonicaGN=GLN1-1PE=1SV=1;sp|P14655|GLNA2_ORYSJGlutaminesynthetase,chloroplasticOS=Oryzasativasubsp.japonicaGN=GLN2PE=1SV=1	sp|P14656|GLN11_ORYSJGlutaminesynthetasecytosolicisozyme1-1OS=Oryzasativasubsp.japonicaGN=GLN1-1PE=1SV=1	14;1	14;1	12;0		2	14	14	12	11	12	13	13	11	12	13	13	13	12	11	12	11	12	13	13	11	12	13	13	13	12	11	12	10	11	12	12	10	10	12	12	12	11	10	10	41.3	41.3	28.7	39.201
sp|P14717|PAL1_ORYSJPhenylalanineammonia-lyaseOS=Oryzasativasubsp.japonicaGN=PALPE=1SV=2;tr|A0A0P0VLX6|A0A0P0VLX6_ORYSJOs02g0626100protein(Fragment)OS=Oryzasativasubsp.japonicaGN=Os02g0626100PE=3SV=1;tr|A0A0P0VM36|A0A0P0VM36_ORYSJOs02g0626100protein(Fragment)OS=Oryzasativasubsp.japonicaGN=Os02g0626100PE=4SV=1	sp|P14717|PAL1_ORYSJPhenylalanineammonia-lyaseOS=Oryzasativasubsp.japonicaGN=PALPE=1SV=2;tr|A0A0P0VLX6|A0A0P0VLX6_ORYSJOs02g0626100protein(Fragment)OS=Oryzasativasubsp.japonicaGN=Os02g0626100PE=3SV=1	37;20;18	37;20;18	27;15;15	;	3	37	37	27	34	36	35	35	35	34	36	36	34	35	35	33	34	36	35	35	35	34	36	36	34	35	35	33	26	27	27	27	27	27	27	27	26	26	26	25	59.3	59.3	42.9	75.497
sp|P17070|PCNA_ORYSJProliferatingcellnuclearantigenOS=Oryzasativasubsp.japonicaGN=Os02g0805200PE=2SV=2	sp|P17070|PCNA_ORYSJProliferatingcellnuclearantigenOS=Oryzasativasubsp.japonicaGN=Os02g0805200PE=2SV=2	4	4	4		1	4	4	4	3	3	3	3	1	2	2	2	4	3	2	3	3	3	3	3	1	2	2	2	4	3	2	3	3	3	3	3	1	2	2	2	4	3	2	3	16.7	16.7	16.7	29.271
sp|P17784|ALF_ORYSJFructose-bisphosphatealdolasecytoplasmicisozymeOS=Oryzasativasubsp.japonicaGN=FBAPE=1SV=2;tr|Q0DIB5|Q0DIB5_ORYSJFructose-bisphosphatealdolaseOS=Oryzasativasubsp.japonicaGN=Os05g0402700PE=3SV=1;tr|Q10A30|Q10A30_ORYSJFructose-bisphosphatealdolaseOS=Oryzasativasubsp.japonicaGN=Os10g0163340PE=2SV=1;tr|Q69V57|Q69V57_ORYSJFructose-bisphosphatealdolaseOS=Oryzasativasubsp.japonicaGN=Os…	sp|P17784|ALF_ORYSJFructose-bisphosphatealdolasecytoplasmicisozymeOS=Oryzasativasubsp.japonicaGN=FBAPE=1SV=2;tr|Q0DIB5|Q0DIB5_ORYSJFructose-bisphosphatealdolaseOS=Oryzasativasubsp.japonicaGN=Os05g0402700PE=3SV=1	27;23;13;3	27;23;13;3	11;8;3;0	;	4	27	27	11	24	27	24	23	27	25	24	23	24	21	23	24	24	27	24	23	27	25	24	23	24	21	23	24	9	11	9	9	11	10	11	9	10	8	9	10	58.1	58.1	35.2	38.863
sp|Q42993|CHI1_ORYSJChitinase1OS=Oryzasativasubsp.japonicaGN=Cht1PE=2SV=1;sp|P25765|CHI12_ORYSJChitinase12OS=Oryzasativasubsp.japonicaGN=Cht12PE=2SV=2	sp|Q42993|CHI1_ORYSJChitinase1OS=Oryzasativasubsp.japonicaGN=Cht1PE=2SV=1;sp|P25765|CHI12_ORYSJChitinase12OS=Oryzasativasubsp.japonicaGN=Cht12PE=2SV=2	1;1	1;1	1;1	;	2	1	1	1	1	1	1	1	1	1	1	1	1	1	1	1	1	1	1	1	1	1	1	1	1	1	1	1	1	1	1	1	1	1	1	1	1	1	1	1	3.1	3.1	3.1	33.764
sp|P25776|ORYA_ORYSJOryzainalphachainOS=Oryzasativasubsp.japonicaGN=Os04g0650000PE=1SV=2;tr|A0A0P0WFN4|A0A0P0WFN4_ORYSJOs04g0650000protein(Fragment)OS=Oryzasativasubsp.japonicaGN=Os04g0650000PE=3SV=1;tr|Q0J9I6|Q0J9I6_ORYSJOs04g0650000proteinOS=Oryzasativasubsp.japonicaGN=Os04g0650000PE=4SV=2	sp|P25776|ORYA_ORYSJOryzainalphachainOS=Oryzasativasubsp.japonicaGN=Os04g0650000PE=1SV=2;tr|A0A0P0WFN4|A0A0P0WFN4_ORYSJOs04g0650000protein(Fragment)OS=Oryzasativasubsp.japonicaGN=Os04g0650000PE=3SV=1	9;7;1	9;7;1	9;7;1	;	3	9	9	9	7	8	6	8	9	6	9	9	8	8	9	8	7	8	6	8	9	6	9	9	8	8	9	8	7	8	6	8	9	6	9	9	8	8	9	8	24.7	24.7	24.7	50.131
sp|P25777|ORYB_ORYSJOryzainbetachainOS=Oryzasativasubsp.japonicaGN=Os04g0670200PE=1SV=2;tr|A0A0P0WGF4|A0A0P0WGF4_ORYSJOs04g0670200protein(Fragment)OS=Oryzasativasubsp.japonicaGN=Os04g0670200PE=3SV=1;tr|Q0J0J4|Q0J0J4_ORYSJOs09g0497500proteinOS=Oryzasativasubsp.japonicaGN=Os09g0497500PE=2SV=1	sp|P25777|ORYB_ORYSJOryzainbetachainOS=Oryzasativasubsp.japonicaGN=Os04g0670200PE=1SV=2;tr|A0A0P0WGF4|A0A0P0WGF4_ORYSJOs04g0670200protein(Fragment)OS=Oryzasativasubsp.japonicaGN=Os04g0670200PE=3SV=1	11;11;1	11;11;1	11;11;1	;	3	11	11	11	11	11	9	11	10	11	10	9	10	10	9	11	11	11	9	11	10	11	10	9	10	10	9	11	11	11	9	11	10	11	10	9	10	10	9	11	32.4	32.4	32.4	49.798
sp|P25778|ORYC_ORYSJOryzaingammachainOS=Oryzasativasubsp.japonicaGN=Os09g0442300PE=2SV=2;tr|A0A0P0XNI7|A0A0P0XNI7_ORYSJOs09g0442300protein(Fragment)OS=Oryzasativasubsp.japonicaGN=Os09g0442300PE=3SV=1	sp|P25778|ORYC_ORYSJOryzaingammachainOS=Oryzasativasubsp.japonicaGN=Os09g0442300PE=2SV=2;tr|A0A0P0XNI7|A0A0P0XNI7_ORYSJOs09g0442300protein(Fragment)OS=Oryzasativasubsp.japonicaGN=Os09g0442300PE=3SV=1	7;7	7;7	7;7	;	2	7	7	7	6	6	6	6	4	4	5	4	4	4	4	3	6	6	6	6	4	4	5	4	4	4	4	3	6	6	6	6	4	4	5	4	4	4	4	3	25.1	25.1	25.1	39.114
sp|P28752|TBA1_ORYSJTubulinalpha-1chainOS=Oryzasativasubsp.japonicaGN=TUBA1PE=1SV=1	sp|P28752|TBA1_ORYSJTubulinalpha-1chainOS=Oryzasativasubsp.japonicaGN=TUBA1PE=1SV=1	19	7	3		1	19	7	3	15	17	17	16	18	16	17	16	15	14	13	17	5	6	6	6	7	6	7	6	5	6	5	5	2	3	2	2	3	2	3	2	1	2	2	2	45.3	20.2	11.8	49.654
sp|P28757|SODC2_ORYSJSuperoxidedismutase[Cu-Zn]2OS=Oryzasativasubsp.japonicaGN=SODCC2PE=1SV=2;tr|A0A0N7KP08|A0A0N7KP08_ORYSJOs07g0665200protein(Fragment)OS=Oryzasativasubsp.japonicaGN=Os07g0665200PE=4SV=1	sp|P28757|SODC2_ORYSJSuperoxidedismutase[Cu-Zn]2OS=Oryzasativasubsp.japonicaGN=SODCC2PE=1SV=2;tr|A0A0N7KP08|A0A0N7KP08_ORYSJOs07g0665200protein(Fragment)OS=Oryzasativasubsp.japonicaGN=Os07g0665200PE=4SV=1	4;4	2;2	2;2	;	2	4	2	2	3	3	3	3	3	3	4	3	3	3	3	3	1	1	1	1	1	1	2	1	1	1	1	1	1	1	1	1	1	1	2	1	1	1	1	1	46.7	31.6	31.6	15.081
sp|P29250|LOX2_ORYSJLinoleate9S-lipoxygenase2OS=Oryzasativasubsp.japonicaGN=LOX1.1PE=2SV=2;sp|Q76I22|LOX1_ORYSJLinoleate9S-lipoxygenase1OS=Oryzasativasubsp.japonicaGN=Os03g0699700PE=2SV=2	sp|P29250|LOX2_ORYSJLinoleate9S-lipoxygenase2OS=Oryzasativasubsp.japonicaGN=LOX1.1PE=2SV=2	16;1	16;1	13;1		2	16	16	13	14	12	12	16	12	13	7	8	10	7	8	8	14	12	12	16	12	13	7	8	10	7	8	8	11	10	10	13	10	11	6	6	7	5	6	8	20.5	20.5	17.2	97.182
sp|P29421|IAAS_ORYSJAlpha-amylase/subtilisininhibitorOS=Oryzasativasubsp.japonicaGN=RASIPE=1SV=2	sp|P29421|IAAS_ORYSJAlpha-amylase/subtilisininhibitorOS=Oryzasativasubsp.japonicaGN=RASIPE=1SV=2	2	2	2		1	2	2	2	2	1	1	1	1	1	1	2	1	0	2	2	2	1	1	1	1	1	1	2	1	0	2	2	2	1	1	1	1	1	1	2	1	0	2	2	13.5	13.5	13.5	21.417
sp|P29545|EF1B_ORYSJElongationfactor1-betaOS=Oryzasativasubsp.japonicaGN=Os07g0662500PE=1SV=3	sp|P29545|EF1B_ORYSJElongationfactor1-betaOS=Oryzasativasubsp.japonicaGN=Os07g0662500PE=1SV=3	12	12	11		1	12	12	11	12	12	12	12	12	12	12	11	12	11	10	11	12	12	12	12	12	12	12	11	12	11	10	11	11	11	11	11	11	11	11	10	11	10	9	10	70.1	70.1	66.1	23.799
sp|P30287|DHR25_ORYSJDehydrinRab25OS=Oryzasativasubsp.japonicaGN=RAB25PE=2SV=2;tr|A0A0P0V781|A0A0P0V781_ORYSJOs01g0702500protein(Fragment)OS=Oryzasativasubsp.japonicaGN=Os01g0702500PE=3SV=1	sp|P30287|DHR25_ORYSJDehydrinRab25OS=Oryzasativasubsp.japonicaGN=RAB25PE=2SV=2;tr|A0A0P0V781|A0A0P0V781_ORYSJOs01g0702500protein(Fragment)OS=Oryzasativasubsp.japonicaGN=Os01g0702500PE=3SV=1	4;2	4;2	4;2	;	2	4	4	4	2	4	4	4	4	4	4	2	3	2	2	4	2	4	4	4	4	4	4	2	3	2	2	4	2	4	4	4	4	4	4	2	3	2	2	4	33.3	33.3	33.3	23.236
sp|P30298|SUS2_ORYSJSucrosesynthase2OS=Oryzasativasubsp.japonicaGN=SUS2PE=1SV=2;tr|A0A0P0WTZ1|A0A0P0WTZ1_ORYSJSucrosesynthase(Fragment)OS=Oryzasativasubsp.japonicaGN=Os06g0194900PE=3SV=1	sp|P30298|SUS2_ORYSJSucrosesynthase2OS=Oryzasativasubsp.japonicaGN=SUS2PE=1SV=2;tr|A0A0P0WTZ1|A0A0P0WTZ1_ORYSJSucrosesynthase(Fragment)OS=Oryzasativasubsp.japonicaGN=Os06g0194900PE=3SV=1	24;18	18;13	18;13	;	2	24	18	18	18	18	11	15	16	15	22	19	22	22	21	22	12	13	8	11	10	9	16	13	16	17	17	16	12	13	8	11	10	9	16	13	16	17	17	16	34	27	27	92.128
tr|Q851P5|Q851P5_ORYSJ40SribosomalproteinS15,putative,expressedOS=Oryzasativasubsp.japonicaGN=OSJNBa0052F07.28PE=2SV=1;sp|P31674|RS15_ORYSJ40SribosomalproteinS15OS=Oryzasativasubsp.japonicaGN=RPS15PE=2SV=2	tr|Q851P5|Q851P5_ORYSJ40SribosomalproteinS15,putative,expressedOS=Oryzasativasubsp.japonicaGN=OSJNBa0052F07.28PE=2SV=1;sp|P31674|RS15_ORYSJ40SribosomalproteinS15OS=Oryzasativasubsp.japonicaGN=RPS15PE=2SV=2	5;5	5;5	5;5	;	2	5	5	5	2	3	3	4	3	2	5	4	4	5	5	5	2	3	3	4	3	2	5	4	4	5	5	5	2	3	3	4	3	2	5	4	4	5	5	5	29.2	29.2	29.2	17.328
sp|P31691|ADT_ORYSJADP,ATPcarrierprotein,mitochondrialOS=Oryzasativasubsp.japonicaGN=Os02g0718900PE=2SV=1;tr|Q0DJC0|Q0DJC0_ORYSJOs05g0302700proteinOS=Oryzasativasubsp.japonicaGN=Os05g0302700PE=2SV=1	sp|P31691|ADT_ORYSJADP,ATPcarrierprotein,mitochondrialOS=Oryzasativasubsp.japonicaGN=Os02g0718900PE=2SV=1;tr|Q0DJC0|Q0DJC0_ORYSJOs05g0302700proteinOS=Oryzasativasubsp.japonicaGN=Os05g0302700PE=2SV=1	11;6	11;6	11;6	;	2	11	11	11	11	11	10	10	10	8	10	8	9	9	9	11	11	11	10	10	10	8	10	8	9	9	9	11	11	11	10	10	10	8	10	8	9	9	9	11	25.9	25.9	25.9	41.51
sp|P31924|SUS1_ORYSJSucrosesynthase1OS=Oryzasativasubsp.japonicaGN=SUS1PE=1SV=1;sp|Q43009|SUS3_ORYSJSucrosesynthase3OS=Oryzasativasubsp.japonicaGN=SUS3PE=1SV=2;tr|A0A0P0VYH2|A0A0P0VYH2_ORYSJOs03g0401300protein(Fragment)OS=Oryzasativasubsp.japonicaGN=Os03g0401300PE=4SV=1;tr|A0A0P0VYG9|A0A0P0VYG9_ORYSJOs03g0401300protein(Fragment)OS=Oryzasativasubsp.japonicaGN=Os03g0401300PE=4SV=1;sp|Q10LP5|SUS4_OR…	sp|P31924|SUS1_ORYSJSucrosesynthase1OS=Oryzasativasubsp.japonicaGN=SUS1PE=1SV=1;sp|Q43009|SUS3_ORYSJSucrosesynthase3OS=Oryzasativasubsp.japonicaGN=SUS3PE=1SV=2	29;15;13;8;1	29;15;13;8;1	23;11;9;6;1	;	5	29	29	23	24	25	19	25	28	26	25	27	26	24	24	23	24	25	19	25	28	26	25	27	26	24	24	23	18	20	16	21	22	20	19	21	20	19	20	17	38.1	38.1	31.1	92.907
sp|P35681|TCTP_ORYSJTranslationally-controlledtumorproteinhomologOS=Oryzasativasubsp.japonicaGN=TCTPPE=1SV=1	sp|P35681|TCTP_ORYSJTranslationally-controlledtumorproteinhomologOS=Oryzasativasubsp.japonicaGN=TCTPPE=1SV=1	6	6	6		1	6	6	6	6	5	5	6	5	6	5	6	5	5	6	4	6	5	5	6	5	6	5	6	5	5	6	4	6	5	5	6	5	6	5	6	5	5	6	4	32.7	32.7	32.7	18.946
sp|P35683|IF4A1_ORYSJEukaryoticinitiationfactor4A-1OS=Oryzasativasubsp.japonicaGN=Os06g0701100PE=2SV=2;tr|A0A0N7KMN9|A0A0N7KMN9_ORYSJOs06g0701100protein(Fragment)OS=Oryzasativasubsp.japonicaGN=Os06g0701100PE=3SV=1;sp|Q0E2Q3|IF4A2_ORYSJPutativeeukaryoticinitiationfactor4A-2OS=Oryzasativasubsp.japonicaGN=Os02g0221300PE=3SV=2;tr|A0A0N7KEY4|A0A0N7KEY4_ORYSJOs02g0221300proteinOS=Oryzasativasubsp.japon…	sp|P35683|IF4A1_ORYSJEukaryoticinitiationfactor4A-1OS=Oryzasativasubsp.japonicaGN=Os06g0701100PE=2SV=2;tr|A0A0N7KMN9|A0A0N7KMN9_ORYSJOs06g0701100protein(Fragment)OS=Oryzasativasubsp.japonicaGN=Os06g0701100PE=3SV=1	18;17;1;1	18;17;1;1	3;3;0;0	;	4	18	18	3	14	13	11	16	15	15	17	18	18	18	16	18	14	13	11	16	15	15	17	18	18	18	16	18	3	3	3	3	3	2	2	3	3	3	1	3	44.9	44.9	8.2	47.087
sp|P35684|RL3_ORYSJ60SribosomalproteinL3OS=Oryzasativasubsp.japonicaGN=RPL3PE=2SV=2	sp|P35684|RL3_ORYSJ60SribosomalproteinL3OS=Oryzasativasubsp.japonicaGN=RPL3PE=2SV=2	14	14	2		1	14	14	2	12	6	5	10	6	11	11	12	10	9	12	9	12	6	5	10	6	11	11	12	10	9	12	9	2	0	0	1	0	0	0	1	1	1	2	1	33.4	33.4	6.2	44.463
sp|P35686|RS20_ORYSJ40SribosomalproteinS20OS=Oryzasativasubsp.japonicaGN=RPS20PE=2SV=2	sp|P35686|RS20_ORYSJ40SribosomalproteinS20OS=Oryzasativasubsp.japonicaGN=RPS20PE=2SV=2	8	5	5		1	8	5	5	6	7	7	6	7	6	8	8	8	7	7	8	3	4	4	3	4	3	5	5	5	4	4	5	3	4	4	3	4	3	5	5	5	4	4	5	52.3	46.9	46.9	14.046
tr|Q7Y199|Q7Y199_ORYSJ40SribosomalproteinS21OS=Oryzasativasubsp.japonicaGN=OSJNBa0039O18.25PE=3SV=1;sp|P35687|RS21_ORYSJ40SribosomalproteinS21OS=Oryzasativasubsp.japonicaGN=RPS21PE=3SV=1	tr|Q7Y199|Q7Y199_ORYSJ40SribosomalproteinS21OS=Oryzasativasubsp.japonicaGN=OSJNBa0039O18.25PE=3SV=1;sp|P35687|RS21_ORYSJ40SribosomalproteinS21OS=Oryzasativasubsp.japonicaGN=RPS21PE=3SV=1	3;3	3;3	3;3	;	2	3	3	3	2	3	3	3	3	2	3	2	2	2	2	2	2	3	3	3	3	2	3	2	2	2	2	2	2	3	3	3	3	2	3	2	2	2	2	2	57.3	57.3	57.3	9.2833
sp|P37832|TBB7_ORYSJTubulinbeta-7chainOS=Oryzasativasubsp.japonicaGN=TUBB7PE=2SV=2;tr|A0A0P0WTH7|A0A0P0WTH7_ORYSJOs06g0169600protein(Fragment)OS=Oryzasativasubsp.japonicaGN=Os06g0169600PE=4SV=1;CON__ENSEMBL:ENSBTAP00000025008	sp|P37832|TBB7_ORYSJTubulinbeta-7chainOS=Oryzasativasubsp.japonicaGN=TUBB7PE=2SV=2	25;1;1	3;0;0	3;0;0		3	25	3	3	20	24	22	23	24	22	23	22	23	22	19	21	2	3	2	2	3	2	3	2	2	2	2	3	2	3	2	2	3	2	3	2	2	2	2	3	65.3	9.9	9.9	49.822
sp|P37833|AATC_ORYSJAspartateaminotransferase,cytoplasmicOS=Oryzasativasubsp.japonicaGN=Os01g0760600PE=2SV=1;tr|Q0JJ47|Q0JJ47_ORYSJAspartateaminotransferaseOS=Oryzasativasubsp.japonicaGN=Os01g0760600PE=2SV=1	sp|P37833|AATC_ORYSJAspartateaminotransferase,cytoplasmicOS=Oryzasativasubsp.japonicaGN=Os01g0760600PE=2SV=1;tr|Q0JJ47|Q0JJ47_ORYSJAspartateaminotransferaseOS=Oryzasativasubsp.japonicaGN=Os01g0760600PE=2SV=1	17;17	17;17	17;17	;	2	17	17	17	15	15	15	16	15	15	13	16	16	15	15	14	15	15	15	16	15	15	13	16	16	15	15	14	15	15	15	16	15	15	13	16	16	15	15	14	48.4	48.4	48.4	44.507
sp|P37834|PER1_ORYSJPeroxidase1OS=Oryzasativasubsp.japonicaGN=PRX74PE=2SV=2	sp|P37834|PER1_ORYSJPeroxidase1OS=Oryzasativasubsp.japonicaGN=PRX74PE=2SV=2	11	11	10		1	11	11	10	9	10	10	10	10	10	9	10	9	10	9	11	9	10	10	10	10	10	9	10	9	10	9	11	8	9	9	9	9	9	8	9	8	9	8	10	38.7	38.7	35.9	35.308
sp|P37891|CBP3_ORYSJSerinecarboxypeptidase3OS=Oryzasativasubsp.japonicaGN=CBP3PE=2SV=1;tr|A0A0P0VDZ0|A0A0P0VDZ0_ORYSJOs02g0114200proteinOS=Oryzasativasubsp.japonicaGN=Os02g0114200PE=3SV=1	sp|P37891|CBP3_ORYSJSerinecarboxypeptidase3OS=Oryzasativasubsp.japonicaGN=CBP3PE=2SV=1	5;1	4;1	4;1		2	5	4	4	2	2	3	3	1	2	5	5	4	5	5	4	1	1	2	2	1	1	4	4	3	4	4	3	1	1	2	2	1	1	4	4	3	4	4	3	13.4	10.2	10.2	55.446
sp|P40392|RIC1_ORYSJRas-relatedproteinRIC1OS=Oryzasativasubsp.japonicaGN=RIC1PE=2SV=2;tr|Q6H8G2|Q6H8G2_ORYSJOs02g0653800proteinOS=Oryzasativasubsp.japonicaGN=Os02g0653800PE=2SV=1;tr|Q0JQ62|Q0JQ62_ORYSJOs01g0179700proteinOS=Oryzasativasubsp.japonicaGN=Os01g0179700PE=2SV=1	sp|P40392|RIC1_ORYSJRas-relatedproteinRIC1OS=Oryzasativasubsp.japonicaGN=RIC1PE=2SV=2;tr|Q6H8G2|Q6H8G2_ORYSJOs02g0653800proteinOS=Oryzasativasubsp.japonicaGN=Os02g0653800PE=2SV=1;tr|Q0JQ62|Q0JQ62_ORYSJOs01g0179700proteinOS=Oryzasativasubsp.japonicaGN=Os01g0179700PE=2SV=1	3;2;2	2;1;1	2;1;1	;;	3	3	2	2	3	3	2	2	2	2	3	3	2	3	3	2	2	2	1	1	1	1	2	2	1	2	2	1	2	2	1	1	1	1	2	2	1	2	2	1	18.3	12.9	12.9	22.476
tr|Q6K2P6|Q6K2P6_ORYSJOs09g0327100proteinOS=Oryzasativasubsp.japonicaGN=Os09g0327100PE=2SV=1;tr|Q6AUF8|Q6AUF8_ORYSJOs05g0564400proteinOS=Oryzasativasubsp.japonicaGN=Os05g0564400PE=2SV=1;sp|P40393|RIC2_ORYSJRas-relatedproteinRIC2OS=Oryzasativasubsp.japonicaGN=RIC2PE=2SV=2;tr|Q75M17|Q75M17_ORYSJOs05g0105100proteinOS=Oryzasativasubsp.japonicaGN=Os05g0105100PE=2SV=1;tr|Q75II9|Q75II9_ORYSJOs05g0516800…	tr|Q6K2P6|Q6K2P6_ORYSJOs09g0327100proteinOS=Oryzasativasubsp.japonicaGN=Os09g0327100PE=2SV=1;tr|Q6AUF8|Q6AUF8_ORYSJOs05g0564400proteinOS=Oryzasativasubsp.japonicaGN=Os05g0564400PE=2SV=1;sp|P40393|RIC2_ORYSJRas-relatedproteinRIC2OS=Oryzasativasubsp.japonicaGN=RIC2PE=2SV=2;tr|Q75M17|Q75M17_ORYSJOs05g0105100proteinOS=Oryzasativasubsp.japonicaGN=Os05g0105100PE=2SV=1;tr|Q75II9|Q75II9_ORYSJOs05g0516800…	2;2;2;2;2;2;1;1;1;1;1;1;1;1;1;1;1;1;1	2;2;2;2;2;2;1;1;1;1;1;1;1;1;1;1;1;1;1	2;2;2;2;2;2;1;1;1;1;1;1;1;1;1;1;1;1;1	;;;;;;;;;;;;;;;;;;	19	2	2	2	2	2	2	1	2	2	1	2	2	2	1	1	2	2	2	1	2	2	1	2	2	2	1	1	2	2	2	1	2	2	1	2	2	2	1	1	10.2	10.2	10.2	24.021
sp|P40978|RS19_ORYSJ40SribosomalproteinS19OS=Oryzasativasubsp.japonicaGN=RPS19APE=2SV=1	sp|P40978|RS19_ORYSJ40SribosomalproteinS19OS=Oryzasativasubsp.japonicaGN=RPS19APE=2SV=1	12	12	12		1	12	12	12	9	8	10	9	10	9	9	8	10	9	11	9	9	8	10	9	10	9	9	8	10	9	11	9	9	8	10	9	10	9	9	8	10	9	11	9	60.3	60.3	60.3	16.387
sp|P41095|RLA0_ORYSJ60SacidicribosomalproteinP0OS=Oryzasativasubsp.japonicaGN=Os08g0130500PE=1SV=3;tr|Q2RAW0|Q2RAW0_ORYSJ60SacidicribosomalproteinP0OS=Oryzasativasubsp.japonicaGN=Os11g0135400PE=3SV=1;tr|Q2QY46|Q2QY46_ORYSJ60SacidicribosomalproteinP0OS=Oryzasativasubsp.japonicaGN=Os12g0133050PE=3SV=1;tr|A0A0P0XBD7|A0A0P0XBD7_ORYSJOs08g0130500protein(Fragment)OS=Oryzasativasubsp.japonicaGN=Os08g013…	sp|P41095|RLA0_ORYSJ60SacidicribosomalproteinP0OS=Oryzasativasubsp.japonicaGN=Os08g0130500PE=1SV=3;tr|Q2RAW0|Q2RAW0_ORYSJ60SacidicribosomalproteinP0OS=Oryzasativasubsp.japonicaGN=Os11g0135400PE=3SV=1;tr|Q2QY46|Q2QY46_ORYSJ60SacidicribosomalproteinP0OS=Oryzasativasubsp.japonicaGN=Os12g0133050PE=3SV=1	9;7;7;3	9;7;7;3	9;7;7;3	;;	4	9	9	9	7	8	9	8	8	8	8	8	8	8	9	8	7	8	9	8	8	8	8	8	8	8	9	8	7	8	9	8	8	8	8	8	8	8	9	8	29.5	29.5	29.5	34.377
sp|P42211|ASPRX_ORYSJAsparticproteinaseOS=Oryzasativasubsp.japonicaGN=RAPPE=2SV=2	sp|P42211|ASPRX_ORYSJAsparticproteinaseOS=Oryzasativasubsp.japonicaGN=RAPPE=2SV=2	7	7	7		1	7	7	7	5	6	6	6	6	6	7	6	6	6	6	6	5	6	6	6	6	6	7	6	6	6	6	6	5	6	6	6	6	6	7	6	6	6	6	6	20.4	20.4	20.4	54.089
sp|P42862|G6PIA_ORYSJGlucose-6-phosphateisomerase,cytosolicAOS=Oryzasativasubsp.japonicaGN=Os03g0776000PE=2SV=2	sp|P42862|G6PIA_ORYSJGlucose-6-phosphateisomerase,cytosolicAOS=Oryzasativasubsp.japonicaGN=Os03g0776000PE=2SV=2	14	3	3		1	14	3	3	11	13	8	14	10	13	13	10	10	13	13	11	2	3	2	3	2	3	3	2	2	3	3	2	2	3	2	3	2	3	3	2	2	3	3	2	30.7	7.6	7.6	62.523
sp|P42863|G6PIB_ORYSJGlucose-6-phosphateisomerase,cytosolicBOS=Oryzasativasubsp.japonicaGN=Os06g0256500PE=2SV=2;tr|A0A0P0WUR5|A0A0P0WUR5_ORYSJGlucose-6-phosphateisomerase(Fragment)OS=Oryzasativasubsp.japonicaGN=Os06g0256500PE=3SV=1	sp|P42863|G6PIB_ORYSJGlucose-6-phosphateisomerase,cytosolicBOS=Oryzasativasubsp.japonicaGN=Os06g0256500PE=2SV=2;tr|A0A0P0WUR5|A0A0P0WUR5_ORYSJGlucose-6-phosphateisomerase(Fragment)OS=Oryzasativasubsp.japonicaGN=Os06g0256500PE=3SV=1	15;14	15;14	4;4	;	2	15	15	4	13	14	9	15	11	14	14	12	11	14	13	13	13	14	9	15	11	14	14	12	11	14	13	13	4	4	3	4	3	4	4	4	3	4	3	4	31.9	31.9	8.8	62.368
sp|P43279|MAOC_ORYSJNADP-dependentmalicenzyme,chloroplasticOS=Oryzasativasubsp.japonicaGN=ME6PE=2SV=2;tr|A0A0P0UZ30|A0A0P0UZ30_ORYSJMalicenzyme(Fragment)OS=Oryzasativasubsp.japonicaGN=Os01g0188400PE=3SV=1	sp|P43279|MAOC_ORYSJNADP-dependentmalicenzyme,chloroplasticOS=Oryzasativasubsp.japonicaGN=ME6PE=2SV=2;tr|A0A0P0UZ30|A0A0P0UZ30_ORYSJMalicenzyme(Fragment)OS=Oryzasativasubsp.japonicaGN=Os01g0188400PE=3SV=1	6;4	4;4	4;4	;	2	6	4	4	2	5	4	4	3	4	5	4	5	5	5	4	1	3	3	2	2	3	3	2	3	3	3	3	1	3	3	2	2	3	3	2	3	3	3	3	14.2	7.7	7.7	69.865
sp|P45960|TBB4_ORYSJTubulinbeta-4chainOS=Oryzasativasubsp.japonicaGN=TUBB4PE=2SV=1	sp|P45960|TBB4_ORYSJTubulinbeta-4chainOS=Oryzasativasubsp.japonicaGN=TUBB4PE=2SV=1	25	6	1		1	25	6	1	20	24	22	23	23	22	23	23	23	23	20	21	5	6	4	5	5	4	5	5	5	5	4	4	1	1	1	1	1	1	1	1	1	1	1	1	64.9	21	2.5	50.289
sp|P46465|PRS6A_ORYSJ26Sproteaseregulatorysubunit6AhomologOS=Oryzasativasubsp.japonicaGN=TBP1PE=2SV=2;tr|A0A0P0VQU4|A0A0P0VQU4_ORYSJOs02g0803700proteinOS=Oryzasativasubsp.japonicaGN=Os02g0803700PE=4SV=1;tr|Q7XW77|Q7XW77_ORYSJOSJNBa0019J05.17proteinOS=Oryzasativasubsp.japonicaGN=Os04g0284600PE=2SV=2	sp|P46465|PRS6A_ORYSJ26Sproteaseregulatorysubunit6AhomologOS=Oryzasativasubsp.japonicaGN=TBP1PE=2SV=2	19;2;2	2;1;0	2;1;0		3	19	2	2	14	16	15	15	16	14	16	17	15	12	16	18	1	1	0	1	1	1	1	1	1	2	2	2	1	1	0	1	1	1	1	1	1	2	2	2	52.2	5.6	5.6	47.797
sp|P46466|PRS4_ORYSJ26Sproteaseregulatorysubunit4homologOS=Oryzasativasubsp.japonicaGN=TBP2PE=2SV=2;tr|A0A0P0XAP0|A0A0P0XAP0_ORYSJOs07g0691800protein(Fragment)OS=Oryzasativasubsp.japonicaGN=Os07g0691800PE=3SV=1;tr|Q8W422|Q8W422_ORYSJ26Sproteaseregulatorysubunit4,putative,expressedOS=Oryzasativasubsp.japonicaGN=OsRPT2bPE=2SV=1;tr|A0A0P0VX70|A0A0P0VX70_ORYSJOs03g0298400protein(Fragment)OS=Oryzasati…	sp|P46466|PRS4_ORYSJ26Sproteaseregulatorysubunit4homologOS=Oryzasativasubsp.japonicaGN=TBP2PE=2SV=2;tr|A0A0P0XAP0|A0A0P0XAP0_ORYSJOs07g0691800protein(Fragment)OS=Oryzasativasubsp.japonicaGN=Os07g0691800PE=3SV=1;tr|Q8W422|Q8W422_ORYSJ26Sproteaseregulatorysubunit4,putative,expressedOS=Oryzasativasubsp.japonicaGN=OsRPT2bPE=2SV=1;tr|A0A0P0VX70|A0A0P0VX70_ORYSJOs03g0298400protein(Fragment)OS=Oryzasati…	8;7;7;5	8;7;7;5	8;7;7;5	;;;	4	8	8	8	7	8	6	8	8	8	8	8	6	8	7	8	7	8	6	8	8	8	8	8	6	8	7	8	7	8	6	8	8	8	8	8	6	8	7	8	20.3	20.3	20.3	49.586
sp|P46520|EMP1_ORYSJEmbryonicabundantprotein1OS=Oryzasativasubsp.japonicaGN=EMP1PE=2SV=1	sp|P46520|EMP1_ORYSJEmbryonicabundantprotein1OS=Oryzasativasubsp.japonicaGN=EMP1PE=2SV=1	1	1	1		1	1	1	1	1	1	0	0	1	1	0	0	0	0	0	0	1	1	0	0	1	1	0	0	0	0	0	0	1	1	0	0	1	1	0	0	0	0	0	0	12.6	12.6	12.6	10.165
sp|P48494|TPIS_ORYSJTriosephosphateisomerase,cytosolicOS=Oryzasativasubsp.japonicaGN=TPIPE=1SV=3	sp|P48494|TPIS_ORYSJTriosephosphateisomerase,cytosolicOS=Oryzasativasubsp.japonicaGN=TPIPE=1SV=3	15	15	13		1	15	15	13	11	13	12	12	14	12	14	12	12	11	11	9	11	13	12	12	14	12	14	12	12	11	11	9	10	12	11	11	12	11	13	11	11	10	10	8	71.9	71.9	68.4	27.063
sp|P48599|IF4E1_ORYSJEukaryotictranslationinitiationfactor4E-1OS=Oryzasativasubsp.japonicaGN=Os01g0970400PE=2SV=1	sp|P48599|IF4E1_ORYSJEukaryotictranslationinitiationfactor4E-1OS=Oryzasativasubsp.japonicaGN=Os01g0970400PE=2SV=1	2	2	2		1	2	2	2	2	2	2	2	2	2	1	1	2	2	1	1	2	2	2	2	2	2	1	1	2	2	1	1	2	2	2	2	2	2	1	1	2	2	1	1	10.6	10.6	10.6	25.465
sp|P48600|IF4E2_ORYSJEukaryotictranslationinitiationfactorisoform4E-2OS=Oryzasativasubsp.japonicaGN=Os10g0467600PE=2SV=2	sp|P48600|IF4E2_ORYSJEukaryotictranslationinitiationfactorisoform4E-2OS=Oryzasativasubsp.japonicaGN=Os10g0467600PE=2SV=2	2	2	2		1	2	2	2	2	2	1	1	2	1	2	2	2	2	2	2	2	2	1	1	2	1	2	2	2	2	2	2	2	2	1	1	2	1	2	2	2	2	2	2	11.7	11.7	11.7	23.199
sp|P48642|GSHRC_ORYSJGlutathionereductase,cytosolicOS=Oryzasativasubsp.japonicaGN=GRC2PE=2SV=2;tr|A0A0P0VR44|A0A0P0VR44_ORYSJOs02g0813500protein(Fragment)OS=Oryzasativasubsp.japonicaGN=Os02g0813500PE=4SV=1;tr|A0A0P0VR27|A0A0P0VR27_ORYSJOs02g0813500protein(Fragment)OS=Oryzasativasubsp.japonicaGN=Os02g0813500PE=4SV=1	sp|P48642|GSHRC_ORYSJGlutathionereductase,cytosolicOS=Oryzasativasubsp.japonicaGN=GRC2PE=2SV=2	10;4;2	10;4;2	10;4;2		3	10	10	10	9	9	10	10	8	8	9	9	7	8	8	9	9	9	10	10	8	8	9	9	7	8	8	9	9	9	10	10	8	8	9	9	7	8	8	9	31.7	31.7	31.7	53.506
sp|P49027|GBLPA_ORYSJGuaninenucleotide-bindingproteinsubunitbeta-likeproteinAOS=Oryzasativasubsp.japonicaGN=RACK1APE=1SV=1	sp|P49027|GBLPA_ORYSJGuaninenucleotide-bindingproteinsubunitbeta-likeproteinAOS=Oryzasativasubsp.japonicaGN=RACK1APE=1SV=1	15	15	12		1	15	15	12	13	15	14	15	14	14	14	13	13	13	13	14	13	15	14	15	14	14	14	13	13	13	13	14	10	12	11	12	11	11	11	10	10	10	10	11	60.5	60.5	53.3	36.231
tr|A0A0P0XB70|A0A0P0XB70_ORYSJOs08g0107900proteinOS=Oryzasativasubsp.japonicaGN=Os08g0107900PE=4SV=1;sp|P49030|MGN_ORYSJProteinmagonashihomologOS=Oryzasativasubsp.japonicaGN=Os12g0287200PE=2SV=2;tr|B7FAC2|B7FAC2_ORYSJOs08g0107900proteinOS=Oryzasativasubsp.japonicaGN=Os08g0107900PE=2SV=1	tr|A0A0P0XB70|A0A0P0XB70_ORYSJOs08g0107900proteinOS=Oryzasativasubsp.japonicaGN=Os08g0107900PE=4SV=1;sp|P49030|MGN_ORYSJProteinmagonashihomologOS=Oryzasativasubsp.japonicaGN=Os12g0287200PE=2SV=2;tr|B7FAC2|B7FAC2_ORYSJOs08g0107900proteinOS=Oryzasativasubsp.japonicaGN=Os08g0107900PE=2SV=1	2;2;2	2;2;2	2;2;2	;;	3	2	2	2	1	1	1	1	2	2	0	0	1	1	0	1	1	1	1	1	2	2	0	0	1	1	0	1	1	1	1	1	2	2	0	0	1	1	0	1	13.3	13.3	13.3	18.188
sp|P49100|CYB5_ORYSJCytochromeb5OS=Oryzasativasubsp.japonicaGN=Os05g0108800PE=2SV=2	sp|P49100|CYB5_ORYSJCytochromeb5OS=Oryzasativasubsp.japonicaGN=Os05g0108800PE=2SV=2	7	7	4		1	7	7	4	5	5	6	6	6	7	7	7	6	7	6	4	5	5	6	6	6	7	7	7	6	7	6	4	3	3	3	3	4	4	4	4	3	4	3	2	60.6	60.6	43.8	15.282
sp|P49199|RS8_ORYSJ40SribosomalproteinS8OS=Oryzasativasubsp.japonicaGN=RPS8PE=2SV=2	sp|P49199|RS8_ORYSJ40SribosomalproteinS8OS=Oryzasativasubsp.japonicaGN=RPS8PE=2SV=2	9	1	1		1	9	1	1	9	9	6	9	7	7	9	8	7	7	6	7	1	1	1	1	1	1	1	1	1	1	1	1	1	1	1	1	1	1	1	1	1	1	1	1	45	6.4	6.4	24.829
sp|P49210|RL9_ORYSJ60SribosomalproteinL9OS=Oryzasativasubsp.japonicaGN=RPL9PE=2SV=3	sp|P49210|RL9_ORYSJ60SribosomalproteinL9OS=Oryzasativasubsp.japonicaGN=RPL9PE=2SV=3	10	10	2		1	10	10	2	9	9	8	9	9	8	10	9	9	8	8	9	9	9	8	9	9	8	10	9	9	8	8	9	2	2	1	2	2	1	2	2	2	1	1	2	56.3	56.3	7.4	21.349
sp|P49216|RS26_ORYSJ40SribosomalproteinS26OS=Oryzasativasubsp.japonicaGN=RPS26PE=2SV=2	sp|P49216|RS26_ORYSJ40SribosomalproteinS26OS=Oryzasativasubsp.japonicaGN=RPS26PE=2SV=2	4	2	2		1	4	2	2	4	4	4	4	4	4	4	4	3	4	4	4	2	2	2	2	2	2	2	2	2	2	2	2	2	2	2	2	2	2	2	2	2	2	2	2	39.1	21.1	21.1	14.991
tr|A0A0P0VUA6|A0A0P0VUA6_ORYSJOs03g0200500protein(Fragment)OS=Oryzasativasubsp.japonicaGN=Os03g0200500PE=3SV=1;sp|P49397|RS3A_ORYSJ40SribosomalproteinS3aOS=Oryzasativasubsp.japonicaGN=RPS3APE=2SV=2	tr|A0A0P0VUA6|A0A0P0VUA6_ORYSJOs03g0200500protein(Fragment)OS=Oryzasativasubsp.japonicaGN=Os03g0200500PE=3SV=1;sp|P49397|RS3A_ORYSJ40SribosomalproteinS3aOS=Oryzasativasubsp.japonicaGN=RPS3APE=2SV=2	12;12	12;12	3;3	;	2	12	12	3	10	11	9	11	12	10	11	9	12	8	10	11	10	11	9	11	12	10	11	9	12	8	10	11	3	3	3	3	3	3	3	3	3	3	3	3	47.5	47.5	12.9	28.998
sp|P49398|RS4_ORYSJ40SribosomalproteinS4OS=Oryzasativasubsp.japonicaGN=RPS4PE=2SV=3;tr|Q5ZBX1|Q5ZBX1_ORYSJ40SribosomalproteinS4OS=Oryzasativasubsp.japonicaGN=Os01g0358400PE=2SV=1	sp|P49398|RS4_ORYSJ40SribosomalproteinS4OS=Oryzasativasubsp.japonicaGN=RPS4PE=2SV=3;tr|Q5ZBX1|Q5ZBX1_ORYSJ40SribosomalproteinS4OS=Oryzasativasubsp.japonicaGN=Os01g0358400PE=2SV=1	10;9	10;9	6;6	;	2	10	10	6	7	6	6	7	8	8	8	10	9	9	9	9	7	6	6	7	8	8	8	10	9	9	9	9	5	4	4	5	5	5	6	6	5	5	6	6	38.5	38.5	22.3	29.865
sp|P49964|SRP19_ORYSJSignalrecognitionparticle19kDaproteinOS=Oryzasativasubsp.japonicaGN=SRP19PE=1SV=1	sp|P49964|SRP19_ORYSJSignalrecognitionparticle19kDaproteinOS=Oryzasativasubsp.japonicaGN=SRP19PE=1SV=1	4	4	4		1	4	4	4	1	2	3	3	4	2	4	2	3	2	2	2	1	2	3	3	4	2	4	2	3	2	2	2	1	2	3	3	4	2	4	2	3	2	2	2	33.8	33.8	33.8	14.922
sp|P50156|TIP11_ORYSJProbableaquaporinTIP1-1OS=Oryzasativasubsp.japonicaGN=TIP1-1PE=2SV=1	sp|P50156|TIP11_ORYSJProbableaquaporinTIP1-1OS=Oryzasativasubsp.japonicaGN=TIP1-1PE=2SV=1	1	1	1		1	1	1	1	1	1	1	1	1	1	1	1	1	1	1	1	1	1	1	1	1	1	1	1	1	1	1	1	1	1	1	1	1	1	1	1	1	1	1	1	6.8	6.8	6.8	25.699
sp|P51431|R27AB_ORYSJUbiquitin-40SribosomalproteinS27a-2OS=Oryzasativasubsp.japonicaGN=RPS27ABPE=2SV=3	sp|P51431|R27AB_ORYSJUbiquitin-40SribosomalproteinS27a-2OS=Oryzasativasubsp.japonicaGN=RPS27ABPE=2SV=3	8	8	2		1	8	8	2	8	8	8	8	8	8	8	8	8	8	8	8	8	8	8	8	8	8	8	8	8	8	8	8	2	2	2	2	2	2	2	2	2	2	2	2	54.2	54.2	18.7	17.682
sp|P52428|PSA1_ORYSJProteasomesubunitalphatype-1OS=Oryzasativasubsp.japonicaGN=PAF1PE=2SV=1	sp|P52428|PSA1_ORYSJProteasomesubunitalphatype-1OS=Oryzasativasubsp.japonicaGN=PAF1PE=2SV=1	11	11	11		1	11	11	11	11	11	11	11	11	11	9	10	9	8	9	8	11	11	11	11	11	11	9	10	9	8	9	8	11	11	11	11	11	11	9	10	9	8	9	8	49.6	49.6	49.6	29.63
sp|P52712|CBPX_ORYSJSerinecarboxypeptidase-likeOS=Oryzasativasubsp.japonicaGN=CBP31PE=2SV=2;tr|Q0D6H5|Q0D6H5_ORYSJCarboxypeptidaseOS=Oryzasativasubsp.japonicaGN=Os07g0479300PE=3SV=1;tr|A0A0P0X6A5|A0A0P0X6A5_ORYSJOs07g0479300protein(Fragment)OS=Oryzasativasubsp.japonicaGN=Os07g0479300PE=3SV=1	sp|P52712|CBPX_ORYSJSerinecarboxypeptidase-likeOS=Oryzasativasubsp.japonicaGN=CBP31PE=2SV=2;tr|Q0D6H5|Q0D6H5_ORYSJCarboxypeptidaseOS=Oryzasativasubsp.japonicaGN=Os07g0479300PE=3SV=1	6;6;1	6;6;1	5;5;1	;	3	6	6	5	5	4	3	6	3	5	6	5	5	3	5	5	5	4	3	6	3	5	6	5	5	3	5	5	4	3	2	5	3	4	5	4	4	2	4	4	20.3	20.3	16.6	47.789
sp|P53683|CDPK2_ORYSJCalcium-dependentproteinkinaseisoform2OS=Oryzasativasubsp.japonicaGN=CPK2PE=2SV=2	sp|P53683|CDPK2_ORYSJCalcium-dependentproteinkinaseisoform2OS=Oryzasativasubsp.japonicaGN=CPK2PE=2SV=2	3	3	3		1	3	3	3	3	2	3	3	2	3	2	2	3	3	2	0	3	2	3	3	2	3	2	2	3	3	2	0	3	2	3	3	2	3	2	2	3	3	2	0	7.5	7.5	7.5	59.505
sp|P55142|GRXC6_ORYSJGlutaredoxin-C6OS=Oryzasativasubsp.japonicaGN=GRXC6PE=1SV=2	sp|P55142|GRXC6_ORYSJGlutaredoxin-C6OS=Oryzasativasubsp.japonicaGN=GRXC6PE=1SV=2	8	8	8		1	8	8	8	6	8	7	7	7	7	8	8	7	7	7	7	6	8	7	7	7	7	8	8	7	7	7	7	6	8	7	7	7	7	8	8	7	7	7	7	82.1	82.1	82.1	11.774
sp|P55857|SUMO1_ORYSJSmallubiquitin-relatedmodifier1OS=Oryzasativasubsp.japonicaGN=SUMO1PE=1SV=1;tr|A0A0P0VC54|A0A0P0VC54_ORYSJOs01g0918300protein(Fragment)OS=Oryzasativasubsp.japonicaGN=Os01g0918300PE=4SV=1	sp|P55857|SUMO1_ORYSJSmallubiquitin-relatedmodifier1OS=Oryzasativasubsp.japonicaGN=SUMO1PE=1SV=1	6;2	6;2	2;1		2	6	6	2	5	6	6	6	5	6	6	5	5	5	5	5	5	6	6	6	5	6	6	5	5	5	5	5	1	2	2	2	1	2	2	2	2	2	2	2	58	58	38	10.928
sp|P56724|RLA3_ORYSJ60SacidicribosomalproteinP3OS=Oryzasativasubsp.japonicaGN=Os06g0701400PE=3SV=3	sp|P56724|RLA3_ORYSJ60SacidicribosomalproteinP3OS=Oryzasativasubsp.japonicaGN=Os06g0701400PE=3SV=3	4	4	1		1	4	4	1	4	4	4	4	4	4	4	4	4	4	4	4	4	4	4	4	4	4	4	4	4	4	4	4	1	1	1	1	1	1	1	1	1	1	1	1	29.4	29.4	7.6	11.894
sp|P93407|SODCP_ORYSJSuperoxidedismutase[Cu-Zn],chloroplasticOS=Oryzasativasubsp.japonicaGN=SODCPPE=1SV=1	sp|P93407|SODCP_ORYSJSuperoxidedismutase[Cu-Zn],chloroplasticOS=Oryzasativasubsp.japonicaGN=SODCPPE=1SV=1	4	4	4		1	4	4	4	3	4	4	4	3	4	3	4	4	3	4	4	3	4	4	4	3	4	3	4	4	3	4	4	3	4	4	4	3	4	3	4	4	3	4	4	24.6	24.6	24.6	21.301
sp|P93438|METK2_ORYSJS-adenosylmethioninesynthase2OS=Oryzasativasubsp.japonicaGN=SAM2PE=2SV=1;tr|A0A0P0X5U4|A0A0P0X5U4_ORYSJOs07g0477250proteinOS=Oryzasativasubsp.japonicaGN=Os07g0477250PE=3SV=1	sp|P93438|METK2_ORYSJS-adenosylmethioninesynthase2OS=Oryzasativasubsp.japonicaGN=SAM2PE=2SV=1	25;4	9;2	7;2		2	25	9	7	21	23	23	22	25	24	23	22	23	22	21	22	8	9	9	8	9	9	8	7	8	8	7	7	6	7	7	6	7	7	6	6	6	6	6	5	75.9	29.7	24.4	42.9
sp|Q01859|ATPBM_ORYSJATPsynthasesubunitbeta,mitochondrialOS=Oryzasativasubsp.japonicaGN=ATPBPE=1SV=2;tr|A0A0P0WQ12|A0A0P0WQ12_ORYSJOs05g0553000protein(Fragment)OS=Oryzasativasubsp.japonicaGN=Os05g0553000PE=4SV=1;tr|A0A0P0Y832|A0A0P0Y832_ORYSJATPsynthasesubunitbetaOS=Oryzasativasubsp.japonicaGN=Os12g0207500PE=4SV=1;tr|A0A0P0XTT3|A0A0P0XTT3_ORYSJATPsynthasesubunitbetaOS=Oryzasativasubsp.japonicaGN=…	sp|Q01859|ATPBM_ORYSJATPsynthasesubunitbeta,mitochondrialOS=Oryzasativasubsp.japonicaGN=ATPBPE=1SV=2;tr|A0A0P0WQ12|A0A0P0WQ12_ORYSJOs05g0553000protein(Fragment)OS=Oryzasativasubsp.japonicaGN=Os05g0553000PE=4SV=1	22;17;1;1;1	22;17;1;1;1	2;1;0;0;0	;	5	22	22	2	20	21	21	20	21	19	22	21	20	21	21	20	20	21	21	20	21	19	22	21	20	21	21	20	2	2	2	2	2	2	2	2	2	2	2	2	52.9	52.9	4.3	58.933
tr|Q0D7S0|Q0D7S0_ORYSJAllergenRA5BOS=Oryzasativasubsp.japonicaGN=Os07g0215500PE=2SV=1;sp|Q01881|RA05_ORYSJSeedallergenicproteinRA5OS=Oryzasativasubsp.japonicaGN=RA5PE=1SV=2	tr|Q0D7S0|Q0D7S0_ORYSJAllergenRA5BOS=Oryzasativasubsp.japonicaGN=Os07g0215500PE=2SV=1;sp|Q01881|RA05_ORYSJSeedallergenicproteinRA5OS=Oryzasativasubsp.japonicaGN=RA5PE=1SV=2	3;3	2;2	2;2	;	2	3	2	2	2	2	3	3	3	3	2	3	3	3	3	3	1	1	2	2	2	2	1	2	2	2	2	2	1	1	2	2	2	2	1	2	2	2	2	2	25	18.1	18.1	17.279
sp|Q01882|RAG2_ORYSJSeedallergenicproteinRAG2OS=Oryzasativasubsp.japonicaGN=RAG2PE=1SV=2	sp|Q01882|RAG2_ORYSJSeedallergenicproteinRAG2OS=Oryzasativasubsp.japonicaGN=RAG2PE=1SV=2	3	3	2		1	3	3	2	3	3	2	3	3	3	2	3	2	2	1	1	3	3	2	3	3	3	2	3	2	2	1	1	2	2	1	2	2	2	1	2	1	1	0	0	28.3	28.3	21.7	17.864
sp|Q06398|GSTU6_ORYSJProbableglutathioneS-transferaseGSTU6OS=Oryzasativasubsp.japonicaGN=GSTU6PE=2SV=2;tr|A0A0P0XXH4|A0A0P0XXH4_ORYSJOs10g0530900protein(Fragment)OS=Oryzasativasubsp.japonicaGN=Os10g0530900PE=4SV=1	sp|Q06398|GSTU6_ORYSJProbableglutathioneS-transferaseGSTU6OS=Oryzasativasubsp.japonicaGN=GSTU6PE=2SV=2	3;1	3;1	2;1		2	3	3	2	2	2	1	2	1	2	2	2	2	1	2	3	2	2	1	2	1	2	2	2	2	1	2	3	1	2	1	2	1	1	2	1	2	0	1	2	14.4	14.4	9.3	25.656
sp|Q06967|14336_ORYSJ14-3-3-likeproteinGF14-FOS=Oryzasativasubsp.japonicaGN=GF14FPE=1SV=2;sp|Q5QNB8|14337_ORYSJ14-3-3-likeproteinGF14-GOS=Oryzasativasubsp.japonicaGN=GF14GPE=2SV=1;tr|A0A0N7KT73|A0A0N7KT73_ORYSJOs11g0609600proteinOS=Oryzasativasubsp.japonicaGN=Os11g0609600PE=3SV=1;sp|Q2R1D5|14338_ORYSJPutative14-3-3-likeproteinGF14-HOS=Oryzasativasubsp.japonicaGN=GF14HPE=3SV=1	sp|Q06967|14336_ORYSJ14-3-3-likeproteinGF14-FOS=Oryzasativasubsp.japonicaGN=GF14FPE=1SV=2	16;2;1;1	11;0;0;0	8;0;0;0		4	16	11	8	12	11	10	12	11	14	14	14	13	14	14	14	7	6	5	7	6	9	10	9	9	10	9	10	5	5	4	5	5	7	7	7	7	8	7	7	60.4	45	36.5	29.177
sp|Q07078|HSP83_ORYSJHeatshockprotein81-3OS=Oryzasativasubsp.japonicaGN=HSP81-3PE=1SV=2;tr|A0A0P0XNB2|A0A0P0XNB2_ORYSJOs09g0482400protein(Fragment)OS=Oryzasativasubsp.japonicaGN=Os09g0482400PE=4SV=1;tr|A0A0P0W604|A0A0P0W604_ORYSJOs04g0107900protein(Fragment)OS=Oryzasativasubsp.japonicaGN=Os04g0107900PE=4SV=1;tr|C7J151|C7J151_ORYSJOs04g0107900protein(Fragment)OS=Oryzasativasubsp.japonicaGN=Os04g01…	sp|Q07078|HSP83_ORYSJHeatshockprotein81-3OS=Oryzasativasubsp.japonicaGN=HSP81-3PE=1SV=2;tr|A0A0P0XNB2|A0A0P0XNB2_ORYSJOs09g0482400protein(Fragment)OS=Oryzasativasubsp.japonicaGN=Os09g0482400PE=4SV=1	31;22;4;1	1;1;0;0	1;1;0;0	;	4	31	1	1	28	27	23	29	27	26	28	26	29	29	28	27	1	1	0	1	1	0	1	1	1	1	1	1	1	1	0	1	1	0	1	1	1	1	1	1	43.1	2.3	2.3	80.183
sp|Q07661|NDK1_ORYSJNucleosidediphosphatekinase1OS=Oryzasativasubsp.japonicaGN=NDKRPE=1SV=1	sp|Q07661|NDK1_ORYSJNucleosidediphosphatekinase1OS=Oryzasativasubsp.japonicaGN=NDKRPE=1SV=1	9	9	9		1	9	9	9	8	9	9	8	9	8	9	9	9	8	8	9	8	9	9	8	9	8	9	9	9	8	8	9	8	9	9	8	9	8	9	9	9	8	8	9	58.4	58.4	58.4	16.861
sp|Q08479|KAD3_ORYSJAdenylatekinase3OS=Oryzasativasubsp.japonicaGN=ADK-APE=2SV=1	sp|Q08479|KAD3_ORYSJAdenylatekinase3OS=Oryzasativasubsp.japonicaGN=ADK-APE=2SV=1	14	14	12		1	14	14	12	10	11	11	11	11	9	11	11	11	10	11	9	10	11	11	11	11	9	11	11	11	10	11	9	8	9	9	9	9	7	9	9	9	8	9	7	52.7	52.7	45.6	26.406
sp|Q08480|KAD4_ORYSJAdenylatekinase4OS=Oryzasativasubsp.japonicaGN=ADK-BPE=2SV=1	sp|Q08480|KAD4_ORYSJAdenylatekinase4OS=Oryzasativasubsp.japonicaGN=ADK-BPE=2SV=1	12	10	10		1	12	10	10	11	11	12	10	11	11	9	10	10	10	10	8	9	9	10	8	9	9	7	8	8	8	8	6	9	9	10	8	9	9	7	8	8	8	8	6	52.3	45.3	45.3	26.675
sp|Q0D3N0|PER2_ORYSJPeroxidase2OS=Oryzasativasubsp.japonicaGN=PRX112PE=2SV=1;tr|Q7XIW9|Q7XIW9_ORYSJPeroxidaseOS=Oryzasativasubsp.japonicaGN=Os07g0677600PE=2SV=1;tr|Q6ER51|Q6ER51_ORYSJPeroxidaseOS=Oryzasativasubsp.japonicaGN=prx30PE=2SV=1	sp|Q0D3N0|PER2_ORYSJPeroxidase2OS=Oryzasativasubsp.japonicaGN=PRX112PE=2SV=1	8;1;1	5;1;1	4;1;1		3	8	5	4	5	4	5	5	5	4	8	6	7	7	6	5	3	1	2	2	2	2	5	3	4	4	3	2	2	0	1	1	1	1	4	2	3	3	2	1	43.9	30.9	27.1	32.606
sp|Q0D4J7|SAPK2_ORYSJSerine/threonine-proteinkinaseSAPK2OS=Oryzasativasubsp.japonicaGN=SAPK2PE=1SV=1	sp|Q0D4J7|SAPK2_ORYSJSerine/threonine-proteinkinaseSAPK2OS=Oryzasativasubsp.japonicaGN=SAPK2PE=1SV=1	1	1	1		1	1	1	1	0	0	0	0	0	0	1	0	1	0	0	0	0	0	0	0	0	0	1	0	1	0	0	0	0	0	0	0	0	0	1	0	1	0	0	0	2.7	2.7	2.7	38.538
sp|Q0D5W6|SUI1_ORYSJProteintranslationfactorSUI1homologOS=Oryzasativasubsp.japonicaGN=GOS2PE=3SV=1;tr|Q5ZBT6|Q5ZBT6_ORYSJOs01g0794500proteinOS=Oryzasativasubsp.japonicaGN=Os01g0794500PE=4SV=1	sp|Q0D5W6|SUI1_ORYSJProteintranslationfactorSUI1homologOS=Oryzasativasubsp.japonicaGN=GOS2PE=3SV=1;tr|Q5ZBT6|Q5ZBT6_ORYSJOs01g0794500proteinOS=Oryzasativasubsp.japonicaGN=Os01g0794500PE=4SV=1	5;3	5;3	2;0	;	2	5	5	2	4	5	5	4	5	3	4	3	3	3	3	2	4	5	5	4	5	3	4	3	3	3	3	2	2	2	2	1	2	1	2	1	1	1	1	1	42.6	42.6	12.2	12.731
sp|Q0D673|P2C62_ORYSJProbableproteinphosphatase2C62OS=Oryzasativasubsp.japonicaGN=Os07g0507000PE=2SV=1	sp|Q0D673|P2C62_ORYSJProbableproteinphosphatase2C62OS=Oryzasativasubsp.japonicaGN=Os07g0507000PE=2SV=1	9	9	9		1	9	9	9	6	9	8	7	6	6	7	7	8	9	7	7	6	9	8	7	6	6	7	7	8	9	7	7	6	9	8	7	6	6	7	7	8	9	7	7	31	31	31	31.74
sp|Q0D840|TRXH1_ORYSJThioredoxinH1OS=Oryzasativasubsp.japonicaGN=TRXHPE=1SV=1	sp|Q0D840|TRXH1_ORYSJThioredoxinH1OS=Oryzasativasubsp.japonicaGN=TRXHPE=1SV=1	11	11	10		1	11	11	10	11	10	11	10	10	10	10	9	10	10	10	10	11	10	11	10	10	10	10	9	10	10	10	10	10	9	10	9	9	9	10	9	9	10	10	10	77.9	77.9	72.1	13.156
sp|Q0D9C4|CATA2_ORYSJCatalaseisozymeBOS=Oryzasativasubsp.japonicaGN=CATBPE=2SV=1	sp|Q0D9C4|CATA2_ORYSJCatalaseisozymeBOS=Oryzasativasubsp.japonicaGN=CATBPE=2SV=1	22	22	16		1	22	22	16	18	21	18	19	17	19	19	18	20	17	17	18	18	21	18	19	17	19	19	18	20	17	17	18	13	16	14	14	13	14	14	13	14	12	12	12	57.7	57.7	45.9	56.586
tr|A0A0P0X007|A0A0P0X007_ORYSJOs06g0659500protein(Fragment)OS=Oryzasativasubsp.japonicaGN=Os06g0659500PE=4SV=1;sp|Q0DAE4|GRXC8_ORYSJGlutaredoxin-C8OS=Oryzasativasubsp.japonicaGN=GRXC8PE=2SV=2	tr|A0A0P0X007|A0A0P0X007_ORYSJOs06g0659500protein(Fragment)OS=Oryzasativasubsp.japonicaGN=Os06g0659500PE=4SV=1;sp|Q0DAE4|GRXC8_ORYSJGlutaredoxin-C8OS=Oryzasativasubsp.japonicaGN=GRXC8PE=2SV=2	4;4	4;4	4;4	;	2	4	4	4	2	2	2	2	4	3	4	4	4	4	4	4	2	2	2	2	4	3	4	4	4	4	4	4	2	2	2	2	4	3	4	4	4	4	4	4	63.6	63.6	63.6	8.7267
sp|Q0DF13|SDH8A_ORYSJSuccinatedehydrogenasesubunit8A,mitochondrialOS=Oryzasativasubsp.japonicaGN=SDH8APE=3SV=2	sp|Q0DF13|SDH8A_ORYSJSuccinatedehydrogenasesubunit8A,mitochondrialOS=Oryzasativasubsp.japonicaGN=SDH8APE=3SV=2	1	1	1		1	1	1	1	0	1	1	1	1	1	0	1	0	1	1	1	0	1	1	1	1	1	0	1	0	1	1	1	0	1	1	1	1	1	0	1	0	1	1	1	12.1	12.1	12.1	6.5095
sp|Q0DHL4|FTSH8_ORYSJATP-dependentzincmetalloproteaseFTSH8,mitochondrialOS=Oryzasativasubsp.japonicaGN=FTSH8PE=3SV=1;sp|Q8S2A7|FTSH3_ORYSJATP-dependentzincmetalloproteaseFTSH3,mitochondrialOS=Oryzasativasubsp.japonicaGN=FTSH3PE=2SV=1	sp|Q0DHL4|FTSH8_ORYSJATP-dependentzincmetalloproteaseFTSH8,mitochondrialOS=Oryzasativasubsp.japonicaGN=FTSH8PE=3SV=1;sp|Q8S2A7|FTSH3_ORYSJATP-dependentzincmetalloproteaseFTSH3,mitochondrialOS=Oryzasativasubsp.japonicaGN=FTSH3PE=2SV=1	5;3	5;3	5;3	;	2	5	5	5	5	4	2	4	1	2	2	2	3	4	2	1	5	4	2	4	1	2	2	2	3	4	2	1	5	4	2	4	1	2	2	2	3	4	2	1	6.3	6.3	6.3	90.073
sp|Q0DI31|CYC_ORYSJCytochromecOS=Oryzasativasubsp.japonicaGN=CC-1PE=1SV=1	sp|Q0DI31|CYC_ORYSJCytochromecOS=Oryzasativasubsp.japonicaGN=CC-1PE=1SV=1	5	5	5		1	5	5	5	5	5	5	4	5	5	4	4	5	5	5	5	5	5	5	4	5	5	4	4	5	5	5	5	5	5	5	4	5	5	4	4	5	5	5	5	47.3	47.3	47.3	12.271
sp|Q0DJ99|COPD2_ORYSJCoatomersubunitdelta-2OS=Oryzasativasubsp.japonicaGN=Os05g0311000PE=2SV=1;sp|Q0DJA0|COPD1_ORYSJCoatomersubunitdelta-1OS=Oryzasativasubsp.japonicaGN=Os05g0310800PE=2SV=1;sp|P49661|COPD3_ORYSJCoatomersubunitdelta-3OS=Oryzasativasubsp.japonicaGN=Os01g0833700PE=2SV=2;tr|A0A0P0WKG5|A0A0P0WKG5_ORYSJOs05g0311000proteinOS=Oryzasativasubsp.japonicaGN=Os05g0311000PE=4SV=1;tr|C7J5K7|C7J…	sp|Q0DJ99|COPD2_ORYSJCoatomersubunitdelta-2OS=Oryzasativasubsp.japonicaGN=Os05g0311000PE=2SV=1;sp|Q0DJA0|COPD1_ORYSJCoatomersubunitdelta-1OS=Oryzasativasubsp.japonicaGN=Os05g0310800PE=2SV=1;sp|P49661|COPD3_ORYSJCoatomersubunitdelta-3OS=Oryzasativasubsp.japonicaGN=Os01g0833700PE=2SV=2	12;11;6;5;3;1	12;11;6;5;3;1	12;11;6;5;3;1	;;	6	12	12	12	11	10	9	9	10	9	7	10	9	8	10	9	11	10	9	9	10	9	7	10	9	8	10	9	11	10	9	9	10	9	7	10	9	8	10	9	26.8	26.8	26.8	57.502
sp|Q0DJC5|OST1A_ORYSJDolichyl-diphosphooligosaccharide--proteinglycosyltransferasesubunit1AOS=Oryzasativasubsp.japonicaGN=OST1APE=2SV=1	sp|Q0DJC5|OST1A_ORYSJDolichyl-diphosphooligosaccharide--proteinglycosyltransferasesubunit1AOS=Oryzasativasubsp.japonicaGN=OST1APE=2SV=1	1	1	1		1	1	1	1	1	1	1	1	0	1	1	0	0	1	1	0	1	1	1	1	0	1	1	0	0	1	1	0	1	1	1	1	0	1	1	0	0	1	1	0	1.8	1.8	1.8	69.521
sp|Q0DJV6|CML18_ORYSJProbablecalcium-bindingproteinCML18OS=Oryzasativasubsp.japonicaGN=CML18PE=2SV=1;tr|B9FJ38|B9FJ38_ORYSJOs05g0223000proteinOS=Oryzasativasubsp.japonicaGN=Os05g0223000PE=4SV=1	sp|Q0DJV6|CML18_ORYSJProbablecalcium-bindingproteinCML18OS=Oryzasativasubsp.japonicaGN=CML18PE=2SV=1;tr|B9FJ38|B9FJ38_ORYSJOs05g0223000proteinOS=Oryzasativasubsp.japonicaGN=Os05g0223000PE=4SV=1	1;1	1;1	1;1	;	2	1	1	1	1	1	1	1	1	1	1	1	1	1	1	1	1	1	1	1	1	1	1	1	1	1	1	1	1	1	1	1	1	1	1	1	1	1	1	1	7	7	7	17.123
tr|Q9LWN1|Q9LWN1_ORYSJOs01g0205500proteinOS=Oryzasativasubsp.japonicaGN=Os01g0205500PE=2SV=1;sp|Q0DK10|RL11_ORYSJ60SribosomalproteinL11OS=Oryzasativasubsp.japonicaGN=RPL11PE=2SV=1;tr|A0A0P0WXQ4|A0A0P0WXQ4_ORYSJOs06g0550000protein(Fragment)OS=Oryzasativasubsp.japonicaGN=Os06g0550000PE=3SV=1;tr|A0A0P0Y2I2|A0A0P0Y2I2_ORYSJOs11g0506300proteinOS=Oryzasativasubsp.japonicaGN=Os11g0506300PE=4SV=1;tr|A0A0…	tr|Q9LWN1|Q9LWN1_ORYSJOs01g0205500proteinOS=Oryzasativasubsp.japonicaGN=Os01g0205500PE=2SV=1;sp|Q0DK10|RL11_ORYSJ60SribosomalproteinL11OS=Oryzasativasubsp.japonicaGN=RPL11PE=2SV=1;tr|A0A0P0WXQ4|A0A0P0WXQ4_ORYSJOs06g0550000protein(Fragment)OS=Oryzasativasubsp.japonicaGN=Os06g0550000PE=3SV=1	5;5;5;2;1	5;5;5;2;1	1;1;1;0;0	;;	5	5	5	1	5	5	5	4	5	4	5	4	5	5	5	4	5	5	5	4	5	4	5	4	5	5	5	4	1	1	1	1	1	1	1	1	1	1	1	1	26.4	26.4	7.7	20.82
sp|Q0DKF0|RL102_ORYSJ60SribosomalproteinL10-2OS=Oryzasativasubsp.japonicaGN=SG12PE=2SV=1;tr|A0A0P0WIJ3|A0A0P0WIJ3_ORYSJOs05g0169100protein(Fragment)OS=Oryzasativasubsp.japonicaGN=Os05g0169100PE=4SV=1	sp|Q0DKF0|RL102_ORYSJ60SribosomalproteinL10-2OS=Oryzasativasubsp.japonicaGN=SG12PE=2SV=1;tr|A0A0P0WIJ3|A0A0P0WIJ3_ORYSJOs05g0169100protein(Fragment)OS=Oryzasativasubsp.japonicaGN=Os05g0169100PE=4SV=1	9;5	9;5	4;2	;	2	9	9	4	5	4	6	6	6	6	7	8	8	7	6	7	5	4	6	6	6	6	7	8	8	7	6	7	2	2	2	2	2	2	3	3	4	3	3	3	44.7	44.7	23.3	24.672
sp|Q0DKM4|RU1A_ORYSJU1smallnuclearribonucleoproteinAOS=Oryzasativasubsp.japonicaGN=Os05g0154800PE=3SV=1	sp|Q0DKM4|RU1A_ORYSJU1smallnuclearribonucleoproteinAOS=Oryzasativasubsp.japonicaGN=Os05g0154800PE=3SV=1	1	1	1		1	1	1	1	1	1	1	1	1	1	1	1	1	1	1	1	1	1	1	1	1	1	1	1	1	1	1	1	1	1	1	1	1	1	1	1	1	1	1	1	4	4	4	28.203
sp|Q0DKY4|METK1_ORYSJS-adenosylmethioninesynthase1OS=Oryzasativasubsp.japonicaGN=SAM1PE=2SV=1;tr|Q8LRJ3|Q8LRJ3_ORYSJOs01g0207300proteinOS=Oryzasativasubsp.japonicaGN=Os01g0207300PE=3SV=1	sp|Q0DKY4|METK1_ORYSJS-adenosylmethioninesynthase1OS=Oryzasativasubsp.japonicaGN=SAM1PE=2SV=1	26;2	26;2	7;0		2	26	26	7	23	24	24	24	26	25	25	25	25	22	24	25	23	24	24	24	26	25	25	25	25	22	24	25	7	7	7	7	7	7	7	7	7	5	7	7	73.7	73.7	22	43.219
tr|A0A0P0WH75|A0A0P0WH75_ORYSJOs05g0113400protein(Fragment)OS=Oryzasativasubsp.japonicaGN=Os05g0113400PE=3SV=1;sp|Q0DLA3|ADF7_ORYSJActin-depolymerizingfactor7OS=Oryzasativasubsp.japonicaGN=ADF7PE=3SV=2	tr|A0A0P0WH75|A0A0P0WH75_ORYSJOs05g0113400protein(Fragment)OS=Oryzasativasubsp.japonicaGN=Os05g0113400PE=3SV=1;sp|Q0DLA3|ADF7_ORYSJActin-depolymerizingfactor7OS=Oryzasativasubsp.japonicaGN=ADF7PE=3SV=2	1;1	1;1	1;1	;	2	1	1	1	0	0	0	1	0	1	0	0	0	0	0	0	0	0	0	1	0	1	0	0	0	0	0	0	0	0	0	1	0	1	0	0	0	0	0	0	10.1	10.1	10.1	15.834
sp|Q0DRV6|SODC1_ORYSJSuperoxidedismutase[Cu-Zn]1OS=Oryzasativasubsp.japonicaGN=SODCC1PE=1SV=1	sp|Q0DRV6|SODC1_ORYSJSuperoxidedismutase[Cu-Zn]1OS=Oryzasativasubsp.japonicaGN=SODCC1PE=1SV=1	5	5	3		1	5	5	3	4	5	5	5	5	4	4	5	4	5	4	4	4	5	5	5	5	4	4	5	4	5	4	4	2	3	3	3	3	2	2	3	2	3	2	2	53.3	53.3	38.2	15.251
sp|Q0DSH9|NAS1_ORYSJNicotianaminesynthase1OS=Oryzasativasubsp.japonicaGN=NAS1PE=2SV=1	sp|Q0DSH9|NAS1_ORYSJNicotianaminesynthase1OS=Oryzasativasubsp.japonicaGN=NAS1PE=2SV=1	9	9	4		1	9	9	4	3	4	4	4	4	4	9	9	9	6	9	9	3	4	4	4	4	4	9	9	9	6	9	9	0	2	1	1	2	1	4	4	4	3	4	4	34.9	34.9	19	34.932
sp|Q0DV32|4CLL1_ORYSJ4-coumarate--CoAligase-like1OS=Oryzasativasubsp.japonicaGN=4CLL1PE=2SV=2;tr|A0A0P0Y086|A0A0P0Y086_ORYSJOs11g0205400proteinOS=Oryzasativasubsp.japonicaGN=Os11g0205400PE=4SV=1	sp|Q0DV32|4CLL1_ORYSJ4-coumarate--CoAligase-like1OS=Oryzasativasubsp.japonicaGN=4CLL1PE=2SV=2	7;1	7;1	7;1		2	7	7	7	2	4	5	5	4	4	5	6	5	5	5	6	2	4	5	5	4	4	5	6	5	5	5	6	2	4	5	5	4	4	5	6	5	5	5	6	16.7	16.7	16.7	58.971
sp|Q0DWH1|ADHX_ORYSJAlcoholdehydrogenaseclass-3OS=Oryzasativasubsp.japonicaGN=Os02g0815500PE=2SV=1	sp|Q0DWH1|ADHX_ORYSJAlcoholdehydrogenaseclass-3OS=Oryzasativasubsp.japonicaGN=Os02g0815500PE=2SV=1	11	11	11		1	11	11	11	7	10	9	11	9	9	9	8	9	9	9	9	7	10	9	11	9	9	9	8	9	9	9	9	7	10	9	11	9	9	9	8	9	9	9	9	34.4	34.4	34.4	40.822
sp|Q0DYB1|IPYR_ORYSJSolubleinorganicpyrophosphataseOS=Oryzasativasubsp.japonicaGN=IPPPE=2SV=1;tr|Q338G1|Q338G1_ORYSJOs10g0406100proteinOS=Oryzasativasubsp.japonicaGN=Os10g0406100PE=2SV=1	sp|Q0DYB1|IPYR_ORYSJSolubleinorganicpyrophosphataseOS=Oryzasativasubsp.japonicaGN=IPPPE=2SV=1;tr|Q338G1|Q338G1_ORYSJOs10g0406100proteinOS=Oryzasativasubsp.japonicaGN=Os10g0406100PE=2SV=1	6;4	1;0	1;0	;	2	6	1	1	5	6	6	6	6	6	6	6	5	6	6	6	0	1	1	1	1	1	1	1	1	1	1	1	0	1	1	1	1	1	1	1	1	1	1	1	32.7	8.4	8.4	24.16
sp|Q0DZE0|PAL2_ORYSJPhenylalanineammonia-lyaseOS=Oryzasativasubsp.japonicaGN=ZB8PE=2SV=1;tr|Q75HQ7|Q75HQ7_ORYSJPhenylalanineammonia-lyaseOS=Oryzasativasubsp.japonicaGN=Os05g0427400PE=3SV=1	sp|Q0DZE0|PAL2_ORYSJPhenylalanineammonia-lyaseOS=Oryzasativasubsp.japonicaGN=ZB8PE=2SV=1;tr|Q75HQ7|Q75HQ7_ORYSJPhenylalanineammonia-lyaseOS=Oryzasativasubsp.japonicaGN=Os05g0427400PE=3SV=1	11;8	3;1	2;0	;	2	11	3	2	9	10	8	11	10	10	7	7	8	8	7	8	2	3	2	3	2	2	0	0	0	0	0	1	1	2	1	2	1	1	0	0	0	0	0	0	22	5.9	3.9	76.98
tr|A0A0P0VKQ3|A0A0P0VKQ3_ORYSJOs02g0572400protein(Fragment)OS=Oryzasativasubsp.japonicaGN=Os02g0572400PE=3SV=1;sp|Q0E079|RIBA2_ORYSJProbablebifunctionalriboflavinbiosynthesisproteinRIBA2,chloroplasticOS=Oryzasativasubsp.japonicaGN=RIBA2PE=2SV=1	tr|A0A0P0VKQ3|A0A0P0VKQ3_ORYSJOs02g0572400protein(Fragment)OS=Oryzasativasubsp.japonicaGN=Os02g0572400PE=3SV=1;sp|Q0E079|RIBA2_ORYSJProbablebifunctionalriboflavinbiosynthesisproteinRIBA2,chloroplasticOS=Oryzasativasubsp.japonicaGN=RIBA2PE=2SV=1	1;1	1;1	1;1	;	2	1	1	1	1	1	1	1	0	1	1	1	0	1	1	1	1	1	1	1	0	1	1	1	0	1	1	1	1	1	1	1	0	1	1	1	0	1	1	1	2.2	2.2	2.2	43.699
sp|Q0E0P0|INV1_ORYSJBeta-fructofuranosidase,insolubleisoenzyme1OS=Oryzasativasubsp.japonicaGN=CIN1PE=2SV=1;tr|A0A0P0VDB2|A0A0P0VDB2_ORYSJOs01g0966700protein(Fragment)OS=Oryzasativasubsp.japonicaGN=Os01g0966700PE=3SV=1;sp|Q5JJV0|INV4_ORYSJBeta-fructofuranosidase,insolubleisoenzyme4OS=Oryzasativasubsp.japonicaGN=CIN4PE=2SV=1	sp|Q0E0P0|INV1_ORYSJBeta-fructofuranosidase,insolubleisoenzyme1OS=Oryzasativasubsp.japonicaGN=CIN1PE=2SV=1	16;1;1	16;1;1	12;1;1		3	16	16	12	10	13	14	13	13	10	15	16	13	13	13	15	10	13	14	13	13	10	15	16	13	13	13	15	7	10	11	11	10	8	11	12	9	9	11	11	30.2	30.2	23.1	63.983
sp|Q0E2P1|2ABB_ORYSJSerine/threonineproteinphosphatase2A55kDaregulatorysubunitBbetaisoformOS=Oryzasativasubsp.japonicaGN=Os02g0224200PE=2SV=1;sp|Q5Z8Z7|2ABA_ORYSJSerine/threonineproteinphosphatase2A55kDaregulatorysubunitBalphaisoformOS=Oryzasativasubsp.japonicaGN=Os06g0563300PE=2SV=2	sp|Q0E2P1|2ABB_ORYSJSerine/threonineproteinphosphatase2A55kDaregulatorysubunitBbetaisoformOS=Oryzasativasubsp.japonicaGN=Os02g0224200PE=2SV=1;sp|Q5Z8Z7|2ABA_ORYSJSerine/threonineproteinphosphatase2A55kDaregulatorysubunitBalphaisoformOS=Oryzasativasubsp.japonicaGN=Os06g0563300PE=2SV=2	2;1	2;1	2;1	;	2	2	2	2	1	1	1	1	2	2	2	1	2	1	1	2	1	1	1	1	2	2	2	1	2	1	1	2	1	1	1	1	2	2	2	1	2	1	1	2	3.6	3.6	3.6	58.979
sp|Q0E4K1|CATA1_ORYSJCatalaseisozymeAOS=Oryzasativasubsp.japonicaGN=CATAPE=2SV=1;tr|A0A0P0VDY9|A0A0P0VDY9_ORYSJOs02g0115700protein(Fragment)OS=Oryzasativasubsp.japonicaGN=Os02g0115700PE=4SV=1;tr|A0A0P0VDW7|A0A0P0VDW7_ORYSJOs02g0115700protein(Fragment)OS=Oryzasativasubsp.japonicaGN=Os02g0115700PE=4SV=1	sp|Q0E4K1|CATA1_ORYSJCatalaseisozymeAOS=Oryzasativasubsp.japonicaGN=CATAPE=2SV=1	21;9;3	19;8;3	18;8;3		3	21	19	18	19	20	19	21	21	20	20	21	20	20	20	20	17	18	17	19	19	18	18	19	18	18	18	18	16	17	16	18	18	17	17	18	17	17	17	17	53.3	47.8	46.1	56.697
sp|Q0ILZ4|RH9_ORYSJDEAD-boxATP-dependentRNAhelicase9OS=Oryzasativasubsp.japonicaGN=Os12g0611200PE=2SV=1	sp|Q0ILZ4|RH9_ORYSJDEAD-boxATP-dependentRNAhelicase9OS=Oryzasativasubsp.japonicaGN=Os12g0611200PE=2SV=1	4	4	4		1	4	4	4	3	2	3	3	1	2	3	2	4	2	2	2	3	2	3	3	1	2	3	2	4	2	2	2	3	2	3	3	1	2	3	2	4	2	2	2	8.4	8.4	8.4	65.594
sp|Q0INM3|BGA15_ORYSJBeta-galactosidase15OS=Oryzasativasubsp.japonicaGN=Os12g0429200PE=2SV=1	sp|Q0INM3|BGA15_ORYSJBeta-galactosidase15OS=Oryzasativasubsp.japonicaGN=Os12g0429200PE=2SV=1	16	16	16		1	16	16	16	4	2	6	6	6	4	14	13	14	13	11	12	4	2	6	6	6	4	14	13	14	13	11	12	4	2	6	6	6	4	14	13	14	13	11	12	23.4	23.4	23.4	101.01
sp|Q0IP28|LAC25_ORYSJLaccase-25OS=Oryzasativasubsp.japonicaGN=LAC25PE=3SV=1;tr|A0A0P0Y9B1|A0A0P0Y9B1_ORYSJLaccaseOS=Oryzasativasubsp.japonicaGN=Os12g0259800PE=3SV=1;sp|Q2QUN2|LAC24_ORYSJLaccase-24OS=Oryzasativasubsp.japonicaGN=LAC24PE=2SV=1;tr|A0A0P0Y8S2|A0A0P0Y8S2_ORYSJLaccaseOS=Oryzasativasubsp.japonicaGN=Os12g0258700PE=3SV=1	sp|Q0IP28|LAC25_ORYSJLaccase-25OS=Oryzasativasubsp.japonicaGN=LAC25PE=3SV=1;tr|A0A0P0Y9B1|A0A0P0Y9B1_ORYSJLaccaseOS=Oryzasativasubsp.japonicaGN=Os12g0259800PE=3SV=1	4;4;1;1	4;4;1;1	4;4;1;1	;	4	4	4	4	1	4	3	4	4	3	3	2	3	3	1	2	1	4	3	4	4	3	3	2	3	3	1	2	1	4	3	4	4	3	3	2	3	3	1	2	10.6	10.6	10.6	63.679
sp|Q0IQF7|RS16_ORYSJ40SribosomalproteinS16OS=Oryzasativasubsp.japonicaGN=RPS16APE=2SV=1	sp|Q0IQF7|RS16_ORYSJ40SribosomalproteinS16OS=Oryzasativasubsp.japonicaGN=RPS16APE=2SV=1	8	8	8		1	8	8	8	8	8	7	8	8	8	8	8	7	8	7	6	8	8	7	8	8	8	8	8	7	8	7	6	8	8	7	8	8	8	8	8	7	8	7	6	57	57	57	16.819
tr|Q7XBA6|Q7XBA6_ORYSJNon-specificlipid-transferproteinOS=Oryzasativasubsp.japonicaGN=Os11g0115400PE=2SV=1;sp|Q0IQK9|NLTP1_ORYSJNon-specificlipid-transferprotein1OS=Oryzasativasubsp.japonicaGN=LTPPE=1SV=1;tr|Q53MW2|Q53MW2_ORYSJNon-specificlipid-transferproteinOS=Oryzasativasubsp.japonicaGN=Os11g0427800PE=2SV=1	tr|Q7XBA6|Q7XBA6_ORYSJNon-specificlipid-transferproteinOS=Oryzasativasubsp.japonicaGN=Os11g0115400PE=2SV=1;sp|Q0IQK9|NLTP1_ORYSJNon-specificlipid-transferprotein1OS=Oryzasativasubsp.japonicaGN=LTPPE=1SV=1;tr|Q53MW2|Q53MW2_ORYSJNon-specificlipid-transferproteinOS=Oryzasativasubsp.japonicaGN=Os11g0427800PE=2SV=1	2;2;1	2;2;1	2;2;1	;;	3	2	2	2	2	2	2	2	2	2	2	2	2	1	1	2	2	2	2	2	2	2	2	2	2	1	1	2	2	2	2	2	2	2	2	2	2	1	1	2	23.3	23.3	23.3	11.317
sp|Q0ITS8|RL101_ORYSJ60SribosomalproteinL10-1OS=Oryzasativasubsp.japonicaGN=SC34PE=2SV=1;tr|A0A0P0VX44|A0A0P0VX44_ORYSJOs03g0332500protein(Fragment)OS=Oryzasativasubsp.japonicaGN=Os03g0332500PE=4SV=1	sp|Q0ITS8|RL101_ORYSJ60SribosomalproteinL10-1OS=Oryzasativasubsp.japonicaGN=SC34PE=2SV=1	7;2	2;1	2;1		2	7	2	2	5	3	5	5	5	5	6	7	6	6	5	6	2	1	1	1	1	1	2	2	2	2	2	2	2	1	1	1	1	1	2	2	2	2	2	2	33.5	12.5	12.5	25.346
sp|Q0ITU1|MTNA_ORYSJMethylthioribose-1-phosphateisomeraseOS=Oryzasativasubsp.japonicaGN=IDI2PE=2SV=1	sp|Q0ITU1|MTNA_ORYSJMethylthioribose-1-phosphateisomeraseOS=Oryzasativasubsp.japonicaGN=IDI2PE=2SV=1	2	2	2		1	2	2	2	1	1	1	1	1	1	2	2	2	2	1	1	1	1	1	1	1	1	2	2	2	2	1	1	1	1	1	1	1	1	2	2	2	2	1	1	7.2	7.2	7.2	39.507
sp|Q0ITW7|ADH2_ORYSJAlcoholdehydrogenase2OS=Oryzasativasubsp.japonicaGN=ADH2PE=2SV=2;tr|A0A0P0Y0E7|A0A0P0Y0E7_ORYSJOs11g0210500protein(Fragment)OS=Oryzasativasubsp.japonicaGN=Os11g0210500PE=4SV=1;tr|Q0ITW6|Q0ITW6_ORYSJOs11g0210600protein(Fragment)OS=Oryzasativasubsp.japonicaGN=Os11g0210600PE=4SV=1;tr|A0A0P0Y0G4|A0A0P0Y0G4_ORYSJOs11g0210300proteinOS=Oryzasativasubsp.japonicaGN=Os11g0210300PE=4SV=1	sp|Q0ITW7|ADH2_ORYSJAlcoholdehydrogenase2OS=Oryzasativasubsp.japonicaGN=ADH2PE=2SV=2;tr|A0A0P0Y0E7|A0A0P0Y0E7_ORYSJOs11g0210500protein(Fragment)OS=Oryzasativasubsp.japonicaGN=Os11g0210500PE=4SV=1	7;5;2;1	7;5;2;1	5;4;2;0	;	4	7	7	5	4	5	4	5	5	6	6	7	5	6	6	7	4	5	4	5	5	6	6	7	5	6	6	7	2	3	3	3	3	4	4	5	3	4	4	5	21.9	21.9	16.6	41.206
sp|Q0IWL9|GRS11_ORYSJMonothiolglutaredoxin-S11OS=Oryzasativasubsp.japonicaGN=GRXS11PE=2SV=2;tr|A0A0P0XVV6|A0A0P0XVV6_ORYSJOs10g0500700proteinOS=Oryzasativasubsp.japonicaGN=Os10g0500700PE=4SV=1	sp|Q0IWL9|GRS11_ORYSJMonothiolglutaredoxin-S11OS=Oryzasativasubsp.japonicaGN=GRXS11PE=2SV=2;tr|A0A0P0XVV6|A0A0P0XVV6_ORYSJOs10g0500700proteinOS=Oryzasativasubsp.japonicaGN=Os10g0500700PE=4SV=1	10;8	10;8	10;8	;	2	10	10	10	7	9	9	10	9	9	9	9	8	8	9	7	7	9	9	10	9	9	9	9	8	8	9	7	7	9	9	10	9	9	9	9	8	8	9	7	30.8	30.8	30.8	53.154
sp|Q0J006|PSA7B_ORYSJProteasomesubunitalphatype-7-BOS=Oryzasativasubsp.japonicaGN=PAD1PE=2SV=1	sp|Q0J006|PSA7B_ORYSJProteasomesubunitalphatype-7-BOS=Oryzasativasubsp.japonicaGN=PAD1PE=2SV=1	4	1	1		1	4	1	1	2	2	2	3	3	2	3	3	3	3	3	3	1	1	1	1	1	1	1	1	1	1	1	1	1	1	1	1	1	1	1	1	1	1	1	1	18.5	4.4	4.4	27.214
tr|B7E707|B7E707_ORYSJOs09g0509200proteinOS=Oryzasativasubsp.japonicaGN=Os09g0509200PE=2SV=1;sp|Q0J0H4|ODPB2_ORYSJPyruvatedehydrogenaseE1componentsubunitbeta-2,mitochondrialOS=Oryzasativasubsp.japonicaGN=Os09g0509200PE=2SV=1	tr|B7E707|B7E707_ORYSJOs09g0509200proteinOS=Oryzasativasubsp.japonicaGN=Os09g0509200PE=2SV=1;sp|Q0J0H4|ODPB2_ORYSJPyruvatedehydrogenaseE1componentsubunitbeta-2,mitochondrialOS=Oryzasativasubsp.japonicaGN=Os09g0509200PE=2SV=1	7;7	7;7	4;4	;	2	7	7	4	7	7	7	7	7	6	7	7	4	6	7	5	7	7	7	7	7	6	7	7	4	6	7	5	4	4	4	4	4	3	4	4	2	3	4	3	23.9	23.9	14	38.511
tr|A0A0P0XNU4|A0A0P0XNU4_ORYSJOs09g0491100protein(Fragment)OS=Oryzasativasubsp.japonicaGN=Os09g0491100PE=3SV=1;sp|Q0J0N4|BGL30_ORYSJBeta-glucosidase30OS=Oryzasativasubsp.japonicaGN=BGLU30PE=2SV=1;tr|A0A0P0Y044|A0A0P0Y044_ORYSJOs11g0184300proteinOS=Oryzasativasubsp.japonicaGN=Os11g0184300PE=3SV=1;sp|Q53NF0|BGL35_ORYSJPutativebeta-glucosidase35OS=Oryzasativasubsp.japonicaGN=BGLU35PE=3SV=2;tr|A0A0P0…	tr|A0A0P0XNU4|A0A0P0XNU4_ORYSJOs09g0491100protein(Fragment)OS=Oryzasativasubsp.japonicaGN=Os09g0491100PE=3SV=1;sp|Q0J0N4|BGL30_ORYSJBeta-glucosidase30OS=Oryzasativasubsp.japonicaGN=BGLU30PE=2SV=1	7;7;3;3;2	6;6;2;2;2	5;5;1;1;2	;	5	7	6	5	5	4	5	5	4	5	5	6	6	4	3	4	4	3	4	4	3	4	4	5	5	3	3	4	3	2	3	3	2	3	3	4	4	2	2	3	14.4	12.7	11	53.167
sp|Q0J3L4|GRS10_ORYSJMonothiolglutaredoxin-S10OS=Oryzasativasubsp.japonicaGN=GRXS10PE=2SV=2;tr|A0A0P0XJN9|A0A0P0XJN9_ORYSJOs08g0565800protein(Fragment)OS=Oryzasativasubsp.japonicaGN=Os08g0565800PE=4SV=1	sp|Q0J3L4|GRS10_ORYSJMonothiolglutaredoxin-S10OS=Oryzasativasubsp.japonicaGN=GRXS10PE=2SV=2;tr|A0A0P0XJN9|A0A0P0XJN9_ORYSJOs08g0565800protein(Fragment)OS=Oryzasativasubsp.japonicaGN=Os08g0565800PE=4SV=1	2;1	2;1	2;1	;	2	2	2	2	1	1	2	2	2	2	2	2	0	2	2	1	1	1	2	2	2	2	2	2	0	2	2	1	1	1	2	2	2	2	2	2	0	2	2	1	22.6	22.6	22.6	17.832
sp|Q0J4P2|HSP81_ORYSJHeatshockprotein81-1OS=Oryzasativasubsp.japonicaGN=HSP81-1PE=3SV=2;tr|A0A0P0XIF8|A0A0P0XIF8_ORYSJOs08g0500700protein(Fragment)OS=Oryzasativasubsp.japonicaGN=Os08g0500700PE=3SV=1	sp|Q0J4P2|HSP81_ORYSJHeatshockprotein81-1OS=Oryzasativasubsp.japonicaGN=HSP81-1PE=3SV=2;tr|A0A0P0XIF8|A0A0P0XIF8_ORYSJOs08g0500700protein(Fragment)OS=Oryzasativasubsp.japonicaGN=Os08g0500700PE=3SV=1	32;31	8;8	8;8	;	2	32	8	8	28	27	23	27	26	25	27	25	27	27	27	24	7	6	5	5	5	5	6	5	5	5	5	3	7	6	5	5	5	5	6	5	5	5	5	3	43.1	10.4	10.4	80.193
sp|Q0J5V5|APM1B_ORYSJAminopeptidaseM1-BOS=Oryzasativasubsp.japonicaGN=Os08g0398700PE=2SV=1	sp|Q0J5V5|APM1B_ORYSJAminopeptidaseM1-BOS=Oryzasativasubsp.japonicaGN=Os08g0398700PE=2SV=1	6	6	6		1	6	6	6	3	4	2	4	2	4	5	5	4	5	5	6	3	4	2	4	2	4	5	5	4	5	5	6	3	4	2	4	2	4	5	5	4	5	5	6	7.4	7.4	7.4	97.902
tr|A0A0P0XDE8|A0A0P0XDE8_ORYSJOs08g0242700protein(Fragment)OS=Oryzasativasubsp.japonicaGN=Os08g0242700PE=4SV=1;sp|Q0J709|UP12_ORYSJACTdomain-containingproteinDS12,chloroplasticOS=Oryzasativasubsp.japonicaGN=Os08g0242700PE=3SV=2	tr|A0A0P0XDE8|A0A0P0XDE8_ORYSJOs08g0242700protein(Fragment)OS=Oryzasativasubsp.japonicaGN=Os08g0242700PE=4SV=1;sp|Q0J709|UP12_ORYSJACTdomain-containingproteinDS12,chloroplasticOS=Oryzasativasubsp.japonicaGN=Os08g0242700PE=3SV=2	1;1	1;1	1;1	;	2	1	1	1	1	1	1	1	1	1	1	1	1	1	1	1	1	1	1	1	1	1	1	1	1	1	1	1	1	1	1	1	1	1	1	1	1	1	1	1	6.1	6.1	6.1	21.567
sp|Q5NBT9|TPR1_ORYSJProteinTPR1OS=Oryzasativasubsp.japonicaGN=TPR1PE=1SV=1;sp|Q10NY2|TPR3_ORYSJProteinTPR3OS=Oryzasativasubsp.japonicaGN=TPR3PE=1SV=1;sp|Q0J7U6|TPR2_ORYSJProteinTPR2OS=Oryzasativasubsp.japonicaGN=TPR2PE=1SV=1	sp|Q5NBT9|TPR1_ORYSJProteinTPR1OS=Oryzasativasubsp.japonicaGN=TPR1PE=1SV=1;sp|Q10NY2|TPR3_ORYSJProteinTPR3OS=Oryzasativasubsp.japonicaGN=TPR3PE=1SV=1;sp|Q0J7U6|TPR2_ORYSJProteinTPR2OS=Oryzasativasubsp.japonicaGN=TPR2PE=1SV=1	1;1;1	1;1;1	1;1;1	;;	3	1	1	1	1	1	1	1	0	1	1	0	1	0	1	0	1	1	1	1	0	1	1	0	1	0	1	0	1	1	1	1	0	1	1	0	1	0	1	0	1.1	1.1	1.1	125.09
sp|Q0J8A4|G3PC1_ORYSJGlyceraldehyde-3-phosphatedehydrogenase1,cytosolicOS=Oryzasativasubsp.japonicaGN=GAPC1PE=1SV=1;tr|A0A0P0XBB4|A0A0P0XBB4_ORYSJOs08g0126300protein(Fragment)OS=Oryzasativasubsp.japonicaGN=Os08g0126300PE=4SV=1	sp|Q0J8A4|G3PC1_ORYSJGlyceraldehyde-3-phosphatedehydrogenase1,cytosolicOS=Oryzasativasubsp.japonicaGN=GAPC1PE=1SV=1	15;3	7;1	7;1		2	15	7	7	15	15	14	15	15	14	13	15	12	15	13	14	7	7	6	7	7	6	5	7	4	7	5	6	7	7	6	7	7	6	5	7	4	7	5	6	40.9	19.3	19.3	36.412
sp|Q0J8G4|SCRK2_ORYSJFructokinase-2OS=Oryzasativasubsp.japonicaGN=FRK2PE=1SV=1;tr|A0A0P0XB45|A0A0P0XB45_ORYSJOs08g0113100protein(Fragment)OS=Oryzasativasubsp.japonicaGN=Os08g0113100PE=4SV=1	sp|Q0J8G4|SCRK2_ORYSJFructokinase-2OS=Oryzasativasubsp.japonicaGN=FRK2PE=1SV=1;tr|A0A0P0XB45|A0A0P0XB45_ORYSJOs08g0113100protein(Fragment)OS=Oryzasativasubsp.japonicaGN=Os08g0113100PE=4SV=1	19;18	19;18	19;18	;	2	19	19	19	19	19	18	18	17	18	19	18	19	18	19	19	19	19	18	18	17	18	19	18	19	18	19	19	19	19	18	18	17	18	19	18	19	18	19	19	59.2	59.2	59.2	35.516
sp|Q0J930|GUN13_ORYSJEndoglucanase13OS=Oryzasativasubsp.japonicaGN=GLU6PE=2SV=1	sp|Q0J930|GUN13_ORYSJEndoglucanase13OS=Oryzasativasubsp.japonicaGN=GLU6PE=2SV=1	3	3	3		1	3	3	3	1	1	1	1	1	1	3	2	2	2	2	2	1	1	1	1	1	1	3	2	2	2	2	2	1	1	1	1	1	1	3	2	2	2	2	2	4.8	4.8	4.8	68.453
sp|Q0J9V5|CXXS1_ORYSJThioredoxin-likeproteinCXXS1OS=Oryzasativasubsp.japonicaGN=Os04g0629500PE=2SV=1	sp|Q0J9V5|CXXS1_ORYSJThioredoxin-likeproteinCXXS1OS=Oryzasativasubsp.japonicaGN=Os04g0629500PE=2SV=1	2	2	2		1	2	2	2	1	2	2	2	2	2	2	2	2	2	2	2	1	2	2	2	2	2	2	2	2	2	2	2	1	2	2	2	2	2	2	2	2	2	2	2	15	15	15	14.672
sp|Q0JBH9|ERG3_ORYSJElicitor-responsiveprotein3OS=Oryzasativasubsp.japonicaGN=ERG3PE=2SV=1	sp|Q0JBH9|ERG3_ORYSJElicitor-responsiveprotein3OS=Oryzasativasubsp.japonicaGN=ERG3PE=2SV=1	3	3	3		1	3	3	3	2	3	3	3	2	2	1	1	2	0	2	2	2	3	3	3	2	2	1	1	2	0	2	2	2	3	3	3	2	2	1	1	2	0	2	2	29.2	29.2	29.2	15.868
sp|Q0JCT1|H33_ORYSJHistoneH3.3OS=Oryzasativasubsp.japonicaGN=H3PE=1SV=2;tr|A0A0P0WRT9|A0A0P0WRT9_ORYSJOs06g0130900protein(Fragment)OS=Oryzasativasubsp.japonicaGN=Os06g0130900PE=3SV=1;tr|A0A0P0WBB0|A0A0P0WBB0_ORYSJOs04g0450800proteinOS=Oryzasativasubsp.japonicaGN=Os04g0450800PE=3SV=1;tr|A0A0P0VIN6|A0A0P0VIN6_ORYSJOs02g0457300proteinOS=Oryzasativasubsp.japonicaGN=Os02g0457300PE=3SV=1	sp|Q0JCT1|H33_ORYSJHistoneH3.3OS=Oryzasativasubsp.japonicaGN=H3PE=1SV=2;tr|A0A0P0WRT9|A0A0P0WRT9_ORYSJOs06g0130900protein(Fragment)OS=Oryzasativasubsp.japonicaGN=Os06g0130900PE=3SV=1;tr|A0A0P0WBB0|A0A0P0WBB0_ORYSJOs04g0450800proteinOS=Oryzasativasubsp.japonicaGN=Os04g0450800PE=3SV=1	3;3;2;1	3;3;2;1	1;1;1;1	;;	4	3	3	1	3	3	3	3	3	3	3	3	2	2	3	3	3	3	3	3	3	3	3	3	2	2	3	3	1	1	1	1	1	1	1	1	0	0	1	1	16.9	16.9	6.6	15.406
sp|Q0JD07|C3H28_ORYSJZincfingerCCCHdomain-containingprotein28OS=Oryzasativasubsp.japonicaGN=Os04g0438700PE=2SV=1	sp|Q0JD07|C3H28_ORYSJZincfingerCCCHdomain-containingprotein28OS=Oryzasativasubsp.japonicaGN=Os04g0438700PE=2SV=1	2	2	2		1	2	2	2	1	0	1	1	1	1	0	0	0	0	2	1	1	0	1	1	1	1	0	0	0	0	2	1	1	0	1	1	1	1	0	0	0	0	2	1	6.9	6.9	6.9	38.698
sp|Q0JDA2|SDH5_ORYSJSuccinatedehydrogenasesubunit5,mitochondrialOS=Oryzasativasubsp.japonicaGN=SDH5PE=1SV=1	sp|Q0JDA2|SDH5_ORYSJSuccinatedehydrogenasesubunit5,mitochondrialOS=Oryzasativasubsp.japonicaGN=SDH5PE=1SV=1	4	4	4		1	4	4	4	4	4	4	4	4	4	4	4	4	4	4	4	4	4	4	4	4	4	4	4	4	4	4	4	4	4	4	4	4	4	4	4	4	4	4	4	22.5	22.5	22.5	24.583
sp|Q0JDC5|INV2_ORYSJBeta-fructofuranosidase,insolubleisoenzyme2OS=Oryzasativasubsp.japonicaGN=CIN2PE=1SV=1	sp|Q0JDC5|INV2_ORYSJBeta-fructofuranosidase,insolubleisoenzyme2OS=Oryzasativasubsp.japonicaGN=CIN2PE=1SV=1	8	4	4		1	8	4	4	6	6	7	6	6	5	6	6	7	5	3	7	3	3	4	4	3	3	2	2	3	1	1	3	3	3	4	4	3	3	2	2	3	1	1	3	15.6	8.7	8.7	66.262
sp|Q0JE32|AKR1_ORYSJProbablealdo-ketoreductase1OS=Oryzasativasubsp.japonicaGN=Os04g0337500PE=2SV=1;tr|A0A0P0W8M8|A0A0P0W8M8_ORYSJOs04g0337500protein(Fragment)OS=Oryzasativasubsp.japonicaGN=Os04g0337500PE=4SV=1	sp|Q0JE32|AKR1_ORYSJProbablealdo-ketoreductase1OS=Oryzasativasubsp.japonicaGN=Os04g0337500PE=2SV=1;tr|A0A0P0W8M8|A0A0P0W8M8_ORYSJOs04g0337500protein(Fragment)OS=Oryzasativasubsp.japonicaGN=Os04g0337500PE=4SV=1	5;4	3;2	3;2	;	2	5	3	3	3	3	4	2	2	2	2	3	3	3	3	3	1	2	2	1	1	1	0	2	2	2	2	1	1	2	2	1	1	1	0	2	2	2	2	1	16.6	11.1	11.1	38.118
sp|Q0JF21|AGI_ORYSJLectinOS=Oryzasativasubsp.japonicaGN=Os04g0173800PE=1SV=1	sp|Q0JF21|AGI_ORYSJLectinOS=Oryzasativasubsp.japonicaGN=Os04g0173800PE=1SV=1	2	2	2		1	2	2	2	2	2	2	2	2	2	2	2	2	2	2	2	2	2	2	2	2	2	2	2	2	2	2	2	2	2	2	2	2	2	2	2	2	2	2	2	17.6	17.6	17.6	22.795
sp|Q0JGY1|RL51_ORYSJ60SribosomalproteinL5-1OS=Oryzasativasubsp.japonicaGN=RPL5APE=2SV=1;tr|A0A0P0VBK7|A0A0P0VBK7_ORYSJOs01g0896800protein(Fragment)OS=Oryzasativasubsp.japonicaGN=Os01g0896800PE=3SV=1	sp|Q0JGY1|RL51_ORYSJ60SribosomalproteinL5-1OS=Oryzasativasubsp.japonicaGN=RPL5APE=2SV=1;tr|A0A0P0VBK7|A0A0P0VBK7_ORYSJOs01g0896800protein(Fragment)OS=Oryzasativasubsp.japonicaGN=Os01g0896800PE=3SV=1	6;6	1;1	1;1	;	2	6	1	1	6	6	3	5	5	5	5	6	6	5	6	5	1	1	1	0	0	0	0	1	1	0	1	0	1	1	1	0	0	0	0	1	1	0	1	0	21.7	3.9	3.9	34.729
sp|Q0JGZ6|SCRK1_ORYSJFructokinase-1OS=Oryzasativasubsp.japonicaGN=FRK1PE=1SV=2	sp|Q0JGZ6|SCRK1_ORYSJFructokinase-1OS=Oryzasativasubsp.japonicaGN=FRK1PE=1SV=2	13	13	12		1	13	13	12	12	13	11	11	12	13	13	11	11	12	13	12	12	13	11	11	12	13	13	11	11	12	13	12	11	12	10	10	11	12	12	10	10	11	12	11	50.8	50.8	48	34.72
sp|Q0JHZ2|C3H11_ORYSJZincfingerCCCHdomain-containingprotein11OS=Oryzasativasubsp.japonicaGN=Os01g0834700PE=2SV=2	sp|Q0JHZ2|C3H11_ORYSJZincfingerCCCHdomain-containingprotein11OS=Oryzasativasubsp.japonicaGN=Os01g0834700PE=2SV=2	4	4	4		1	4	4	4	3	3	4	3	3	3	4	4	3	3	4	3	3	3	4	3	3	3	4	4	3	3	4	3	3	3	4	3	3	3	4	4	3	3	4	3	11.2	11.2	11.2	41.645
sp|Q0JJD1|PYRC_ORYSJDihydroorotase,mitochondrialOS=Oryzasativasubsp.japonicaGN=PYRCPE=2SV=1	sp|Q0JJD1|PYRC_ORYSJDihydroorotase,mitochondrialOS=Oryzasativasubsp.japonicaGN=PYRCPE=2SV=1	5	5	5		1	5	5	5	3	4	4	3	3	3	4	4	4	4	4	3	3	4	4	3	3	3	4	4	4	4	4	3	3	4	4	3	3	3	4	4	4	4	4	3	18	18	18	44.87
sp|Q0JKD0|GLT1_ORYSJGlutamatesynthase1[NADH],chloroplasticOS=Oryzasativasubsp.japonicaGN=Os01g0681900PE=2SV=1;tr|A0A0P0WQL3|A0A0P0WQL3_ORYSJOs05g0555600protein(Fragment)OS=Oryzasativasubsp.japonicaGN=Os05g0555600PE=4SV=1;tr|A0A0P0WQ30|A0A0P0WQ30_ORYSJOs05g0555600protein(Fragment)OS=Oryzasativasubsp.japonicaGN=Os05g0555600PE=4SV=1;sp|Q0DG35|GLT2_ORYSJGlutamatesynthase2[NADH],chloroplasticOS=Oryzas…	sp|Q0JKD0|GLT1_ORYSJGlutamatesynthase1[NADH],chloroplasticOS=Oryzasativasubsp.japonicaGN=Os01g0681900PE=2SV=1	3;1;1;1	3;1;1;1	3;1;1;1		4	3	3	3	2	0	0	2	0	1	0	1	2	3	0	0	2	0	0	2	0	1	0	1	2	3	0	0	2	0	0	2	0	1	0	1	2	3	0	0	1.7	1.7	1.7	236.89
sp|Q0JL44|SGT1_ORYSJProteinSGT1homologOS=Oryzasativasubsp.japonicaGN=SGT1PE=1SV=1;tr|A0A0P0V5J2|A0A0P0V5J2_ORYSJOs01g0624500protein(Fragment)OS=Oryzasativasubsp.japonicaGN=Os01g0624500PE=4SV=1	sp|Q0JL44|SGT1_ORYSJProteinSGT1homologOS=Oryzasativasubsp.japonicaGN=SGT1PE=1SV=1;tr|A0A0P0V5J2|A0A0P0V5J2_ORYSJOs01g0624500protein(Fragment)OS=Oryzasativasubsp.japonicaGN=Os01g0624500PE=4SV=1	12;6	12;6	12;6	;	2	12	12	12	9	11	10	11	10	11	9	10	9	12	9	9	9	11	10	11	10	11	9	10	9	12	9	9	9	11	10	11	10	11	9	10	9	12	9	9	38.1	38.1	38.1	40.938
tr|A0A0P0V5F0|A0A0P0V5F0_ORYSJOs01g0624000protein(Fragment)OS=Oryzasativasubsp.japonicaGN=Os01g0624000PE=4SV=1;sp|Q0JL46|NCASE_ORYSJNeutralceramidaseOS=Oryzasativasubsp.japonicaGN=Os01g0624000PE=1SV=1;tr|A0A0P0V5E1|A0A0P0V5E1_ORYSJOs01g0624000protein(Fragment)OS=Oryzasativasubsp.japonicaGN=Os01g0624000PE=4SV=1	tr|A0A0P0V5F0|A0A0P0V5F0_ORYSJOs01g0624000protein(Fragment)OS=Oryzasativasubsp.japonicaGN=Os01g0624000PE=4SV=1;sp|Q0JL46|NCASE_ORYSJNeutralceramidaseOS=Oryzasativasubsp.japonicaGN=Os01g0624000PE=1SV=1	6;6;1	6;6;1	6;6;1	;	3	6	6	6	3	5	4	3	5	4	5	4	5	4	4	3	3	5	4	3	5	4	5	4	5	4	4	3	3	5	4	3	5	4	5	4	5	4	4	3	21.2	21.2	21.2	44.904
tr|A0A0P0V4F8|A0A0P0V4F8_ORYSJOs01g0575000protein(Fragment)OS=Oryzasativasubsp.japonicaGN=Os01g0575000PE=4SV=1;sp|Q0JLS6|RHD3_ORYSJProteinROOTHAIRDEFECTIVE3OS=Oryzasativasubsp.japonicaGN=RHD3PE=2SV=1	tr|A0A0P0V4F8|A0A0P0V4F8_ORYSJOs01g0575000protein(Fragment)OS=Oryzasativasubsp.japonicaGN=Os01g0575000PE=4SV=1;sp|Q0JLS6|RHD3_ORYSJProteinROOTHAIRDEFECTIVE3OS=Oryzasativasubsp.japonicaGN=RHD3PE=2SV=1	3;3	3;3	3;3	;	2	3	3	3	2	2	2	2	0	2	2	1	3	1	2	2	2	2	2	2	0	2	2	1	3	1	2	2	2	2	2	2	0	2	2	1	3	1	2	2	6.3	6.3	6.3	68.939
sp|Q5JK84|RH15_ORYSJDEAD-boxATP-dependentRNAhelicase15OS=Oryzasativasubsp.japonicaGN=AIP2PE=1SV=1;sp|Q0JM17|RH56_ORYSJDEAD-boxATP-dependentRNAhelicase56OS=Oryzasativasubsp.japonicaGN=AIP1PE=1SV=2;tr|A0A0N7KD50|A0A0N7KD50_ORYSJOs01g0549700protein(Fragment)OS=Oryzasativasubsp.japonicaGN=Os01g0549700PE=4SV=1	sp|Q5JK84|RH15_ORYSJDEAD-boxATP-dependentRNAhelicase15OS=Oryzasativasubsp.japonicaGN=AIP2PE=1SV=1;sp|Q0JM17|RH56_ORYSJDEAD-boxATP-dependentRNAhelicase56OS=Oryzasativasubsp.japonicaGN=AIP1PE=1SV=2	8;8;3	8;8;3	8;8;3	;	3	8	8	8	6	6	6	6	7	6	6	6	8	6	7	6	6	6	6	6	7	6	6	6	8	6	7	6	6	6	6	6	7	6	6	6	8	6	7	6	18.5	18.5	18.5	48.566
tr|A0A0P0V3J2|A0A0P0V3J2_ORYSJOs01g0530400protein(Fragment)OS=Oryzasativasubsp.japonicaGN=Os01g0530400PE=4SV=1;sp|Q0JM76|GRXS4_ORYSJMonothiolglutaredoxin-S4,mitochondrialOS=Oryzasativasubsp.japonicaGN=GRXS4PE=2SV=1;sp|Q0JQ97|GRXS1_ORYSJMonothiolglutaredoxin-S1,mitochondrialOS=Oryzasativasubsp.japonicaGN=GRXS1PE=2SV=2	tr|A0A0P0V3J2|A0A0P0V3J2_ORYSJOs01g0530400protein(Fragment)OS=Oryzasativasubsp.japonicaGN=Os01g0530400PE=4SV=1;sp|Q0JM76|GRXS4_ORYSJMonothiolglutaredoxin-S4,mitochondrialOS=Oryzasativasubsp.japonicaGN=GRXS4PE=2SV=1;sp|Q0JQ97|GRXS1_ORYSJMonothiolglutaredoxin-S1,mitochondrialOS=Oryzasativasubsp.japonicaGN=GRXS1PE=2SV=2	6;6;3	6;6;3	6;6;3	;;	3	6	6	6	6	5	6	5	5	4	5	3	5	4	5	4	6	5	6	5	5	4	5	3	5	4	5	4	6	5	6	5	5	4	5	3	5	4	5	4	45.7	45.7	45.7	17.758
sp|Q0JMH0|HACL_ORYSJ2-hydroxyacyl-CoAlyaseOS=Oryzasativasubsp.japonicaGN=Os01g0505400PE=3SV=3;tr|B7EAG8|B7EAG8_ORYSJOs01g0505400proteinOS=Oryzasativasubsp.japonicaGN=Os01g0505400PE=2SV=1;tr|A0A0P0V3A0|A0A0P0V3A0_ORYSJOs01g0505400protein(Fragment)OS=Oryzasativasubsp.japonicaGN=Os01g0505400PE=4SV=1	sp|Q0JMH0|HACL_ORYSJ2-hydroxyacyl-CoAlyaseOS=Oryzasativasubsp.japonicaGN=Os01g0505400PE=3SV=3;tr|B7EAG8|B7EAG8_ORYSJOs01g0505400proteinOS=Oryzasativasubsp.japonicaGN=Os01g0505400PE=2SV=1	11;10;1	11;10;1	11;10;1	;	3	11	11	11	11	11	11	11	11	11	10	11	11	9	10	9	11	11	11	11	11	11	10	11	11	9	10	9	11	11	11	11	11	11	10	11	11	9	10	9	24.3	24.3	24.3	60.825
sp|Q0JMY8|SALT_ORYSJSaltstress-inducedproteinOS=Oryzasativasubsp.japonicaGN=SALTPE=2SV=1	sp|Q0JMY8|SALT_ORYSJSaltstress-inducedproteinOS=Oryzasativasubsp.japonicaGN=SALTPE=2SV=1	5	5	5		1	5	5	5	0	2	2	1	2	1	5	4	5	5	4	4	0	2	2	1	2	1	5	4	5	5	4	4	0	2	2	1	2	1	5	4	5	5	4	4	49.7	49.7	49.7	15.172
sp|Q0JNK5|COPB2_ORYSJCoatomersubunitbeta-2OS=Oryzasativasubsp.japonicaGN=Os01g0281400PE=3SV=1;sp|Q53PC7|COPB1_ORYSJCoatomersubunitbeta-1OS=Oryzasativasubsp.japonicaGN=Os11g0174000PE=2SV=1;tr|A0A0P0XZE2|A0A0P0XZE2_ORYSJOs11g0174000protein(Fragment)OS=Oryzasativasubsp.japonicaGN=Os11g0174000PE=4SV=1;tr|A0A0P0XZK2|A0A0P0XZK2_ORYSJOs11g0174000protein(Fragment)OS=Oryzasativasubsp.japonicaGN=Os11g01740…	sp|Q0JNK5|COPB2_ORYSJCoatomersubunitbeta-2OS=Oryzasativasubsp.japonicaGN=Os01g0281400PE=3SV=1;sp|Q53PC7|COPB1_ORYSJCoatomersubunitbeta-1OS=Oryzasativasubsp.japonicaGN=Os11g0174000PE=2SV=1;tr|A0A0P0XZE2|A0A0P0XZE2_ORYSJOs11g0174000protein(Fragment)OS=Oryzasativasubsp.japonicaGN=Os11g0174000PE=4SV=1	3;3;2;1	3;3;2;1	3;3;2;1	;;	4	3	3	3	1	2	2	2	2	2	2	3	2	3	2	1	1	2	2	2	2	2	2	3	2	3	2	1	1	2	2	2	2	2	2	3	2	3	2	1	3.7	3.7	3.7	105.22
sp|Q0JNL7|CALM3_ORYSJCalmodulin-3OS=Oryzasativasubsp.japonicaGN=CAM3PE=2SV=1;tr|A0A0P0XAH6|A0A0P0XAH6_ORYSJOs07g0687200proteinOS=Oryzasativasubsp.japonicaGN=Os07g0687200PE=4SV=1	sp|Q0JNL7|CALM3_ORYSJCalmodulin-3OS=Oryzasativasubsp.japonicaGN=CAM3PE=2SV=1	10;2	1;0	1;0		2	10	1	1	9	9	9	9	10	9	8	9	8	10	9	7	0	0	0	1	1	0	1	1	0	1	1	0	0	0	0	1	1	0	1	1	0	1	1	0	57	11.4	11.4	16.832
tr|A0A0P0V179|A0A0P0V179_ORYSJCysteineproteinaseinhibitor(Fragment)OS=Oryzasativasubsp.japonicaGN=Os01g0270100PE=3SV=1;sp|Q0JNR2|CYT12_ORYSJCysteineproteinaseinhibitor12OS=Oryzasativasubsp.japonicaGN=Os01g0270100PE=2SV=1;tr|A0A0N7KKR9|A0A0N7KKR9_ORYSJCysteineproteinaseinhibitor(Fragment)OS=Oryzasativasubsp.japonicaGN=Os05g0409300PE=3SV=1;sp|Q6I570|CYT3_ORYSJCysteineproteinaseinhibitor3OS=Oryzasat…	tr|A0A0P0V179|A0A0P0V179_ORYSJCysteineproteinaseinhibitor(Fragment)OS=Oryzasativasubsp.japonicaGN=Os01g0270100PE=3SV=1;sp|Q0JNR2|CYT12_ORYSJCysteineproteinaseinhibitor12OS=Oryzasativasubsp.japonicaGN=Os01g0270100PE=2SV=1	8;8;1;1	8;8;1;1	8;8;1;1	;	4	8	8	8	4	6	5	6	5	6	6	7	6	6	5	6	4	6	5	6	5	6	6	7	6	6	5	6	4	6	5	6	5	6	6	7	6	6	5	6	36.3	36.3	36.3	26.981
sp|Q0JNS6|CALM1_ORYSJCalmodulin-1OS=Oryzasativasubsp.japonicaGN=CAM1-1PE=1SV=2;tr|A0A0P0XAT9|A0A0P0XAT9_ORYSJOs07g0687200protein(Fragment)OS=Oryzasativasubsp.japonicaGN=Os07g0687200PE=4SV=1	sp|Q0JNS6|CALM1_ORYSJCalmodulin-1OS=Oryzasativasubsp.japonicaGN=CAM1-1PE=1SV=2;tr|A0A0P0XAT9|A0A0P0XAT9_ORYSJOs07g0687200protein(Fragment)OS=Oryzasativasubsp.japonicaGN=Os07g0687200PE=4SV=1	10;6	1;0	0;0	;	2	10	1	0	10	10	10	9	10	10	8	9	9	10	9	8	1	1	1	1	1	1	1	1	1	1	1	1	0	0	0	0	0	0	0	0	0	0	0	0	57	8.7	0	16.832
sp|Q0JPA6|SRS1_ORYSJSaltstressrootproteinRS1OS=Oryzasativasubsp.japonicaGN=Os01g0233000PE=2SV=1	sp|Q0JPA6|SRS1_ORYSJSaltstressrootproteinRS1OS=Oryzasativasubsp.japonicaGN=Os01g0233000PE=2SV=1	14	14	14		1	14	14	14	12	13	12	13	12	12	9	9	11	10	11	11	12	13	12	13	12	12	9	9	11	10	11	11	12	13	12	13	12	12	9	9	11	10	11	11	65.7	65.7	65.7	21.801
sp|Q0JR25|IBBR_ORYSJBowman-BirktypebrantrypsininhibitorOS=Oryzasativasubsp.japonicaGN=RBBI3.3PE=1SV=2	sp|Q0JR25|IBBR_ORYSJBowman-BirktypebrantrypsininhibitorOS=Oryzasativasubsp.japonicaGN=RBBI3.3PE=1SV=2	11	11	9		1	11	11	9	9	10	10	9	11	11	9	10	9	8	9	8	9	10	10	9	11	11	9	10	9	8	9	8	7	8	8	7	9	9	7	8	7	7	7	6	35	35	29.1	27.79
sp|Q109B0|MT21A_ORYSJClassIImetallothionein-likeprotein1AOS=Oryzasativasubsp.japonicaGN=MT21APE=2SV=1	sp|Q109B0|MT21A_ORYSJClassIImetallothionein-likeprotein1AOS=Oryzasativasubsp.japonicaGN=MT21APE=2SV=1	1	1	1		1	1	1	1	1	1	1	1	1	1	1	1	1	1	1	1	1	1	1	1	1	1	1	1	1	1	1	1	1	1	1	1	1	1	1	1	1	1	1	1	16.1	16.1	16.1	8.4933
tr|A0A0P0XU44|A0A0P0XU44_ORYSJOs10g0378300proteinOS=Oryzasativasubsp.japonicaGN=Os10g0378300PE=4SV=1;sp|Q109R6|CUTA1_ORYSJProteinCutA1,chloroplasticOS=Oryzasativasubsp.japonicaGN=CUTA1PE=1SV=1;tr|A0A0P0VU22|A0A0P0VU22_ORYSJOs03g0186950protein(Fragment)OS=Oryzasativasubsp.japonicaGN=Os03g0186950PE=4SV=1	tr|A0A0P0XU44|A0A0P0XU44_ORYSJOs10g0378300proteinOS=Oryzasativasubsp.japonicaGN=Os10g0378300PE=4SV=1;sp|Q109R6|CUTA1_ORYSJProteinCutA1,chloroplasticOS=Oryzasativasubsp.japonicaGN=CUTA1PE=1SV=1;tr|A0A0P0VU22|A0A0P0VU22_ORYSJOs03g0186950protein(Fragment)OS=Oryzasativasubsp.japonicaGN=Os03g0186950PE=4SV=1	2;2;1	2;2;1	2;2;1	;;	3	2	2	2	2	2	2	1	1	1	1	2	2	2	1	1	2	2	2	1	1	1	1	2	2	2	1	1	2	2	2	1	1	1	1	2	2	2	1	1	18.6	18.6	18.6	12.524
sp|Q10AZ4|ACT3_ORYSJActin-3OS=Oryzasativasubsp.japonicaGN=ACT3PE=2SV=1	sp|Q10AZ4|ACT3_ORYSJActin-3OS=Oryzasativasubsp.japonicaGN=ACT3PE=2SV=1	15	2	2		1	15	2	2	13	15	14	14	13	13	14	14	14	14	14	15	1	2	2	1	1	1	2	2	2	2	2	2	1	2	2	1	1	1	2	2	2	2	2	2	40.8	5.6	5.6	41.705
sp|Q10BT5|PP2A2_ORYSJSerine/threonine-proteinphosphatasePP2A-2catalyticsubunitOS=Oryzasativasubsp.japonicaGN=PP2A2PE=2SV=1	sp|Q10BT5|PP2A2_ORYSJSerine/threonine-proteinphosphatasePP2A-2catalyticsubunitOS=Oryzasativasubsp.japonicaGN=PP2A2PE=2SV=1	6	6	2		1	6	6	2	5	6	2	5	4	5	5	3	3	5	6	4	5	6	2	5	4	5	5	3	3	5	6	4	1	2	1	2	2	1	2	0	2	2	2	2	29	29	11.1	35.242
sp|Q10CE7|GSTU1_ORYSJProbableglutathioneS-transferaseGSTU1OS=Oryzasativasubsp.japonicaGN=GSTU1PE=1SV=1	sp|Q10CE7|GSTU1_ORYSJProbableglutathioneS-transferaseGSTU1OS=Oryzasativasubsp.japonicaGN=GSTU1PE=1SV=1	7	7	7		1	7	7	7	4	6	4	6	6	6	6	6	6	4	4	5	4	6	4	6	6	6	6	6	6	4	4	5	4	6	4	6	6	6	6	6	6	4	4	5	26.8	26.8	26.8	25.87
sp|Q10DV7|ACT1_ORYSJActin-1OS=Oryzasativasubsp.japonicaGN=ACT1PE=2SV=1	sp|Q10DV7|ACT1_ORYSJActin-1OS=Oryzasativasubsp.japonicaGN=ACT1PE=2SV=1	18	18	3		1	18	18	3	14	17	17	17	16	17	18	17	17	17	17	17	14	17	17	17	16	17	18	17	17	17	17	17	2	3	3	3	3	3	3	3	3	3	3	3	58.1	58.1	9.8	41.812
sp|Q10E49|PAHX1_ORYSJPhytanoyl-CoAdioxygenase1OS=Oryzasativasubsp.japonicaGN=Os03g0708100PE=2SV=1;tr|A0A0P0W1Z2|A0A0P0W1Z2_ORYSJOs03g0708100proteinOS=Oryzasativasubsp.japonicaGN=Os03g0708100PE=4SV=1;sp|Q65WW7|PAHX2_ORYSJPhytanoyl-CoAdioxygenase2OS=Oryzasativasubsp.japonicaGN=Os05g0473900PE=2SV=1	sp|Q10E49|PAHX1_ORYSJPhytanoyl-CoAdioxygenase1OS=Oryzasativasubsp.japonicaGN=Os03g0708100PE=2SV=1;tr|A0A0P0W1Z2|A0A0P0W1Z2_ORYSJOs03g0708100proteinOS=Oryzasativasubsp.japonicaGN=Os03g0708100PE=4SV=1	3;2;1	3;2;1	3;2;1	;	3	3	3	3	1	1	2	1	2	2	2	2	3	2	2	3	1	1	2	1	2	2	2	2	3	2	2	3	1	1	2	1	2	2	2	2	3	2	2	3	13.5	13.5	13.5	31.699
sp|Q10FF9|DUT_ORYSJDeoxyuridine5'-triphosphatenucleotidohydrolaseOS=Oryzasativasubsp.japonicaGN=DUTPE=3SV=1;tr|A0A0P0W1P1|A0A0P0W1P1_ORYSJOs03g0669100proteinOS=Oryzasativasubsp.japonicaGN=Os03g0669100PE=4SV=1;tr|B9FP52|B9FP52_ORYSJOs03g0669100proteinOS=Oryzasativasubsp.japonicaGN=Os03g0669100PE=4SV=1	sp|Q10FF9|DUT_ORYSJDeoxyuridine5'-triphosphatenucleotidohydrolaseOS=Oryzasativasubsp.japonicaGN=DUTPE=3SV=1;tr|A0A0P0W1P1|A0A0P0W1P1_ORYSJOs03g0669100proteinOS=Oryzasativasubsp.japonicaGN=Os03g0669100PE=4SV=1;tr|B9FP52|B9FP52_ORYSJOs03g0669100proteinOS=Oryzasativasubsp.japonicaGN=Os03g0669100PE=4SV=1	5;5;5	5;5;5	5;5;5	;;	3	5	5	5	4	5	5	5	5	4	5	4	4	5	4	4	4	5	5	5	5	4	5	4	4	5	4	4	4	5	5	5	5	4	5	4	4	5	4	4	38.6	38.6	38.6	17.34
sp|Q10G39|ODPB4_ORYSJPyruvatedehydrogenaseE1componentsubunitbeta-4,chloroplasticOS=Oryzasativasubsp.japonicaGN=Os03g0645100PE=2SV=1	sp|Q10G39|ODPB4_ORYSJPyruvatedehydrogenaseE1componentsubunitbeta-4,chloroplasticOS=Oryzasativasubsp.japonicaGN=Os03g0645100PE=2SV=1	7	1	1		1	7	1	1	5	6	4	5	6	4	7	5	6	6	5	6	1	1	1	1	1	1	1	1	1	1	1	1	1	1	1	1	1	1	1	1	1	1	1	1	22	3.2	3.2	42.876
sp|Q10G56|OAT_ORYSJOrnithineaminotransferase,mitochondrialOS=Oryzasativasubsp.japonicaGN=OATPE=2SV=1	sp|Q10G56|OAT_ORYSJOrnithineaminotransferase,mitochondrialOS=Oryzasativasubsp.japonicaGN=OATPE=2SV=1	1	1	1		1	1	1	1	0	0	1	1	1	0	1	0	0	0	0	0	0	0	1	1	1	0	1	0	0	0	0	0	0	0	1	1	1	0	1	0	0	0	0	0	3.2	3.2	3.2	51.442
sp|Q10G81|MSI1_ORYSJHistone-bindingproteinMSI1homologOS=Oryzasativasubsp.japonicaGN=MSI1PE=2SV=1	sp|Q10G81|MSI1_ORYSJHistone-bindingproteinMSI1homologOS=Oryzasativasubsp.japonicaGN=MSI1PE=2SV=1	3	3	3		1	3	3	3	3	2	2	2	1	3	2	2	2	1	1	2	3	2	2	2	1	3	2	2	2	1	1	2	3	2	2	2	1	3	2	2	2	1	1	2	6.8	6.8	6.8	48.359
sp|Q5VNM3|RH2_ORYSJDEAD-boxATP-dependentRNAhelicase2OS=Oryzasativasubsp.japonicaGN=Os01g0639100PE=2SV=1;sp|Q10I26|RH34_ORYSJDEAD-boxATP-dependentRNAhelicase34OS=Oryzasativasubsp.japonicaGN=Os03g0566800PE=2SV=1	sp|Q5VNM3|RH2_ORYSJDEAD-boxATP-dependentRNAhelicase2OS=Oryzasativasubsp.japonicaGN=Os01g0639100PE=2SV=1;sp|Q10I26|RH34_ORYSJDEAD-boxATP-dependentRNAhelicase34OS=Oryzasativasubsp.japonicaGN=Os03g0566800PE=2SV=1	4;4	1;1	1;1	;	2	4	1	1	3	4	2	4	3	4	4	4	4	3	3	3	0	1	0	1	0	1	1	1	1	0	0	0	0	1	0	1	0	1	1	1	1	0	0	0	9.7	3.2	3.2	45.598
sp|Q10J94|CYT8_ORYSJCysteineproteinaseinhibitor8OS=Oryzasativasubsp.japonicaGN=Os03g0429000PE=2SV=1	sp|Q10J94|CYT8_ORYSJCysteineproteinaseinhibitor8OS=Oryzasativasubsp.japonicaGN=Os03g0429000PE=2SV=1	2	2	2		1	2	2	2	2	2	2	2	2	2	2	1	1	2	1	1	2	2	2	2	2	2	2	1	1	2	1	1	2	2	2	2	2	2	2	1	1	2	1	1	20.3	20.3	20.3	12.878
sp|Q10KF0|PSA2_ORYSJProteasomesubunitalphatype-2OS=Oryzasativasubsp.japonicaGN=PAB1PE=2SV=1	sp|Q10KF0|PSA2_ORYSJProteasomesubunitalphatype-2OS=Oryzasativasubsp.japonicaGN=PAB1PE=2SV=1	9	9	1		1	9	9	1	6	7	8	6	8	5	7	7	7	7	6	7	6	7	8	6	8	5	7	7	7	7	6	7	0	1	0	0	0	0	0	1	1	1	0	0	50.6	50.6	3.4	25.844
sp|Q10L32|MSRB5_ORYSJPeptidemethioninesulfoxidereductaseB5OS=Oryzasativasubsp.japonicaGN=MSRB5PE=2SV=1	sp|Q10L32|MSRB5_ORYSJPeptidemethioninesulfoxidereductaseB5OS=Oryzasativasubsp.japonicaGN=MSRB5PE=2SV=1	5	5	5		1	5	5	5	5	5	5	4	5	4	5	5	5	5	4	5	5	5	5	4	5	4	5	5	5	5	4	5	5	5	5	4	5	4	5	5	5	5	4	5	36.8	36.8	36.8	14.672
sp|Q10LX4|CML27_ORYSJProbablecalcium-bindingproteinCML27OS=Oryzasativasubsp.japonicaGN=CML27PE=2SV=1;sp|Q84UL5|CML32_ORYSJProbablecalcium-bindingproteinCML32OS=Oryzasativasubsp.japonicaGN=CML32PE=2SV=1;sp|Q7XHW4|CML24_ORYSJProbablecalcium-bindingproteinCML24OS=Oryzasativasubsp.japonicaGN=CML24PE=2SV=1	sp|Q10LX4|CML27_ORYSJProbablecalcium-bindingproteinCML27OS=Oryzasativasubsp.japonicaGN=CML27PE=2SV=1	5;2;2	5;2;2	5;2;2		3	5	5	5	4	5	5	5	5	4	3	4	3	4	5	5	4	5	5	5	5	4	3	4	3	4	5	5	4	5	5	5	5	4	3	4	3	4	5	5	26.8	26.8	26.8	20.344
sp|Q10MI9|NAS2_ORYSJNicotianaminesynthase2OS=Oryzasativasubsp.japonicaGN=NAS2PE=2SV=2	sp|Q10MI9|NAS2_ORYSJNicotianaminesynthase2OS=Oryzasativasubsp.japonicaGN=NAS2PE=2SV=2	8	3	3		1	8	3	3	3	3	4	5	3	4	8	8	8	6	8	8	0	1	1	2	1	1	3	3	3	3	3	3	0	1	1	2	1	1	3	3	3	3	3	3	23.6	7.4	7.4	34.456
sp|Q10MJ1|CGEP_ORYSJProbableglutamylendopeptidase,chloroplasticOS=Oryzasativasubsp.japonicaGN=GEPPE=2SV=1	sp|Q10MJ1|CGEP_ORYSJProbableglutamylendopeptidase,chloroplasticOS=Oryzasativasubsp.japonicaGN=GEPPE=2SV=1	5	5	5		1	5	5	5	5	4	3	3	4	4	5	4	5	4	5	4	5	4	3	3	4	4	5	4	5	4	5	4	5	4	3	3	4	4	5	4	5	4	5	4	6.7	6.7	6.7	103.89
sp|Q10MQ2|DAPAT_ORYSJProbableLL-diaminopimelateaminotransferase,chloroplasticOS=Oryzasativasubsp.japonicaGN=AGD2PE=2SV=1	sp|Q10MQ2|DAPAT_ORYSJProbableLL-diaminopimelateaminotransferase,chloroplasticOS=Oryzasativasubsp.japonicaGN=AGD2PE=2SV=1	12	12	12		1	12	12	12	10	11	12	11	11	11	11	10	11	11	9	11	10	11	12	11	11	11	11	10	11	11	9	11	10	11	12	11	11	11	11	10	11	11	9	11	32.3	32.3	32.3	49.857
sp|Q10MR0|RU2B_ORYSJU2smallnuclearribonucleoproteinB''OS=Oryzasativasubsp.japonicaGN=Os03g0298800PE=2SV=1	sp|Q10MR0|RU2B_ORYSJU2smallnuclearribonucleoproteinB''OS=Oryzasativasubsp.japonicaGN=Os03g0298800PE=2SV=1	2	2	2		1	2	2	2	2	2	2	2	2	1	1	2	2	2	2	2	2	2	2	2	2	1	1	2	2	2	2	2	2	2	2	2	2	1	1	2	2	2	2	2	7.8	7.8	7.8	26.101
sp|Q10MW3|PDC2_ORYSJPyruvatedecarboxylase2OS=Oryzasativasubsp.japonicaGN=PDC2PE=2SV=1;tr|A0A0P0VX19|A0A0P0VX19_ORYSJOs03g0293500protein(Fragment)OS=Oryzasativasubsp.japonicaGN=Os03g0293500PE=4SV=1;sp|Q0D3D2|PDC3_ORYSJPyruvatedecarboxylase3OS=Oryzasativasubsp.japonicaGN=PDC3PE=2SV=1;tr|Q6AUJ8|Q6AUJ8_ORYSJOs05g0469800proteinOS=Oryzasativasubsp.japonicaGN=Os05g0469800PE=3SV=1;sp|Q0DHF6|PDC1_ORYSJPyr…	sp|Q10MW3|PDC2_ORYSJPyruvatedecarboxylase2OS=Oryzasativasubsp.japonicaGN=PDC2PE=2SV=1	9;4;3;3;3;2	9;4;3;3;3;2	9;4;3;3;3;2		6	9	9	9	8	8	5	8	8	7	8	9	8	9	9	6	8	8	5	8	8	7	8	9	8	9	9	6	8	8	5	8	8	7	8	9	8	9	9	6	20.7	20.7	20.7	64.718
sp|Q10MX3|ASNS1_ORYSJAsparaginesynthetase[glutamine-hydrolyzing]1OS=Oryzasativasubsp.japonicaGN=Os03g0291500PE=2SV=1	sp|Q10MX3|ASNS1_ORYSJAsparaginesynthetase[glutamine-hydrolyzing]1OS=Oryzasativasubsp.japonicaGN=Os03g0291500PE=2SV=1	2	2	2		1	2	2	2	2	2	1	2	2	1	1	1	2	1	1	2	2	2	1	2	2	1	1	1	2	1	1	2	2	2	1	2	2	1	1	1	2	1	1	2	4.5	4.5	4.5	67.322
sp|Q10N04|PDI51_ORYSJProteindisulfideisomerase-like5-1OS=Oryzasativasubsp.japonicaGN=PDIL5-1PE=2SV=1	sp|Q10N04|PDI51_ORYSJProteindisulfideisomerase-like5-1OS=Oryzasativasubsp.japonicaGN=PDIL5-1PE=2SV=1	1	1	1		1	1	1	1	1	1	1	1	0	1	0	1	1	1	1	1	1	1	1	1	0	1	0	1	1	1	1	1	1	1	1	1	0	1	0	1	1	1	1	1	7.5	7.5	7.5	16.282
sp|Q10N20|MPK5_ORYSJMitogen-activatedproteinkinase5OS=Oryzasativasubsp.japonicaGN=MPK5PE=1SV=1;sp|Q84UI5|MPK1_ORYSJMitogen-activatedproteinkinase1OS=Oryzasativasubsp.japonicaGN=MPK1PE=1SV=1	sp|Q10N20|MPK5_ORYSJMitogen-activatedproteinkinase5OS=Oryzasativasubsp.japonicaGN=MPK5PE=1SV=1;sp|Q84UI5|MPK1_ORYSJMitogen-activatedproteinkinase1OS=Oryzasativasubsp.japonicaGN=MPK1PE=1SV=1	2;1	2;1	2;1	;	2	2	2	2	2	0	1	1	0	0	0	1	0	1	1	0	2	0	1	1	0	0	0	1	0	1	1	0	2	0	1	1	0	0	0	1	0	1	1	0	6.8	6.8	6.8	42.995
sp|Q10N21|APX1_ORYSJL-ascorbateperoxidase1,cytosolicOS=Oryzasativasubsp.japonicaGN=APX1PE=1SV=1	sp|Q10N21|APX1_ORYSJL-ascorbateperoxidase1,cytosolicOS=Oryzasativasubsp.japonicaGN=APX1PE=1SV=1	14	12	12		1	14	12	12	14	14	14	14	14	13	14	14	14	13	14	14	12	12	12	12	12	11	12	12	12	11	12	12	12	12	12	12	12	11	12	12	12	11	12	12	65.2	57.6	57.6	27.155
sp|Q10N44|IN21A_ORYSJProteinIN2-1homologAOS=Oryzasativasubsp.japonicaGN=Os03g0283200PE=2SV=1	sp|Q10N44|IN21A_ORYSJProteinIN2-1homologAOS=Oryzasativasubsp.japonicaGN=Os03g0283200PE=2SV=1	1	1	1		1	1	1	1	1	0	1	1	0	0	1	1	1	1	1	1	1	0	1	1	0	0	1	1	1	1	1	1	1	0	1	1	0	0	1	1	1	1	1	1	4.5	4.5	4.5	27.299
sp|Q10N79|ARGJ_ORYSJArgininebiosynthesisbifunctionalproteinArgJ,chloroplasticOS=Oryzasativasubsp.japonicaGN=Os03g0279400PE=2SV=1	sp|Q10N79|ARGJ_ORYSJArgininebiosynthesisbifunctionalproteinArgJ,chloroplasticOS=Oryzasativasubsp.japonicaGN=Os03g0279400PE=2SV=1	4	4	4		1	4	4	4	3	4	3	4	4	4	4	4	4	3	4	3	3	4	3	4	4	4	4	4	4	3	4	3	3	4	3	4	4	4	4	4	4	3	4	3	11.4	11.4	11.4	47.853
sp|Q10NX8|BGAL6_ORYSJBeta-galactosidase6OS=Oryzasativasubsp.japonicaGN=Os03g0255100PE=1SV=2;tr|B7EDJ0|B7EDJ0_ORYSJBeta-galactosidaseOS=Oryzasativasubsp.japonicaGN=Os03g0255100PE=2SV=1;tr|A0A0N7KGY6|A0A0N7KGY6_ORYSJOs03g0255100protein(Fragment)OS=Oryzasativasubsp.japonicaGN=Os03g0255100PE=4SV=1	sp|Q10NX8|BGAL6_ORYSJBeta-galactosidase6OS=Oryzasativasubsp.japonicaGN=Os03g0255100PE=1SV=2;tr|B7EDJ0|B7EDJ0_ORYSJBeta-galactosidaseOS=Oryzasativasubsp.japonicaGN=Os03g0255100PE=2SV=1;tr|A0A0N7KGY6|A0A0N7KGY6_ORYSJOs03g0255100protein(Fragment)OS=Oryzasativasubsp.japonicaGN=Os03g0255100PE=4SV=1	4;4;3	4;4;3	4;4;3	;;	3	4	4	4	4	3	4	3	4	2	3	3	1	2	1	2	4	3	4	3	4	2	3	3	1	2	1	2	4	3	4	3	4	2	3	3	1	2	1	2	6.6	6.6	6.6	92.839
sp|Q10R17|PURA1_ORYSJAdenylosuccinatesynthetase1,chloroplasticOS=Oryzasativasubsp.japonicaGN=PURA1PE=2SV=1;sp|Q851S8|PURA2_ORYSJAdenylosuccinatesynthetase2,chloroplasticOS=Oryzasativasubsp.japonicaGN=PURA2PE=2SV=1	sp|Q10R17|PURA1_ORYSJAdenylosuccinatesynthetase1,chloroplasticOS=Oryzasativasubsp.japonicaGN=PURA1PE=2SV=1	13;3	13;3	13;3		2	13	13	13	13	12	11	12	12	11	13	12	12	12	13	13	13	12	11	12	12	11	13	12	12	12	13	13	13	12	11	12	12	11	13	12	12	12	13	13	33.2	33.2	33.2	52.135
sp|Q10RE5|MTND2_ORYSJ1,2-dihydroxy-3-keto-5-methylthiopentenedioxygenase2OS=Oryzasativasubsp.japonicaGN=ARD2PE=2SV=1;tr|A0A0P0VTB7|A0A0P0VTB7_ORYSJOs03g0161800protein(Fragment)OS=Oryzasativasubsp.japonicaGN=Os03g0161800PE=4SV=1	sp|Q10RE5|MTND2_ORYSJ1,2-dihydroxy-3-keto-5-methylthiopentenedioxygenase2OS=Oryzasativasubsp.japonicaGN=ARD2PE=2SV=1	10;3	10;3	8;1		2	10	10	8	6	7	8	6	7	8	10	10	10	9	9	8	6	7	8	6	7	8	10	10	10	9	9	8	4	5	6	4	5	6	8	8	8	7	8	6	49	49	38.4	23.498
sp|Q10RI7|RH38_ORYSJDEAD-boxATP-dependentRNAhelicase38OS=Oryzasativasubsp.japonicaGN=Os03g0158200PE=3SV=1	sp|Q10RI7|RH38_ORYSJDEAD-boxATP-dependentRNAhelicase38OS=Oryzasativasubsp.japonicaGN=Os03g0158200PE=3SV=1	6	6	6		1	6	6	6	5	6	4	4	6	5	4	4	3	3	5	5	5	6	4	4	6	5	4	4	3	3	5	5	5	6	4	4	6	5	4	4	3	3	5	5	13.3	13.3	13.3	55.854
sp|Q10S27|VDAC6_ORYSJMitochondrialoutermembraneproteinporin6OS=Oryzasativasubsp.japonicaGN=VDAC6PE=2SV=1	sp|Q10S27|VDAC6_ORYSJMitochondrialoutermembraneproteinporin6OS=Oryzasativasubsp.japonicaGN=VDAC6PE=2SV=1	3	3	3		1	3	3	3	1	1	2	2	1	2	3	1	2	2	2	1	1	1	2	2	1	2	3	1	2	2	2	1	1	1	2	2	1	2	3	1	2	2	2	1	15.6	15.6	15.6	29.683
sp|Q10S55|HIS1_ORYSJATPphosphoribosyltransferase,chloroplasticOS=Oryzasativasubsp.japonicaGN=Os03g0134300PE=3SV=1	sp|Q10S55|HIS1_ORYSJATPphosphoribosyltransferase,chloroplasticOS=Oryzasativasubsp.japonicaGN=Os03g0134300PE=3SV=1	3	3	3		1	3	3	3	2	2	2	1	2	1	3	2	1	3	1	2	2	2	2	1	2	1	3	2	1	3	1	2	2	2	2	1	2	1	3	2	1	3	1	2	7.9	7.9	7.9	43.909
sp|Q10S72|4CLL4_ORYSJ4-coumarate--CoAligase-like4OS=Oryzasativasubsp.japonicaGN=4CLL4PE=2SV=1	sp|Q10S72|4CLL4_ORYSJ4-coumarate--CoAligase-like4OS=Oryzasativasubsp.japonicaGN=4CLL4PE=2SV=1	8	8	8		1	8	8	8	6	7	7	7	5	7	7	6	6	7	6	7	6	7	7	7	5	7	7	6	6	7	6	7	6	7	7	7	5	7	7	6	6	7	6	7	17.8	17.8	17.8	59.865
sp|Q10ST8|NLTPX_ORYSJNon-specificlipid-transferprotein2OS=Oryzasativasubsp.japonicaGN=LTP-2PE=1SV=1	sp|Q10ST8|NLTPX_ORYSJNon-specificlipid-transferprotein2OS=Oryzasativasubsp.japonicaGN=LTP-2PE=1SV=1	3	3	3		1	3	3	3	1	2	3	3	2	2	0	2	1	1	1	1	1	2	3	3	2	2	0	2	1	1	1	1	1	2	3	3	2	2	0	2	1	1	1	1	36.5	36.5	36.5	9.5352
sp|Q2QLI6|MP701_ORYSJMicrotubule-associatedprotein70-1OS=Oryzasativasubsp.japonicaGN=MAP70.1PE=2SV=1	sp|Q2QLI6|MP701_ORYSJMicrotubule-associatedprotein70-1OS=Oryzasativasubsp.japonicaGN=MAP70.1PE=2SV=1	1	1	1		1	1	1	1	1	1	1	0	1	1	0	0	1	0	0	0	1	1	1	0	1	1	0	0	1	0	0	0	1	1	1	0	1	1	0	0	1	0	0	0	1.8	1.8	1.8	63.556
sp|Q2QLY4|METE2_ORYSJ5-methyltetrahydropteroyltriglutamate--homocysteinemethyltransferase2OS=Oryzasativasubsp.japonicaGN=Os12g0624000PE=2SV=1	sp|Q2QLY4|METE2_ORYSJ5-methyltetrahydropteroyltriglutamate--homocysteinemethyltransferase2OS=Oryzasativasubsp.japonicaGN=Os12g0624000PE=2SV=1	28	4	4		1	28	4	4	19	23	16	28	22	24	21	23	24	25	25	24	2	2	1	4	2	4	1	2	4	3	2	3	2	2	1	4	2	4	1	2	4	3	2	3	42.6	3.5	3.5	84.665
sp|Q2QLY5|METE1_ORYSJ5-methyltetrahydropteroyltriglutamate--homocysteinemethyltransferase1OS=Oryzasativasubsp.japonicaGN=Os12g0623900PE=2SV=1;tr|A0A0P0YCC8|A0A0P0YCC8_ORYSJOs12g0623900protein(Fragment)OS=Oryzasativasubsp.japonicaGN=Os12g0623900PE=4SV=1;tr|A0A0P0YCK4|A0A0P0YCK4_ORYSJOs12g0623900protein(Fragment)OS=Oryzasativasubsp.japonicaGN=Os12g0623900PE=4SV=1	sp|Q2QLY5|METE1_ORYSJ5-methyltetrahydropteroyltriglutamate--homocysteinemethyltransferase1OS=Oryzasativasubsp.japonicaGN=Os12g0623900PE=2SV=1;tr|A0A0P0YCC8|A0A0P0YCC8_ORYSJOs12g0623900protein(Fragment)OS=Oryzasativasubsp.japonicaGN=Os12g0623900PE=4SV=1	31;23;7	31;23;7	7;7;1	;	3	31	31	7	24	27	21	31	25	27	27	28	27	29	30	28	24	27	21	31	25	27	27	28	27	29	30	28	7	6	6	7	5	7	7	7	7	7	7	7	45.3	45.3	6.3	84.584
tr|A0A0N7KHQ6|A0A0N7KHQ6_ORYSJSerine/threonine-proteinphosphatase(Fragment)OS=Oryzasativasubsp.japonicaGN=Os03g0646900PE=3SV=1;sp|Q60EX6|BSL1_ORYSJSerine/threonine-proteinphosphataseBSL1homologOS=Oryzasativasubsp.japonicaGN=BSL1PE=2SV=1;tr|A0A0P0YD65|A0A0P0YD65_ORYSJSerine/threonine-proteinphosphatase(Fragment)OS=Oryzasativasubsp.japonicaGN=Os12g0617900PE=3SV=1;sp|Q2QM47|BSL2_ORYSJSerine/threonin…	tr|A0A0N7KHQ6|A0A0N7KHQ6_ORYSJSerine/threonine-proteinphosphatase(Fragment)OS=Oryzasativasubsp.japonicaGN=Os03g0646900PE=3SV=1;sp|Q60EX6|BSL1_ORYSJSerine/threonine-proteinphosphataseBSL1homologOS=Oryzasativasubsp.japonicaGN=BSL1PE=2SV=1;tr|A0A0P0YD65|A0A0P0YD65_ORYSJSerine/threonine-proteinphosphatase(Fragment)OS=Oryzasativasubsp.japonicaGN=Os12g0617900PE=3SV=1;sp|Q2QM47|BSL2_ORYSJSerine/threonin…	2;2;2;2	2;2;2;2	1;1;1;1	;;;	4	2	2	1	1	1	1	1	1	1	2	1	0	0	1	1	1	1	1	1	1	1	2	1	0	0	1	1	0	0	0	0	0	0	1	0	0	0	0	0	6.6	6.6	3.8	44.098
sp|Q2QM55|ODPB3_ORYSJPyruvatedehydrogenaseE1componentsubunitbeta-3,chloroplasticOS=Oryzasativasubsp.japonicaGN=Os12g0616900PE=2SV=1;tr|A0A0P0W0N2|A0A0P0W0N2_ORYSJOs03g0645100protein(Fragment)OS=Oryzasativasubsp.japonicaGN=Os03g0645100PE=4SV=1;tr|A0A0N7KHQ4|A0A0N7KHQ4_ORYSJOs03g0645100protein(Fragment)OS=Oryzasativasubsp.japonicaGN=Os03g0645100PE=4SV=1	sp|Q2QM55|ODPB3_ORYSJPyruvatedehydrogenaseE1componentsubunitbeta-3,chloroplasticOS=Oryzasativasubsp.japonicaGN=Os12g0616900PE=2SV=1;tr|A0A0P0W0N2|A0A0P0W0N2_ORYSJOs03g0645100protein(Fragment)OS=Oryzasativasubsp.japonicaGN=Os03g0645100PE=4SV=1;tr|A0A0N7KHQ4|A0A0N7KHQ4_ORYSJOs03g0645100protein(Fragment)OS=Oryzasativasubsp.japonicaGN=Os03g0645100PE=4SV=1	9;6;6	9;6;6	3;0;0	;;	3	9	9	3	7	8	6	7	8	6	9	6	8	8	7	7	7	8	6	7	8	6	9	6	8	8	7	7	3	3	3	3	3	3	3	2	3	3	3	2	31.5	31.5	12.3	42.12
sp|Q2QMB3|LOL2_ORYSJProteinLOL2OS=Oryzasativasubsp.japonicaGN=LOL2PE=2SV=1;sp|Q6ASS2|LOL3_ORYSJProteinLOL3OS=Oryzasativasubsp.japonicaGN=LOL3PE=2SV=1	sp|Q2QMB3|LOL2_ORYSJProteinLOL2OS=Oryzasativasubsp.japonicaGN=LOL2PE=2SV=1;sp|Q6ASS2|LOL3_ORYSJProteinLOL3OS=Oryzasativasubsp.japonicaGN=LOL3PE=2SV=1	1;1	1;1	1;1	;	2	1	1	1	0	1	1	1	1	0	0	1	0	0	0	0	0	1	1	1	1	0	0	1	0	0	0	0	0	1	1	1	1	0	0	1	0	0	0	0	6.4	6.4	6.4	18.054
sp|Q2QMG2|MCCA_ORYSJMethylcrotonoyl-CoAcarboxylasesubunitalpha,mitochondrialOS=Oryzasativasubsp.japonicaGN=MCCAPE=2SV=2;tr|A0A0P0YBZ2|A0A0P0YBZ2_ORYSJOs12g0605800protein(Fragment)OS=Oryzasativasubsp.japonicaGN=Os12g0605800PE=4SV=1;tr|A0A0P0YCK7|A0A0P0YCK7_ORYSJOs12g0605800proteinOS=Oryzasativasubsp.japonicaGN=Os12g0605800PE=4SV=1	sp|Q2QMG2|MCCA_ORYSJMethylcrotonoyl-CoAcarboxylasesubunitalpha,mitochondrialOS=Oryzasativasubsp.japonicaGN=MCCAPE=2SV=2;tr|A0A0P0YBZ2|A0A0P0YBZ2_ORYSJOs12g0605800protein(Fragment)OS=Oryzasativasubsp.japonicaGN=Os12g0605800PE=4SV=1	5;3;2	5;3;2	5;3;2	;	3	5	5	5	3	3	2	4	2	3	4	4	4	4	4	4	3	3	2	4	2	3	4	4	4	4	4	4	3	3	2	4	2	3	4	4	4	4	4	4	9.1	9.1	9.1	80.283
sp|Q2QMN7|UAH_ORYSJProbableureidoglycolatehydrolaseOS=Oryzasativasubsp.japonicaGN=UAHPE=1SV=2;tr|A0A0P0YBW4|A0A0P0YBW4_ORYSJOs12g0597500protein(Fragment)OS=Oryzasativasubsp.japonicaGN=Os12g0597500PE=4SV=1	sp|Q2QMN7|UAH_ORYSJProbableureidoglycolatehydrolaseOS=Oryzasativasubsp.japonicaGN=UAHPE=1SV=2;tr|A0A0P0YBW4|A0A0P0YBW4_ORYSJOs12g0597500protein(Fragment)OS=Oryzasativasubsp.japonicaGN=Os12g0597500PE=4SV=1	13;11	13;11	13;11	;	2	13	13	13	9	12	11	9	12	12	11	11	11	11	11	12	9	12	11	9	12	12	11	11	11	11	11	12	9	12	11	9	12	12	11	11	11	11	11	12	32.2	32.2	32.2	51.715
sp|Q2QNF7|DAPF_ORYSJDiaminopimelateepimerase,chloroplasticOS=Oryzasativasubsp.japonicaGN=DAPFPE=2SV=1	sp|Q2QNF7|DAPF_ORYSJDiaminopimelateepimerase,chloroplasticOS=Oryzasativasubsp.japonicaGN=DAPFPE=2SV=1	8	8	8		1	8	8	8	3	6	4	5	5	5	2	4	6	4	3	5	3	6	4	5	5	5	2	4	6	4	3	5	3	6	4	5	5	5	2	4	6	4	3	5	28.5	28.5	28.5	37.83
sp|Q2QNG7|ACLA3_ORYSJATP-citratesynthasealphachainprotein3OS=Oryzasativasubsp.japonicaGN=ACLA-3PE=2SV=1	sp|Q2QNG7|ACLA3_ORYSJATP-citratesynthasealphachainprotein3OS=Oryzasativasubsp.japonicaGN=ACLA-3PE=2SV=1	9	4	4		1	9	4	4	8	8	3	8	7	9	9	9	7	6	6	6	3	3	1	3	2	4	4	4	3	3	2	3	3	3	1	3	2	4	4	4	3	3	2	3	24.1	11.6	11.6	46.794
sp|Q2QQ99|SP1L3_ORYSJProteinSPIRAL1-like3OS=Oryzasativasubsp.japonicaGN=Os12g0502000PE=3SV=1	sp|Q2QQ99|SP1L3_ORYSJProteinSPIRAL1-like3OS=Oryzasativasubsp.japonicaGN=Os12g0502000PE=3SV=1	4	4	4		1	4	4	4	4	4	4	4	3	4	4	4	4	4	4	4	4	4	4	4	3	4	4	4	4	4	4	4	4	4	4	4	3	4	4	4	4	4	4	4	76.2	76.2	76.2	10.22
sp|Q2QS13|UGDH5_ORYSJUDP-glucose6-dehydrogenase5OS=Oryzasativasubsp.japonicaGN=UGD5PE=2SV=1;sp|B7F958|UGDH2_ORYSJUDP-glucose6-dehydrogenase2OS=Oryzasativasubsp.japonicaGN=UGD2PE=2SV=1	sp|Q2QS13|UGDH5_ORYSJUDP-glucose6-dehydrogenase5OS=Oryzasativasubsp.japonicaGN=UGD5PE=2SV=1	24;3	6;0	5;0		2	24	6	5	19	22	22	23	23	20	21	23	19	21	19	20	3	6	5	6	6	5	6	6	4	6	5	5	2	5	4	5	5	4	5	5	3	5	4	4	59.4	21.5	17.9	52.918
sp|Q2QS14|UGDH4_ORYSJUDP-glucose6-dehydrogenase4OS=Oryzasativasubsp.japonicaGN=UGD4PE=2SV=1	sp|Q2QS14|UGDH4_ORYSJUDP-glucose6-dehydrogenase4OS=Oryzasativasubsp.japonicaGN=UGD4PE=2SV=1	25	25	3		1	25	25	3	22	23	23	24	24	22	21	23	21	19	19	19	22	23	23	24	24	22	21	23	21	19	19	19	2	3	3	3	3	3	3	3	3	1	2	1	62.3	62.3	12.3	52.854
sp|Q2QTY2|C3H65_ORYSJZincfingerCCCHdomain-containingprotein65OS=Oryzasativasubsp.japonicaGN=Os12g0278800PE=2SV=1	sp|Q2QTY2|C3H65_ORYSJZincfingerCCCHdomain-containingprotein65OS=Oryzasativasubsp.japonicaGN=Os12g0278800PE=2SV=1	4	4	4		1	4	4	4	2	2	2	2	3	1	3	4	2	1	3	4	2	2	2	2	3	1	3	4	2	1	3	4	2	2	2	2	3	1	3	4	2	1	3	4	8.9	8.9	8.9	57.305
sp|Q2QWT4|DPNP_ORYSJ3'(2'),5'-bisphosphatenucleotidaseOS=Oryzasativasubsp.japonicaGN=Os12g0183300PE=2SV=1;tr|A0A0N7KTP2|A0A0N7KTP2_ORYSJOs12g0183300protein(Fragment)OS=Oryzasativasubsp.japonicaGN=Os12g0183300PE=4SV=1	sp|Q2QWT4|DPNP_ORYSJ3'(2'),5'-bisphosphatenucleotidaseOS=Oryzasativasubsp.japonicaGN=Os12g0183300PE=2SV=1;tr|A0A0N7KTP2|A0A0N7KTP2_ORYSJOs12g0183300protein(Fragment)OS=Oryzasativasubsp.japonicaGN=Os12g0183300PE=4SV=1	9;5	9;5	9;5	;	2	9	9	9	7	7	8	9	7	6	9	7	8	7	8	8	7	7	8	9	7	6	9	7	8	7	8	8	7	7	8	9	7	6	9	7	8	7	8	8	32.1	32.1	32.1	37.48
sp|Q2QX01|GRS12_ORYSJMonothiolglutaredoxin-S12,chloroplasticOS=Oryzasativasubsp.japonicaGN=GRXS12PE=2SV=1	sp|Q2QX01|GRS12_ORYSJMonothiolglutaredoxin-S12,chloroplasticOS=Oryzasativasubsp.japonicaGN=GRXS12PE=2SV=1	2	2	2		1	2	2	2	0	1	2	2	2	2	2	2	0	2	1	1	0	1	2	2	2	2	2	2	0	2	1	1	0	1	2	2	2	2	2	2	0	2	1	1	7.7	7.7	7.7	30.589
sp|Q2QXR8|KPYC2_ORYSJPyruvatekinase2,cytosolicOS=Oryzasativasubsp.japonicaGN=Os12g0145700PE=2SV=1	sp|Q2QXR8|KPYC2_ORYSJPyruvatekinase2,cytosolicOS=Oryzasativasubsp.japonicaGN=Os12g0145700PE=2SV=1	13	13	2		1	13	13	2	11	10	9	10	10	8	11	12	9	11	10	13	11	10	9	10	10	8	11	12	9	11	10	13	1	1	0	1	1	0	1	1	1	1	1	2	29.8	29.8	4.7	57.441
sp|Q2QYL3|NLTP3_ORYSJNon-specificlipid-transferprotein3OS=Oryzasativasubsp.japonicaGN=LTP110-APE=2SV=1	sp|Q2QYL3|NLTP3_ORYSJNon-specificlipid-transferprotein3OS=Oryzasativasubsp.japonicaGN=LTP110-APE=2SV=1	3	3	3		1	3	3	3	3	3	3	2	3	2	3	3	2	3	3	3	3	3	3	2	3	2	3	3	2	3	3	3	3	3	3	2	3	2	3	3	2	3	3	3	30.6	30.6	30.6	12.145
sp|Q2RBN7|CLH1_ORYSJClathrinheavychain1OS=Oryzasativasubsp.japonicaGN=Os11g0104900PE=3SV=1;sp|Q2QYW2|CLH2_ORYSJClathrinheavychain2OS=Oryzasativasubsp.japonicaGN=Os12g0104800PE=3SV=1;tr|A0A0P0Y653|A0A0P0Y653_ORYSJOs12g0104766proteinOS=Oryzasativasubsp.japonicaGN=Os12g0104766PE=4SV=1;tr|A0A0P0XY01|A0A0P0XY01_ORYSJOs11g0104866proteinOS=Oryzasativasubsp.japonicaGN=Os11g0104866PE=4SV=1;tr|A0A0P0XY45|A…	sp|Q2RBN7|CLH1_ORYSJClathrinheavychain1OS=Oryzasativasubsp.japonicaGN=Os11g0104900PE=3SV=1;sp|Q2QYW2|CLH2_ORYSJClathrinheavychain2OS=Oryzasativasubsp.japonicaGN=Os12g0104800PE=3SV=1;tr|A0A0P0Y653|A0A0P0Y653_ORYSJOs12g0104766proteinOS=Oryzasativasubsp.japonicaGN=Os12g0104766PE=4SV=1;tr|A0A0P0XY01|A0A0P0XY01_ORYSJOs11g0104866proteinOS=Oryzasativasubsp.japonicaGN=Os11g0104866PE=4SV=1	20;20;11;11;6	20;20;11;11;6	20;20;11;11;6	;;;	5	20	20	20	14	10	8	11	10	14	12	14	13	11	9	12	14	10	8	11	10	14	12	14	13	11	9	12	14	10	8	11	10	14	12	14	13	11	9	12	14.5	14.5	14.5	193.34
sp|Q2QZL4|U2A2B_ORYSJSplicingfactorU2aflargesubunitBOS=Oryzasativasubsp.japonicaGN=U2AF65BPE=3SV=2	sp|Q2QZL4|U2A2B_ORYSJSplicingfactorU2aflargesubunitBOS=Oryzasativasubsp.japonicaGN=U2AF65BPE=3SV=2	4	4	1		1	4	4	1	4	4	4	4	4	4	4	4	4	4	4	3	4	4	4	4	4	4	4	4	4	4	4	3	1	1	1	1	1	1	1	1	1	1	1	1	8	8	2	61.359
sp|Q2R0W8|SP1L2_ORYSJProteinSPIRAL1-like2OS=Oryzasativasubsp.japonicaGN=Os11g0629400PE=3SV=1	sp|Q2R0W8|SP1L2_ORYSJProteinSPIRAL1-like2OS=Oryzasativasubsp.japonicaGN=Os11g0629400PE=3SV=1	4	4	4		1	4	4	4	1	1	2	1	1	1	2	4	4	4	4	3	1	1	2	1	1	1	2	4	4	4	4	3	1	1	2	1	1	1	2	4	4	4	4	3	63.5	63.5	63.5	11.326
sp|Q2R1M8|RH52C_ORYSJDEAD-boxATP-dependentRNAhelicase52COS=Oryzasativasubsp.japonicaGN=Os11g0599500PE=3SV=1	sp|Q2R1M8|RH52C_ORYSJDEAD-boxATP-dependentRNAhelicase52COS=Oryzasativasubsp.japonicaGN=Os11g0599500PE=3SV=1	9	6	6		1	9	6	6	5	7	9	9	9	9	5	5	5	7	7	7	4	5	6	6	6	6	4	3	4	4	5	4	4	5	6	6	6	6	4	3	4	4	5	4	18	12.2	12.2	65.987
sp|Q2R1V8|GME2_ORYSJGDP-mannose3,5-epimerase2OS=Oryzasativasubsp.japonicaGN=GME-2PE=2SV=2	sp|Q2R1V8|GME2_ORYSJGDP-mannose3,5-epimerase2OS=Oryzasativasubsp.japonicaGN=GME-2PE=2SV=2	20	9	9		1	20	9	9	19	18	17	17	19	18	17	18	18	17	16	19	9	8	7	8	8	8	6	7	7	7	5	8	9	8	7	8	8	8	6	7	7	7	5	8	56.6	24.5	24.5	42.132
sp|Q2R2W2|14334_ORYSJ14-3-3-likeproteinGF14-DOS=Oryzasativasubsp.japonicaGN=GF14DPE=1SV=1	sp|Q2R2W2|14334_ORYSJ14-3-3-likeproteinGF14-DOS=Oryzasativasubsp.japonicaGN=GF14DPE=1SV=1	8	3	3		1	8	3	3	7	5	4	6	4	7	5	6	5	4	6	5	2	1	0	1	0	2	1	1	1	0	1	1	2	1	0	1	0	2	1	1	1	0	1	1	37	18.1	18.1	29.261
sp|Q2R480|6PGD2_ORYSJ6-phosphogluconatedehydrogenase,decarboxylating2,chloroplasticOS=Oryzasativasubsp.japonicaGN=G6PGH2PE=2SV=1;tr|A0A0P0Y2C4|A0A0P0Y2C4_ORYSJOs11g0484500protein(Fragment)OS=Oryzasativasubsp.japonicaGN=Os11g0484500PE=4SV=1	sp|Q2R480|6PGD2_ORYSJ6-phosphogluconatedehydrogenase,decarboxylating2,chloroplasticOS=Oryzasativasubsp.japonicaGN=G6PGH2PE=2SV=1;tr|A0A0P0Y2C4|A0A0P0Y2C4_ORYSJOs11g0484500protein(Fragment)OS=Oryzasativasubsp.japonicaGN=Os11g0484500PE=4SV=1	7;6	6;6	6;6	;	2	7	6	6	7	6	6	6	6	6	6	5	6	6	6	6	6	5	5	5	5	5	5	4	5	5	5	5	6	5	5	5	5	5	5	4	5	5	5	5	13.8	12	12	54.299
sp|Q2R483|MTBC_ORYSJProbablebifunctionalmethylthioribulose-1-phosphatedehydratase/enolase-phosphataseE1OS=Oryzasativasubsp.japonicaGN=Os11g0484000PE=2SV=1	sp|Q2R483|MTBC_ORYSJProbablebifunctionalmethylthioribulose-1-phosphatedehydratase/enolase-phosphataseE1OS=Oryzasativasubsp.japonicaGN=Os11g0484000PE=2SV=1	15	15	15		1	15	15	15	11	8	9	11	10	9	11	14	14	13	12	12	11	8	9	11	10	9	11	14	14	13	12	12	11	8	9	11	10	9	11	14	14	13	12	12	37.6	37.6	37.6	56.959
tr|A0A0P0Y253|A0A0P0Y253_ORYSJOs11g0472000protein(Fragment)OS=Oryzasativasubsp.japonicaGN=Os11g0472000PE=4SV=1;sp|Q2R4J4|C3H63_ORYSJZincfingerCCCHdomain-containingprotein63OS=Oryzasativasubsp.japonicaGN=Os11g0472000PE=2SV=2;sp|Q2QT65|C3H66_ORYSJZincfingerCCCHdomain-containingprotein66OS=Oryzasativasubsp.japonicaGN=Os12g0405100PE=2SV=1	tr|A0A0P0Y253|A0A0P0Y253_ORYSJOs11g0472000protein(Fragment)OS=Oryzasativasubsp.japonicaGN=Os11g0472000PE=4SV=1;sp|Q2R4J4|C3H63_ORYSJZincfingerCCCHdomain-containingprotein63OS=Oryzasativasubsp.japonicaGN=Os11g0472000PE=2SV=2;sp|Q2QT65|C3H66_ORYSJZincfingerCCCHdomain-containingprotein66OS=Oryzasativasubsp.japonicaGN=Os12g0405100PE=2SV=1	2;2;1	2;2;1	2;2;1	;;	3	2	2	2	1	2	2	2	2	2	1	1	2	1	2	1	1	2	2	2	2	2	1	1	2	1	2	1	1	2	2	2	2	2	1	1	2	1	2	1	5.3	5.3	5.3	45.521
sp|Q2R4Z8|DH16D_ORYSJDehydrinRab16DOS=Oryzasativasubsp.japonicaGN=RAB16DPE=2SV=1	sp|Q2R4Z8|DH16D_ORYSJDehydrinRab16DOS=Oryzasativasubsp.japonicaGN=RAB16DPE=2SV=1	5	5	5		1	5	5	5	3	2	4	1	3	4	4	4	5	4	4	4	3	2	4	1	3	4	4	4	5	4	4	4	3	2	4	1	3	4	4	4	5	4	4	4	59.6	59.6	59.6	15.552
sp|Q2R8Z5|ADH1_ORYSJAlcoholdehydrogenase1OS=Oryzasativasubsp.japonicaGN=ADH1PE=2SV=2	sp|Q2R8Z5|ADH1_ORYSJAlcoholdehydrogenase1OS=Oryzasativasubsp.japonicaGN=ADH1PE=2SV=2	6	4	4		1	6	4	4	4	5	5	5	5	5	5	5	5	5	5	5	2	3	4	3	3	3	3	3	3	3	3	3	2	3	4	3	3	3	3	3	3	3	3	3	19	13.7	13.7	40.984
tr|A0A0P0WTA4|A0A0P0WTA4_ORYSJOs06g0159725protein(Fragment)OS=Oryzasativasubsp.japonicaGN=Os06g0159725PE=3SV=1;sp|Q2RAD9|H32_ORYSJHistoneH3.2OS=Oryzasativasubsp.japonicaGN=Os01g0866200PE=3SV=1;tr|A0A0P0WSK4|A0A0P0WSK4_ORYSJOs06g0160100protein(Fragment)OS=Oryzasativasubsp.japonicaGN=Os06g0160100PE=3SV=1;tr|A0A0P0WA64|A0A0P0WA64_ORYSJOs04g0419600proteinOS=Oryzasativasubsp.japonicaGN=Os04g0419600PE=…	tr|A0A0P0WTA4|A0A0P0WTA4_ORYSJOs06g0159725protein(Fragment)OS=Oryzasativasubsp.japonicaGN=Os06g0159725PE=3SV=1;sp|Q2RAD9|H32_ORYSJHistoneH3.2OS=Oryzasativasubsp.japonicaGN=Os01g0866200PE=3SV=1;tr|A0A0P0WSK4|A0A0P0WSK4_ORYSJOs06g0160100protein(Fragment)OS=Oryzasativasubsp.japonicaGN=Os06g0160100PE=3SV=1;tr|A0A0P0WA64|A0A0P0WA64_ORYSJOs04g0419600proteinOS=Oryzasativasubsp.japonicaGN=Os04g0419600PE=…	3;3;3;3;1;1	1;1;1;1;0;1	1;1;1;1;0;1	;;;	6	3	1	1	3	3	3	3	3	3	3	3	3	3	3	3	1	1	1	1	1	1	1	1	1	1	1	1	1	1	1	1	1	1	1	1	1	1	1	1	17.4	6.8	6.8	14.88
sp|Q2RAK2|KPYC1_ORYSJPyruvatekinase1,cytosolicOS=Oryzasativasubsp.japonicaGN=Os11g0148500PE=1SV=1	sp|Q2RAK2|KPYC1_ORYSJPyruvatekinase1,cytosolicOS=Oryzasativasubsp.japonicaGN=Os11g0148500PE=1SV=1	13	2	2		1	13	2	2	11	11	11	11	11	10	12	13	10	12	11	13	1	2	2	2	2	2	2	2	2	2	2	2	1	2	2	2	2	2	2	2	2	2	2	2	31.3	6.3	6.3	57.319
sp|Q336R9|MSRA4_ORYSJPeptidemethioninesulfoxidereductaseA4,chloroplasticOS=Oryzasativasubsp.japonicaGN=MSRA4PE=2SV=2	sp|Q336R9|MSRA4_ORYSJPeptidemethioninesulfoxidereductaseA4,chloroplasticOS=Oryzasativasubsp.japonicaGN=MSRA4PE=2SV=2	6	6	5		1	6	6	5	4	3	4	4	4	3	5	4	5	2	3	4	4	3	4	4	4	3	5	4	5	2	3	4	3	2	3	3	3	2	4	3	4	2	2	3	24.7	24.7	20.9	28.639
sp|Q336T5|EXPB3_ORYSJExpansin-B3OS=Oryzasativasubsp.japonicaGN=EXPB3PE=2SV=2;tr|A0A0N7KS70|A0A0N7KS70_ORYSJOs10g0555900protein(Fragment)OS=Oryzasativasubsp.japonicaGN=Os10g0555900PE=3SV=1	sp|Q336T5|EXPB3_ORYSJExpansin-B3OS=Oryzasativasubsp.japonicaGN=EXPB3PE=2SV=2;tr|A0A0N7KS70|A0A0N7KS70_ORYSJOs10g0555900protein(Fragment)OS=Oryzasativasubsp.japonicaGN=Os10g0555900PE=3SV=1	10;8	8;6	8;6	;	2	10	8	8	8	8	7	6	7	6	9	10	7	10	10	9	6	6	5	4	5	4	7	8	6	8	8	7	6	6	5	4	5	4	7	8	6	8	8	7	49.3	42.9	42.9	29.191
sp|Q336X9|MPK6_ORYSJMitogen-activatedproteinkinase6OS=Oryzasativasubsp.japonicaGN=MPK6PE=2SV=1;sp|Q5J4W4|MPK2_ORYSJMitogen-activatedproteinkinase2OS=Oryzasativasubsp.japonicaGN=MPK2PE=2SV=1	sp|Q336X9|MPK6_ORYSJMitogen-activatedproteinkinase6OS=Oryzasativasubsp.japonicaGN=MPK6PE=2SV=1	3;1	3;1	3;1		2	3	3	3	0	2	2	2	1	3	2	3	3	2	3	1	0	2	2	2	1	3	2	3	3	2	3	1	0	2	2	2	1	3	2	3	3	2	3	1	10.1	10.1	10.1	42.772
sp|Q337B8|ETFQO_ORYSJElectrontransferflavoprotein-ubiquinoneoxidoreductase,mitochondrialOS=Oryzasativasubsp.japonicaGN=Os10g0516300PE=3SV=1;tr|A0A0P0XW74|A0A0P0XW74_ORYSJOs10g0516300protein(Fragment)OS=Oryzasativasubsp.japonicaGN=Os10g0516300PE=4SV=1	sp|Q337B8|ETFQO_ORYSJElectrontransferflavoprotein-ubiquinoneoxidoreductase,mitochondrialOS=Oryzasativasubsp.japonicaGN=Os10g0516300PE=3SV=1;tr|A0A0P0XW74|A0A0P0XW74_ORYSJOs10g0516300protein(Fragment)OS=Oryzasativasubsp.japonicaGN=Os10g0516300PE=4SV=1	2;1	2;1	2;1	;	2	2	2	2	1	2	1	2	1	2	1	1	1	2	2	1	1	2	1	2	1	2	1	1	1	2	2	1	1	2	1	2	1	2	1	1	1	2	2	1	3.5	3.5	3.5	63.471
sp|Q35322|NDUS3_ORYSJNADHdehydrogenase[ubiquinone]iron-sulfurprotein3OS=Oryzasativasubsp.japonicaGN=NAD9PE=2SV=2;tr|A0A0P0Y9J6|A0A0P0Y9J6_ORYSJOs12g0422971protein(Fragment)OS=Oryzasativasubsp.japonicaGN=Os12g0422971PE=4SV=1	sp|Q35322|NDUS3_ORYSJNADHdehydrogenase[ubiquinone]iron-sulfurprotein3OS=Oryzasativasubsp.japonicaGN=NAD9PE=2SV=2	3;1	3;1	3;1		2	3	3	3	3	1	0	3	1	1	0	1	1	1	1	2	3	1	0	3	1	1	0	1	1	1	1	2	3	1	0	3	1	1	0	1	1	1	1	2	17.9	17.9	17.9	22.991
sp|Q40636|EXPA2_ORYSJExpansin-A2OS=Oryzasativasubsp.japonicaGN=EXPA2PE=2SV=2;sp|Q852A1|EXPA7_ORYSJExpansin-A7OS=Oryzasativasubsp.japonicaGN=EXPA7PE=2SV=1;sp|Q6ZGU9|EXPA5_ORYSJExpansin-A5OS=Oryzasativasubsp.japonicaGN=EXPA5PE=2SV=1	sp|Q40636|EXPA2_ORYSJExpansin-A2OS=Oryzasativasubsp.japonicaGN=EXPA2PE=2SV=2;sp|Q852A1|EXPA7_ORYSJExpansin-A7OS=Oryzasativasubsp.japonicaGN=EXPA7PE=2SV=1;sp|Q6ZGU9|EXPA5_ORYSJExpansin-A5OS=Oryzasativasubsp.japonicaGN=EXPA5PE=2SV=1	1;1;1	1;1;1	1;1;1	;;	3	1	1	1	1	1	1	0	1	0	1	1	1	1	1	1	1	1	1	0	1	0	1	1	1	1	1	1	1	1	1	0	1	0	1	1	1	1	1	1	3.6	3.6	3.6	26.673
sp|Q40648|KCAB_ORYSJProbablevoltage-gatedpotassiumchannelsubunitbetaOS=Oryzasativasubsp.japonicaGN=KOB1PE=1SV=2	sp|Q40648|KCAB_ORYSJProbablevoltage-gatedpotassiumchannelsubunitbetaOS=Oryzasativasubsp.japonicaGN=KOB1PE=1SV=2	9	9	9		1	9	9	9	6	7	6	7	7	8	5	7	7	7	5	5	6	7	6	7	7	8	5	7	7	7	5	5	6	7	6	7	7	8	5	7	7	7	5	5	31.1	31.1	31.1	36.449
sp|Q40665|TBB3_ORYSJTubulinbeta-3chainOS=Oryzasativasubsp.japonicaGN=TUBB3PE=2SV=2;sp|P46265|TBB5_ORYSJTubulinbeta-5chainOS=Oryzasativasubsp.japonicaGN=TUBB5PE=1SV=1;tr|A0A0P0VF92|A0A0P0VF92_ORYSJOs02g0167300protein(Fragment)OS=Oryzasativasubsp.japonicaGN=Os02g0167300PE=3SV=1	sp|Q40665|TBB3_ORYSJTubulinbeta-3chainOS=Oryzasativasubsp.japonicaGN=TUBB3PE=2SV=2;sp|P46265|TBB5_ORYSJTubulinbeta-5chainOS=Oryzasativasubsp.japonicaGN=TUBB5PE=1SV=1;tr|A0A0P0VF92|A0A0P0VF92_ORYSJOs02g0167300protein(Fragment)OS=Oryzasativasubsp.japonicaGN=Os02g0167300PE=3SV=1	26;24;15	26;24;15	4;2;0	;;	3	26	26	4	22	25	25	25	25	25	25	24	25	24	22	23	22	25	25	25	25	25	25	24	25	24	22	23	4	4	4	4	4	4	4	4	4	4	4	4	67.7	67.7	14.6	50.121
sp|Q40680|EF1D1_ORYSJElongationfactor1-delta1OS=Oryzasativasubsp.japonicaGN=Os07g0614500PE=2SV=3;tr|A0A0P0X986|A0A0P0X986_ORYSJOs07g0614500protein(Fragment)OS=Oryzasativasubsp.japonicaGN=Os07g0614500PE=3SV=1	sp|Q40680|EF1D1_ORYSJElongationfactor1-delta1OS=Oryzasativasubsp.japonicaGN=Os07g0614500PE=2SV=3	10;3	9;2	7;1		2	10	9	7	10	10	10	10	9	10	10	9	10	10	10	9	9	9	9	9	8	9	9	8	9	9	9	8	7	7	7	7	6	7	7	6	7	7	7	6	43.7	39.7	35.4	24.862
sp|Q40682|EF1D2_ORYSJElongationfactor1-delta2OS=Oryzasativasubsp.japonicaGN=Os03g0406200PE=2SV=3	sp|Q40682|EF1D2_ORYSJElongationfactor1-delta2OS=Oryzasativasubsp.japonicaGN=Os03g0406200PE=2SV=3	8	5	5		1	8	5	5	6	8	6	7	6	6	7	7	5	7	6	7	3	5	3	4	3	3	4	4	2	4	3	4	3	5	3	4	3	3	4	4	2	4	3	4	39.4	27.4	27.4	24.654
sp|Q40731|STAD5_ORYSJStearoyl-[acyl-carrier-protein]9-desaturase5,chloroplasticOS=Oryzasativasubsp.japonicaGN=Os04g0379900PE=2SV=2	sp|Q40731|STAD5_ORYSJStearoyl-[acyl-carrier-protein]9-desaturase5,chloroplasticOS=Oryzasativasubsp.japonicaGN=Os04g0379900PE=2SV=2	7	7	6		1	7	7	6	4	6	3	5	5	5	4	4	2	2	2	2	4	6	3	5	5	5	4	4	2	2	2	2	4	5	3	5	5	4	3	3	2	2	2	2	22.1	22.1	19.2	44.341
sp|Q42456|ASPR1_ORYSJAsparticproteinaseoryzasin-1OS=Oryzasativasubsp.japonicaGN=Os05g0567100PE=2SV=2;tr|A0A0P0WR25|A0A0P0WR25_ORYSJOs05g0567100proteinOS=Oryzasativasubsp.japonicaGN=Os05g0567100PE=3SV=1	sp|Q42456|ASPR1_ORYSJAsparticproteinaseoryzasin-1OS=Oryzasativasubsp.japonicaGN=Os05g0567100PE=2SV=2;tr|A0A0P0WR25|A0A0P0WR25_ORYSJOs05g0567100proteinOS=Oryzasativasubsp.japonicaGN=Os05g0567100PE=3SV=1	9;5	9;5	8;4	;	2	9	9	8	6	6	7	6	7	7	9	8	9	9	8	8	6	6	7	6	7	7	9	8	9	9	8	8	5	5	6	5	6	6	8	7	8	8	7	7	23.6	23.6	21.2	54.073
sp|Q42971|ENO_ORYSJEnolaseOS=Oryzasativasubsp.japonicaGN=ENO1PE=1SV=2;tr|A0A0N7KRH6|A0A0N7KRH6_ORYSJOs10g0167300proteinOS=Oryzasativasubsp.japonicaGN=Os10g0167300PE=3SV=1	sp|Q42971|ENO_ORYSJEnolaseOS=Oryzasativasubsp.japonicaGN=ENO1PE=1SV=2;tr|A0A0N7KRH6|A0A0N7KRH6_ORYSJOs10g0167300proteinOS=Oryzasativasubsp.japonicaGN=Os10g0167300PE=3SV=1	26;25	26;25	9;8	;	2	26	26	9	23	24	23	25	26	24	24	25	24	23	24	23	23	24	23	25	26	24	24	25	24	23	24	23	8	9	8	9	9	8	9	9	8	8	9	8	69.3	69.3	32.1	47.972
sp|Q42972|MDHG_ORYSJMalatedehydrogenase,glyoxysomalOS=Oryzasativasubsp.japonicaGN=Os12g0632700PE=1SV=3	sp|Q42972|MDHG_ORYSJMalatedehydrogenase,glyoxysomalOS=Oryzasativasubsp.japonicaGN=Os12g0632700PE=1SV=3	10	10	9		1	10	10	9	8	8	10	10	9	5	9	8	9	7	6	8	8	8	10	10	9	5	9	8	9	7	6	8	7	7	9	9	8	4	8	7	8	7	6	7	32	32	28.7	37.385
tr|A0A0P0UZH3|A0A0P0UZH3_ORYSJOs01g0172400protein(Fragment)OS=Oryzasativasubsp.japonicaGN=Os01g0172400PE=4SV=1;sp|Q43007|PLDA1_ORYSJPhospholipaseDalpha1OS=Oryzasativasubsp.japonicaGN=PLD1PE=1SV=2;tr|A0A0P0UYT9|A0A0P0UYT9_ORYSJOs01g0172400protein(Fragment)OS=Oryzasativasubsp.japonicaGN=Os01g0172400PE=4SV=1;sp|P93844|PLDA2_ORYSJPhospholipaseDalpha2OS=Oryzasativasubsp.japonicaGN=PLD2PE=2SV=2;tr|Q65X…	tr|A0A0P0UZH3|A0A0P0UZH3_ORYSJOs01g0172400protein(Fragment)OS=Oryzasativasubsp.japonicaGN=Os01g0172400PE=4SV=1;sp|Q43007|PLDA1_ORYSJPhospholipaseDalpha1OS=Oryzasativasubsp.japonicaGN=PLD1PE=1SV=2	18;18;8;3;3;2	18;18;8;3;3;2	15;15;5;1;2;1	;	6	18	18	15	12	12	12	14	12	14	17	17	14	12	11	13	12	12	12	14	12	14	17	17	14	12	11	13	10	10	10	12	10	13	14	15	13	11	11	12	29	29	23.9	85.198
sp|Q43008|SODM_ORYSJSuperoxidedismutase[Mn],mitochondrialOS=Oryzasativasubsp.japonicaGN=SODAPE=2SV=2	sp|Q43008|SODM_ORYSJSuperoxidedismutase[Mn],mitochondrialOS=Oryzasativasubsp.japonicaGN=SODAPE=2SV=2	8	8	8		1	8	8	8	7	7	7	7	6	6	6	7	6	6	6	6	7	7	7	7	6	6	6	7	6	6	6	6	7	7	7	7	6	6	6	7	6	6	6	6	39.8	39.8	39.8	24.997
sp|Q43594|TBB1_ORYSJTubulinbeta-1chainOS=Oryzasativasubsp.japonicaGN=TUBB1PE=2SV=2	sp|Q43594|TBB1_ORYSJTubulinbeta-1chainOS=Oryzasativasubsp.japonicaGN=TUBB1PE=2SV=2	25	2	1		1	25	2	1	20	24	22	23	23	22	23	23	23	23	20	21	2	2	2	2	2	2	2	2	2	2	2	2	1	1	1	1	1	1	1	1	1	1	1	1	64.9	6.3	2.5	50.285
tr|A0A0N7KLE2|A0A0N7KLE2_ORYSJOs06g0108600protein(Fragment)OS=Oryzasativasubsp.japonicaGN=Os06g0108600PE=4SV=1;sp|Q4PR49|EXP17_ORYSJExpansin-A17OS=Oryzasativasubsp.japonicaGN=EXPA17PE=2SV=2	tr|A0A0N7KLE2|A0A0N7KLE2_ORYSJOs06g0108600protein(Fragment)OS=Oryzasativasubsp.japonicaGN=Os06g0108600PE=4SV=1;sp|Q4PR49|EXP17_ORYSJExpansin-A17OS=Oryzasativasubsp.japonicaGN=EXPA17PE=2SV=2	1;1	1;1	1;1	;	2	1	1	1	1	1	1	1	0	1	0	0	1	1	1	1	1	1	1	1	0	1	0	0	1	1	1	1	1	1	1	1	0	1	0	0	1	1	1	1	3.7	3.7	3.7	28.68
sp|Q53JY8|ACLA1_ORYSJATP-citratesynthasesubunitalphachainprotein1OS=Oryzasativasubsp.japonicaGN=ACLA-1PE=3SV=2;sp|Q2QZ86|ACLA2_ORYSJATP-citratesynthasealphachainprotein2OS=Oryzasativasubsp.japonicaGN=ACLA-2PE=2SV=2;tr|A0A0P0Y5P9|A0A0P0Y5P9_ORYSJOs11g0693800proteinOS=Oryzasativasubsp.japonicaGN=Os11g0693800PE=4SV=1	sp|Q53JY8|ACLA1_ORYSJATP-citratesynthasesubunitalphachainprotein1OS=Oryzasativasubsp.japonicaGN=ACLA-1PE=3SV=2;sp|Q2QZ86|ACLA2_ORYSJATP-citratesynthasealphachainprotein2OS=Oryzasativasubsp.japonicaGN=ACLA-2PE=2SV=2	10;9;4	10;9;4	5;4;2	;	3	10	10	5	9	8	3	9	7	8	9	9	8	5	6	5	9	8	3	9	7	8	9	9	8	5	6	5	4	3	1	4	2	3	4	4	4	2	2	2	32.2	32.2	19.2	45.004
sp|Q53LQ0|PDI11_ORYSJProteindisulfideisomerase-like1-1OS=Oryzasativasubsp.japonicaGN=PDIL1-1PE=2SV=1;tr|A0A0P0XZP3|A0A0P0XZP3_ORYSJProteindisulfide-isomerase(Fragment)OS=Oryzasativasubsp.japonicaGN=Os11g0199200PE=3SV=1	sp|Q53LQ0|PDI11_ORYSJProteindisulfideisomerase-like1-1OS=Oryzasativasubsp.japonicaGN=PDIL1-1PE=2SV=1;tr|A0A0P0XZP3|A0A0P0XZP3_ORYSJProteindisulfide-isomerase(Fragment)OS=Oryzasativasubsp.japonicaGN=Os11g0199200PE=3SV=1	31;28	31;28	29;28	;	2	31	31	29	26	29	27	26	30	28	31	27	28	28	28	28	26	29	27	26	30	28	31	27	28	28	28	28	24	27	26	24	28	26	29	25	26	26	26	26	58.6	58.6	57	56.854
sp|Q53M52|TBA2_ORYSJTubulinalpha-2chainOS=Oryzasativasubsp.japonicaGN=TUBAPE=2SV=1	sp|Q53M52|TBA2_ORYSJTubulinalpha-2chainOS=Oryzasativasubsp.japonicaGN=TUBAPE=2SV=1	21	21	0		1	21	21	0	19	20	20	19	20	18	19	19	19	17	17	20	19	20	20	19	20	18	19	19	19	17	17	20	0	0	0	0	0	0	0	0	0	0	0	0	51.2	51.2	0	49.736
tr|A0A0P0W1T3|A0A0P0W1T3_ORYSJLipoxygenase(Fragment)OS=Oryzasativasubsp.japonicaGN=Os03g0700700PE=3SV=1;sp|Q53RB0|LOX4_ORYSJProbablelinoleate9S-lipoxygenase4OS=Oryzasativasubsp.japonicaGN=Os03g0700700PE=2SV=1;tr|A0A0P0W2N8|A0A0P0W2N8_ORYSJLipoxygenase(Fragment)OS=Oryzasativasubsp.japonicaGN=Os03g0700700PE=3SV=1;tr|A0A0N7KHW1|A0A0N7KHW1_ORYSJLipoxygenase(Fragment)OS=Oryzasativasubsp.japonicaGN=Os0…	tr|A0A0P0W1T3|A0A0P0W1T3_ORYSJLipoxygenase(Fragment)OS=Oryzasativasubsp.japonicaGN=Os03g0700700PE=3SV=1;sp|Q53RB0|LOX4_ORYSJProbablelinoleate9S-lipoxygenase4OS=Oryzasativasubsp.japonicaGN=Os03g0700700PE=2SV=1;tr|A0A0P0W2N8|A0A0P0W2N8_ORYSJLipoxygenase(Fragment)OS=Oryzasativasubsp.japonicaGN=Os03g0700700PE=3SV=1;tr|A0A0N7KHW1|A0A0N7KHW1_ORYSJLipoxygenase(Fragment)OS=Oryzasativasubsp.japonicaGN=Os0…	4;4;2;2	3;3;1;1	3;3;1;1	;;;	4	4	3	3	4	3	2	3	1	3	3	4	2	2	2	0	3	3	2	2	1	2	3	3	1	1	1	0	3	3	2	2	1	2	3	3	1	1	1	0	4.8	3.5	3.5	95.525
sp|Q53WK4|NAP1B_ORYSJNucleosomeassemblyprotein1;2OS=Oryzasativasubsp.japonicaGN=NAP1;2PE=2SV=1	sp|Q53WK4|NAP1B_ORYSJNucleosomeassemblyprotein1;2OS=Oryzasativasubsp.japonicaGN=NAP1;2PE=2SV=1	13	13	13		1	13	13	13	10	11	12	9	7	10	11	7	9	8	11	8	10	11	12	9	7	10	11	7	9	8	11	8	10	11	12	9	7	10	11	7	9	8	11	8	38.2	38.2	38.2	41.683
sp|Q5JJI4|TOM20_ORYSJProbablemitochondrialimportreceptorsubunitTOM20OS=Oryzasativasubsp.japonicaGN=TOM20PE=2SV=1	sp|Q5JJI4|TOM20_ORYSJProbablemitochondrialimportreceptorsubunitTOM20OS=Oryzasativasubsp.japonicaGN=TOM20PE=2SV=1	9	9	9		1	9	9	9	7	6	8	6	8	6	8	7	4	8	6	6	7	6	8	6	8	6	8	7	4	8	6	6	7	6	8	6	8	6	8	7	4	8	6	6	60.9	60.9	60.9	22.603
tr|A0A0P0V3W4|A0A0P0V3W4_ORYSJOs01g0549400protein(Fragment)OS=Oryzasativasubsp.japonicaGN=Os01g0549400PE=3SV=1;sp|Q5JKF2|RH40_ORYSJDEAD-boxATP-dependentRNAhelicase40OS=Oryzasativasubsp.japonicaGN=Os01g0549400PE=2SV=2	tr|A0A0P0V3W4|A0A0P0V3W4_ORYSJOs01g0549400protein(Fragment)OS=Oryzasativasubsp.japonicaGN=Os01g0549400PE=3SV=1;sp|Q5JKF2|RH40_ORYSJDEAD-boxATP-dependentRNAhelicase40OS=Oryzasativasubsp.japonicaGN=Os01g0549400PE=2SV=2	4;4	3;3	2;2	;	2	4	3	2	1	3	3	2	3	2	4	3	3	2	3	4	0	2	2	1	2	1	3	2	2	1	2	3	0	1	1	0	1	0	2	1	1	1	1	2	6.7	5	3.8	70.648
sp|Q5JKN1|P2C05_ORYSJProbableproteinphosphatase2C5OS=Oryzasativasubsp.japonicaGN=Os01g0552300PE=2SV=1	sp|Q5JKN1|P2C05_ORYSJProbableproteinphosphatase2C5OS=Oryzasativasubsp.japonicaGN=Os01g0552300PE=2SV=1	1	1	1		1	1	1	1	1	1	1	1	1	1	1	1	1	1	1	1	1	1	1	1	1	1	1	1	1	1	1	1	1	1	1	1	1	1	1	1	1	1	1	1	3.6	3.6	3.6	41.738
sp|Q5JM04|KAT3_ORYSJPotassiumchannelKAT3OS=Oryzasativasubsp.japonicaGN=Os01g0756700PE=2SV=1	sp|Q5JM04|KAT3_ORYSJPotassiumchannelKAT3OS=Oryzasativasubsp.japonicaGN=Os01g0756700PE=2SV=1	1	1	1		1	1	1	1	1	1	1	0	1	1	0	1	1	0	0	1	1	1	1	0	1	1	0	1	1	0	0	1	1	1	1	0	1	1	0	1	1	0	0	1	1.8	1.8	1.8	58.008
tr|A0A0P0VD48|A0A0P0VD48_ORYSJOs01g0963400protein(Fragment)OS=Oryzasativasubsp.japonicaGN=Os01g0963400PE=4SV=1;sp|Q5JMR9|TRXY_ORYSJThioredoxinY,chloroplasticOS=Oryzasativasubsp.japonicaGN=Os01g0963400PE=3SV=2	tr|A0A0P0VD48|A0A0P0VD48_ORYSJOs01g0963400protein(Fragment)OS=Oryzasativasubsp.japonicaGN=Os01g0963400PE=4SV=1;sp|Q5JMR9|TRXY_ORYSJThioredoxinY,chloroplasticOS=Oryzasativasubsp.japonicaGN=Os01g0963400PE=3SV=2	2;2	2;2	2;2	;	2	2	2	2	1	2	2	1	1	2	1	0	1	0	1	2	1	2	2	1	1	2	1	0	1	0	1	2	1	2	2	1	1	2	1	0	1	0	1	2	20.5	20.5	20.5	13.733
sp|Q5N7B4|LAC7_ORYSJLaccase-7OS=Oryzasativasubsp.japonicaGN=LAC7PE=2SV=1	sp|Q5N7B4|LAC7_ORYSJLaccase-7OS=Oryzasativasubsp.japonicaGN=LAC7PE=2SV=1	1	1	1		1	1	1	1	1	1	1	1	1	1	1	1	1	1	1	1	1	1	1	1	1	1	1	1	1	1	1	1	1	1	1	1	1	1	1	1	1	1	1	1	2.5	2.5	2.5	60.212
sp|Q5N7W3|RPN2_ORYSJDolichyl-diphosphooligosaccharide--proteinglycosyltransferasesubunit2OS=Oryzasativasubsp.japonicaGN=RPN2PE=2SV=1	sp|Q5N7W3|RPN2_ORYSJDolichyl-diphosphooligosaccharide--proteinglycosyltransferasesubunit2OS=Oryzasativasubsp.japonicaGN=RPN2PE=2SV=1	4	4	4		1	4	4	4	1	1	2	2	3	2	3	2	2	2	1	2	1	1	2	2	3	2	3	2	2	2	1	2	1	1	2	2	3	2	3	2	2	2	1	2	7.2	7.2	7.2	75.206
sp|Q5N7W4|RH30_ORYSJDEAD-boxATP-dependentRNAhelicase30OS=Oryzasativasubsp.japonicaGN=Os01g0911100PE=2SV=2;tr|A0A0P0VBW9|A0A0P0VBW9_ORYSJOs01g0911100protein(Fragment)OS=Oryzasativasubsp.japonicaGN=Os01g0911100PE=4SV=1;tr|A0A0P0VC15|A0A0P0VC15_ORYSJOs01g0911100proteinOS=Oryzasativasubsp.japonicaGN=Os01g0911100PE=3SV=1	sp|Q5N7W4|RH30_ORYSJDEAD-boxATP-dependentRNAhelicase30OS=Oryzasativasubsp.japonicaGN=Os01g0911100PE=2SV=2;tr|A0A0P0VBW9|A0A0P0VBW9_ORYSJOs01g0911100protein(Fragment)OS=Oryzasativasubsp.japonicaGN=Os01g0911100PE=4SV=1;tr|A0A0P0VC15|A0A0P0VC15_ORYSJOs01g0911100proteinOS=Oryzasativasubsp.japonicaGN=Os01g0911100PE=3SV=1	4;3;3	3;3;2	3;3;2	;;	3	4	3	3	3	4	4	4	4	4	1	2	3	1	1	1	2	3	3	3	3	3	0	1	2	0	0	0	2	3	3	3	3	3	0	1	2	0	0	0	6.9	5.3	5.3	72.188
sp|Q5NAT0|GUN2_ORYSJEndoglucanase2OS=Oryzasativasubsp.japonicaGN=GLU5PE=1SV=1;sp|Q5NAT8|GUN1_ORYSJEndoglucanase1OS=Oryzasativasubsp.japonicaGN=GLU7PE=2SV=1;sp|Q6L4I2|GUN15_ORYSJEndoglucanase15OS=Oryzasativasubsp.japonicaGN=Os05g0212300PE=2SV=1	sp|Q5NAT0|GUN2_ORYSJEndoglucanase2OS=Oryzasativasubsp.japonicaGN=GLU5PE=1SV=1;sp|Q5NAT8|GUN1_ORYSJEndoglucanase1OS=Oryzasativasubsp.japonicaGN=GLU7PE=2SV=1	3;2;1	3;2;1	3;2;1	;	3	3	3	3	2	1	1	0	0	0	3	1	1	2	2	2	2	1	1	0	0	0	3	1	1	2	2	2	2	1	1	0	0	0	3	1	1	2	2	2	7	7	7	68.407
sp|Q5NAV3|C3H5_ORYSJZincfingerCCCHdomain-containingprotein5OS=Oryzasativasubsp.japonicaGN=Os01g0257400PE=2SV=1	sp|Q5NAV3|C3H5_ORYSJZincfingerCCCHdomain-containingprotein5OS=Oryzasativasubsp.japonicaGN=Os01g0257400PE=2SV=1	1	1	1		1	1	1	1	1	1	1	1	1	1	0	1	0	0	0	0	1	1	1	1	1	1	0	1	0	0	0	0	1	1	1	1	1	1	0	1	0	0	0	0	3.9	3.9	3.9	49.089
sp|Q5NAY4|HISX_ORYSJHistidinoldehydrogenase,chloroplasticOS=Oryzasativasubsp.japonicaGN=HDHPE=2SV=1;tr|A0A0P0V0M7|A0A0P0V0M7_ORYSJOs01g0232700protein(Fragment)OS=Oryzasativasubsp.japonicaGN=Os01g0232700PE=3SV=1	sp|Q5NAY4|HISX_ORYSJHistidinoldehydrogenase,chloroplasticOS=Oryzasativasubsp.japonicaGN=HDHPE=2SV=1;tr|A0A0P0V0M7|A0A0P0V0M7_ORYSJOs01g0232700protein(Fragment)OS=Oryzasativasubsp.japonicaGN=Os01g0232700PE=3SV=1	4;2	4;2	4;2	;	2	4	4	4	3	3	1	1	2	2	1	3	2	0	2	2	3	3	1	1	2	2	1	3	2	0	2	2	3	3	1	1	2	2	1	3	2	0	2	2	10.4	10.4	10.4	50.566
sp|Q5NBP9|GLU2B_ORYSJGlucosidase2subunitbetaOS=Oryzasativasubsp.japonicaGN=Os01g0276800PE=2SV=1;tr|A0A0P0V1M1|A0A0P0V1M1_ORYSJOs01g0276800protein(Fragment)OS=Oryzasativasubsp.japonicaGN=Os01g0276800PE=4SV=1;tr|A0A0P0V1J5|A0A0P0V1J5_ORYSJOs01g0276800protein(Fragment)OS=Oryzasativasubsp.japonicaGN=Os01g0276800PE=4SV=1;tr|A0A0P0V0Y5|A0A0P0V0Y5_ORYSJOs01g0276800protein(Fragment)OS=Oryzasativasubsp.ja…	sp|Q5NBP9|GLU2B_ORYSJGlucosidase2subunitbetaOS=Oryzasativasubsp.japonicaGN=Os01g0276800PE=2SV=1;tr|A0A0P0V1M1|A0A0P0V1M1_ORYSJOs01g0276800protein(Fragment)OS=Oryzasativasubsp.japonicaGN=Os01g0276800PE=4SV=1;tr|A0A0P0V1J5|A0A0P0V1J5_ORYSJOs01g0276800protein(Fragment)OS=Oryzasativasubsp.japonicaGN=Os01g0276800PE=4SV=1	8;5;4;3;1	8;5;4;3;1	8;5;4;3;1	;;	5	8	8	8	5	5	4	3	4	5	5	5	6	4	4	5	5	5	4	3	4	5	5	5	6	4	4	5	5	5	4	3	4	5	5	5	6	4	4	5	17.3	17.3	17.3	69.316
tr|A0A0P0WTE0|A0A0P0WTE0_ORYSJOs06g0170500protein(Fragment)OS=Oryzasativasubsp.japonicaGN=Os06g0170500PE=4SV=1;sp|Q5SNN4|C3H40_ORYSJZincfingerCCCHdomain-containingprotein40OS=Oryzasativasubsp.japonicaGN=Os06g0170500PE=2SV=1;sp|Q6Z358|C3H49_ORYSJZincfingerCCCHdomain-containingprotein49OS=Oryzasativasubsp.japonicaGN=Os07g0281000PE=2SV=1	tr|A0A0P0WTE0|A0A0P0WTE0_ORYSJOs06g0170500protein(Fragment)OS=Oryzasativasubsp.japonicaGN=Os06g0170500PE=4SV=1;sp|Q5SNN4|C3H40_ORYSJZincfingerCCCHdomain-containingprotein40OS=Oryzasativasubsp.japonicaGN=Os06g0170500PE=2SV=1;sp|Q6Z358|C3H49_ORYSJZincfingerCCCHdomain-containingprotein49OS=Oryzasativasubsp.japonicaGN=Os07g0281000PE=2SV=1	2;2;1	2;2;1	2;2;1	;;	3	2	2	2	0	0	0	0	0	0	2	2	1	2	2	2	0	0	0	0	0	0	2	2	1	2	2	2	0	0	0	0	0	0	2	2	1	2	2	2	5.9	5.9	5.9	44.995
sp|Q5VMJ3|PROFX_ORYSJProfilinLP04OS=Oryzasativasubsp.japonicaGN=Os06g0152100PE=2SV=1	sp|Q5VMJ3|PROFX_ORYSJProfilinLP04OS=Oryzasativasubsp.japonicaGN=Os06g0152100PE=2SV=1	5	5	5		1	5	5	5	5	5	5	5	4	4	5	5	5	5	5	5	5	5	5	5	4	4	5	5	5	5	5	5	5	5	5	5	4	4	5	5	5	5	5	5	38.9	38.9	38.9	14.133
sp|Q5VND6|NAP1A_ORYSJNucleosomeassemblyprotein1;1OS=Oryzasativasubsp.japonicaGN=NAP1;1PE=2SV=1	sp|Q5VND6|NAP1A_ORYSJNucleosomeassemblyprotein1;1OS=Oryzasativasubsp.japonicaGN=NAP1;1PE=2SV=1	6	6	6		1	6	6	6	5	6	6	6	6	6	6	6	6	6	6	6	5	6	6	6	6	6	6	6	6	6	6	6	5	6	6	6	6	6	6	6	6	6	6	6	19	19	19	42.637
sp|Q5VPG8|MSRA5_ORYSJPeptidemethioninesulfoxidereductaseA5OS=Oryzasativasubsp.japonicaGN=MSRA5PE=2SV=1	sp|Q5VPG8|MSRA5_ORYSJPeptidemethioninesulfoxidereductaseA5OS=Oryzasativasubsp.japonicaGN=MSRA5PE=2SV=1	3	3	3		1	3	3	3	2	3	2	3	3	3	3	3	2	1	0	2	2	3	2	3	3	3	3	3	2	1	0	2	2	3	2	3	3	3	3	3	2	1	0	2	16.9	16.9	16.9	27.417
sp|Q5VQ78|COB21_ORYSJCoatomersubunitbeta'-1OS=Oryzasativasubsp.japonicaGN=Os06g0143900PE=2SV=1;sp|Q6H8D6|COB23_ORYSJPutativecoatomersubunitbeta'-3OS=Oryzasativasubsp.japonicaGN=Os02g0209000PE=3SV=2;sp|Q6H8D5|COB22_ORYSJCoatomersubunitbeta'-2OS=Oryzasativasubsp.japonicaGN=Os02g0209100PE=2SV=1;tr|A0A0P0VGA6|A0A0P0VGA6_ORYSJOs02g0209000protein(Fragment)OS=Oryzasativasubsp.japonicaGN=Os02g0209000PE=4…	sp|Q5VQ78|COB21_ORYSJCoatomersubunitbeta'-1OS=Oryzasativasubsp.japonicaGN=Os06g0143900PE=2SV=1;sp|Q6H8D6|COB23_ORYSJPutativecoatomersubunitbeta'-3OS=Oryzasativasubsp.japonicaGN=Os02g0209000PE=3SV=2;sp|Q6H8D5|COB22_ORYSJCoatomersubunitbeta'-2OS=Oryzasativasubsp.japonicaGN=Os02g0209100PE=2SV=1;tr|A0A0P0VGA6|A0A0P0VGA6_ORYSJOs02g0209000protein(Fragment)OS=Oryzasativasubsp.japonicaGN=Os02g0209000PE=4…	4;4;4;2;1	4;4;4;2;1	4;4;4;2;1	;;;	5	4	4	4	4	2	1	3	3	2	2	4	3	3	2	3	4	2	1	3	3	2	2	4	3	3	2	3	4	2	1	3	3	2	2	4	3	3	2	3	4.7	4.7	4.7	102.89
sp|Q5VRJ8|PX115_ORYSJPeroxisomalmembraneprotein11-5OS=Oryzasativasubsp.japonicaGN=PEX11-5PE=2SV=1	sp|Q5VRJ8|PX115_ORYSJPeroxisomalmembraneprotein11-5OS=Oryzasativasubsp.japonicaGN=PEX11-5PE=2SV=1	1	1	1		1	1	1	1	1	1	1	1	1	1	1	1	1	1	1	1	1	1	1	1	1	1	1	1	1	1	1	1	1	1	1	1	1	1	1	1	1	1	1	1	4.7	4.7	4.7	25.888
sp|Q5W659|G1L9_ORYSJProteinG1-like9OS=Oryzasativasubsp.japonicaGN=G1L9PE=1SV=1	sp|Q5W659|G1L9_ORYSJProteinG1-like9OS=Oryzasativasubsp.japonicaGN=G1L9PE=1SV=1	1	1	1		1	1	1	1	1	1	1	1	1	1	1	1	1	0	1	1	1	1	1	1	1	1	1	1	1	0	1	1	1	1	1	1	1	1	1	1	1	0	1	1	6.3	6.3	6.3	29.44
sp|Q5W676|HXK5_ORYSJHexokinase-5OS=Oryzasativasubsp.japonicaGN=HXK5PE=2SV=1	sp|Q5W676|HXK5_ORYSJHexokinase-5OS=Oryzasativasubsp.japonicaGN=HXK5PE=2SV=1	8	8	6		1	8	8	6	6	5	6	7	6	7	6	7	7	7	7	4	6	5	6	7	6	7	6	7	7	7	7	4	5	4	5	6	5	5	5	6	6	6	6	3	19.3	19.3	15.2	54.658
sp|Q5WA72|PDI15_ORYSJProteindisulfideisomerase-like1-5OS=Oryzasativasubsp.japonicaGN=PDIL1-5PE=2SV=1	sp|Q5WA72|PDI15_ORYSJProteindisulfideisomerase-like1-5OS=Oryzasativasubsp.japonicaGN=PDIL1-5PE=2SV=1	9	9	9		1	9	9	9	5	6	6	7	4	6	8	8	4	7	7	3	5	6	6	7	4	6	8	8	4	7	7	3	5	6	6	7	4	6	8	8	4	7	7	3	21.4	21.4	21.4	59.032
sp|Q5Z402|CLC2_ORYSJClathrinlightchain2OS=Oryzasativasubsp.japonicaGN=Os06g0731800PE=2SV=1	sp|Q5Z402|CLC2_ORYSJClathrinlightchain2OS=Oryzasativasubsp.japonicaGN=Os06g0731800PE=2SV=1	8	8	8		1	8	8	8	6	6	8	6	7	8	6	7	6	5	5	7	6	6	8	6	7	8	6	7	6	5	5	7	6	6	8	6	7	8	6	7	6	5	5	7	36.4	36.4	36.4	31.29
sp|Q5Z627|EF1G3_ORYSJElongationfactor1-gamma3OS=Oryzasativasubsp.japonicaGN=Os06g0571400PE=2SV=1	sp|Q5Z627|EF1G3_ORYSJElongationfactor1-gamma3OS=Oryzasativasubsp.japonicaGN=Os06g0571400PE=2SV=1	13	5	5		1	13	5	5	12	12	10	11	12	11	11	10	9	10	13	11	4	5	5	4	5	4	5	3	4	2	5	3	4	5	5	4	5	4	5	3	4	2	5	3	32	14.7	14.7	47.39
sp|Q5Z678|ILL6_ORYSJIAA-aminoacidhydrolaseILR1-like6OS=Oryzasativasubsp.japonicaGN=ILL6PE=2SV=1	sp|Q5Z678|ILL6_ORYSJIAA-aminoacidhydrolaseILR1-like6OS=Oryzasativasubsp.japonicaGN=ILL6PE=2SV=1	1	1	1		1	1	1	1	0	0	1	0	1	0	0	0	0	1	0	0	0	0	1	0	1	0	0	0	0	1	0	0	0	0	1	0	1	0	0	0	0	1	0	0	2.5	2.5	2.5	53.64
sp|Q5Z6F0|TIP22_ORYSJProbableaquaporinTIP2-2OS=Oryzasativasubsp.japonicaGN=TIP2-2PE=2SV=1;tr|A0A0P0WWJ8|A0A0P0WWJ8_ORYSJOs06g0336200proteinOS=Oryzasativasubsp.japonicaGN=Os06g0336200PE=4SV=1	sp|Q5Z6F0|TIP22_ORYSJProbableaquaporinTIP2-2OS=Oryzasativasubsp.japonicaGN=TIP2-2PE=2SV=1;tr|A0A0P0WWJ8|A0A0P0WWJ8_ORYSJOs06g0336200proteinOS=Oryzasativasubsp.japonicaGN=Os06g0336200PE=4SV=1	3;2	3;2	3;2	;	2	3	3	3	3	3	3	3	3	3	3	3	3	3	3	3	3	3	3	3	3	3	3	3	3	3	3	3	3	3	3	3	3	3	3	3	3	3	3	3	14.1	14.1	14.1	25.014
sp|Q5Z8T3|MIOX_ORYSJProbableinositoloxygenaseOS=Oryzasativasubsp.japonicaGN=Os06g0561000PE=2SV=1	sp|Q5Z8T3|MIOX_ORYSJProbableinositoloxygenaseOS=Oryzasativasubsp.japonicaGN=Os06g0561000PE=2SV=1	2	2	2		1	2	2	2	1	1	0	1	1	1	2	1	1	2	1	2	1	1	0	1	1	1	2	1	1	2	1	2	1	1	0	1	1	1	2	1	1	2	1	2	7.8	7.8	7.8	35.805
sp|Q5Z8V9|HEM2_ORYSJDelta-aminolevulinicaciddehydratase,chloroplasticOS=Oryzasativasubsp.japonicaGN=HEMBPE=2SV=1	sp|Q5Z8V9|HEM2_ORYSJDelta-aminolevulinicaciddehydratase,chloroplasticOS=Oryzasativasubsp.japonicaGN=HEMBPE=2SV=1	5	5	5		1	5	5	5	2	4	5	3	3	4	4	4	2	4	4	2	2	4	5	3	3	4	4	4	2	4	4	2	2	4	5	3	3	4	4	4	2	4	4	2	12.9	12.9	12.9	46.285
sp|Q5Z8Y4|USP_ORYSJUDP-sugarpyrophosphorylaseOS=Oryzasativasubsp.japonicaGN=USPPE=2SV=1	sp|Q5Z8Y4|USP_ORYSJUDP-sugarpyrophosphorylaseOS=Oryzasativasubsp.japonicaGN=USPPE=2SV=1	4	4	4		1	4	4	4	3	4	4	3	4	3	1	3	1	1	2	3	3	4	4	3	4	3	1	3	1	1	2	3	3	4	4	3	4	3	1	3	1	1	2	3	7.5	7.5	7.5	67.508
sp|Q5Z9Z3|OCLOT_ORYSJThioredoxin-likeproteinClotOS=Oryzasativasubsp.japonicaGN=Os06g0320000PE=2SV=1	sp|Q5Z9Z3|OCLOT_ORYSJThioredoxin-likeproteinClotOS=Oryzasativasubsp.japonicaGN=Os06g0320000PE=2SV=1	9	9	9		1	9	9	9	9	9	9	9	9	9	9	8	9	9	9	9	9	9	9	9	9	9	9	8	9	9	9	9	9	9	9	9	9	9	9	8	9	9	9	9	79.9	79.9	79.9	15.232
sp|Q5ZCK5|CML16_ORYSJProbablecalcium-bindingproteinCML16OS=Oryzasativasubsp.japonicaGN=CML16PE=2SV=1	sp|Q5ZCK5|CML16_ORYSJProbablecalcium-bindingproteinCML16OS=Oryzasativasubsp.japonicaGN=CML16PE=2SV=1	3	3	3		1	3	3	3	3	3	3	3	3	2	3	3	2	2	2	2	3	3	3	3	3	2	3	3	2	2	2	2	3	3	3	3	3	2	3	3	2	2	2	2	22.7	22.7	22.7	19.263
sp|Q60E34|BURP7_ORYSJBURPdomain-containingprotein7OS=Oryzasativasubsp.japonicaGN=BURP7PE=2SV=1;sp|Q6I5B3|BURP1_ORYSJBURPdomain-containingprotein1OS=Oryzasativasubsp.japonicaGN=BURP1PE=2SV=1;sp|Q75G46|BURP8_ORYSJBURPdomain-containingprotein8OS=Oryzasativasubsp.japonicaGN=BURP8PE=2SV=2	sp|Q60E34|BURP7_ORYSJBURPdomain-containingprotein7OS=Oryzasativasubsp.japonicaGN=BURP7PE=2SV=1;sp|Q6I5B3|BURP1_ORYSJBURPdomain-containingprotein1OS=Oryzasativasubsp.japonicaGN=BURP1PE=2SV=1	4;3;1	4;3;1	2;1;0	;	3	4	4	2	2	3	4	3	3	2	4	4	4	4	4	4	2	3	4	3	3	2	4	4	4	4	4	4	2	2	2	2	2	1	2	2	2	2	2	2	27.1	27.1	14.4	19.203
sp|Q60E70|COBL3_ORYSJCOBRA-likeprotein3OS=Oryzasativasubsp.japonicaGN=BC1L4PE=2SV=1;tr|A0A0P0WLU6|A0A0P0WLU6_ORYSJOs05g0386800protein(Fragment)OS=Oryzasativasubsp.japonicaGN=Os05g0386800PE=4SV=1	sp|Q60E70|COBL3_ORYSJCOBRA-likeprotein3OS=Oryzasativasubsp.japonicaGN=BC1L4PE=2SV=1;tr|A0A0P0WLU6|A0A0P0WLU6_ORYSJOs05g0386800protein(Fragment)OS=Oryzasativasubsp.japonicaGN=Os05g0386800PE=4SV=1	2;1	2;1	2;1	;	2	2	2	2	1	2	1	2	1	2	1	1	2	1	2	1	1	2	1	2	1	2	1	1	2	1	2	1	1	2	1	2	1	2	1	1	2	1	2	1	5.7	5.7	5.7	50.442
sp|Q60EA5|SCAM3_ORYSJSecretorycarrier-associatedmembraneprotein3OS=Oryzasativasubsp.japonicaGN=SCAMP3PE=2SV=1	sp|Q60EA5|SCAM3_ORYSJSecretorycarrier-associatedmembraneprotein3OS=Oryzasativasubsp.japonicaGN=SCAMP3PE=2SV=1	1	1	1		1	1	1	1	1	0	0	0	0	0	0	1	1	1	0	0	1	0	0	0	0	0	0	1	1	1	0	0	1	0	0	0	0	0	0	1	1	1	0	0	5	5	5	31.542
sp|Q652Q8|URH2_ORYSJProbableuridinenucleosidase2OS=Oryzasativasubsp.japonicaGN=URH2PE=2SV=1	sp|Q652Q8|URH2_ORYSJProbableuridinenucleosidase2OS=Oryzasativasubsp.japonicaGN=URH2PE=2SV=1	3	3	3		1	3	3	3	3	3	3	2	3	3	3	3	3	3	2	3	3	3	3	2	3	3	3	3	3	3	2	3	3	3	3	2	3	3	3	3	3	3	2	3	12.8	12.8	12.8	36.387
sp|Q653N3|MP703_ORYSJMicrotubule-associatedprotein70-3OS=Oryzasativasubsp.japonicaGN=MAP70.3PE=2SV=1;sp|Q6Z746|MP702_ORYSJMicrotubule-associatedprotein70-2OS=Oryzasativasubsp.japonicaGN=MAP70.2PE=2SV=1	sp|Q653N3|MP703_ORYSJMicrotubule-associatedprotein70-3OS=Oryzasativasubsp.japonicaGN=MAP70.3PE=2SV=1;sp|Q6Z746|MP702_ORYSJMicrotubule-associatedprotein70-2OS=Oryzasativasubsp.japonicaGN=MAP70.2PE=2SV=1	2;1	2;1	2;1	;	2	2	2	2	1	1	2	1	1	0	1	1	1	0	1	0	1	1	2	1	1	0	1	1	1	0	1	0	1	1	2	1	1	0	1	1	1	0	1	0	3.3	3.3	3.3	67.815
sp|Q653S3|P2C70_ORYSJProbableproteinphosphatase2C70OS=Oryzasativasubsp.japonicaGN=Os09g0558000PE=2SV=2	sp|Q653S3|P2C70_ORYSJProbableproteinphosphatase2C70OS=Oryzasativasubsp.japonicaGN=Os09g0558000PE=2SV=2	3	3	3		1	3	3	3	1	3	2	1	2	3	2	3	1	0	1	3	1	3	2	1	2	3	2	3	1	0	1	3	1	3	2	1	2	3	2	3	1	0	1	3	10.5	10.5	10.5	39.62
sp|Q653V7|AGLU_ORYSJProbablealpha-glucosidaseOs06g0675700OS=Oryzasativasubsp.japonicaGN=Os06g0675700PE=1SV=1;tr|Q653V4|Q653V4_ORYSJOs06g0676700proteinOS=Oryzasativasubsp.japonicaGN=B1153E06.13-1PE=3SV=1	sp|Q653V7|AGLU_ORYSJProbablealpha-glucosidaseOs06g0675700OS=Oryzasativasubsp.japonicaGN=Os06g0675700PE=1SV=1	12;5	12;5	12;5		2	12	12	12	6	8	8	8	8	7	12	11	12	12	11	10	6	8	8	8	8	7	12	11	12	12	11	10	6	8	8	8	8	7	12	11	12	12	11	10	18.1	18.1	18.1	96.334
sp|Q655X0|TRXO_ORYSJThioredoxinO,mitochondrialOS=Oryzasativasubsp.japonicaGN=Os06g0665900PE=2SV=2	sp|Q655X0|TRXO_ORYSJThioredoxinO,mitochondrialOS=Oryzasativasubsp.japonicaGN=Os06g0665900PE=2SV=2	1	1	1		1	1	1	1	0	0	0	0	1	0	0	1	1	1	1	1	0	0	0	0	1	0	0	1	1	1	1	1	0	0	0	0	1	0	0	1	1	1	1	1	5.7	5.7	5.7	18.689
sp|Q65XK0|ILV5_ORYSJKetol-acidreductoisomerase,chloroplasticOS=Oryzasativasubsp.japonicaGN=Os05g0573700PE=1SV=1;tr|A0A0P0WR87|A0A0P0WR87_ORYSJOs05g0573700protein(Fragment)OS=Oryzasativasubsp.japonicaGN=Os05g0573700PE=4SV=1	sp|Q65XK0|ILV5_ORYSJKetol-acidreductoisomerase,chloroplasticOS=Oryzasativasubsp.japonicaGN=Os05g0573700PE=1SV=1;tr|A0A0P0WR87|A0A0P0WR87_ORYSJOs05g0573700protein(Fragment)OS=Oryzasativasubsp.japonicaGN=Os05g0573700PE=4SV=1	11;6	11;6	5;2	;	2	11	11	5	11	10	10	9	8	9	11	9	9	10	9	8	11	10	10	9	8	9	11	9	9	10	9	8	5	5	5	5	3	4	5	4	4	4	5	3	24.4	24.4	11.6	62.376
sp|Q67IX6|PDI14_ORYSJProteindisulfideisomerase-like1-4OS=Oryzasativasubsp.japonicaGN=PDIL1-4PE=2SV=1	sp|Q67IX6|PDI14_ORYSJProteindisulfideisomerase-like1-4OS=Oryzasativasubsp.japonicaGN=PDIL1-4PE=2SV=1	15	15	15		1	15	15	15	13	14	13	12	12	12	14	14	14	11	12	12	13	14	13	12	12	12	14	14	14	11	12	12	13	14	13	12	12	12	14	14	14	11	12	12	32.7	32.7	32.7	62.252
sp|Q67UF5|PDI23_ORYSJProteindisulfideisomerase-like2-3OS=Oryzasativasubsp.japonicaGN=PDIL2-3PE=2SV=1	sp|Q67UF5|PDI23_ORYSJProteindisulfideisomerase-like2-3OS=Oryzasativasubsp.japonicaGN=PDIL2-3PE=2SV=1	12	12	12		1	12	12	12	11	12	8	12	10	10	11	10	10	10	10	10	11	12	8	12	10	10	11	10	10	10	10	10	11	12	8	12	10	10	11	10	10	10	10	10	33.8	33.8	33.8	47.334
sp|Q67UX7|P2C10_ORYSJProbableproteinphosphatase2C10OS=Oryzasativasubsp.japonicaGN=Os02g0149800PE=2SV=1;tr|A0A0N7KMN4|A0A0N7KMN4_ORYSJOs06g0698300proteinOS=Oryzasativasubsp.japonicaGN=Os06g0698300PE=3SV=1;sp|Q5Z6F5|P2C59_ORYSJProbableproteinphosphatase2C59OS=Oryzasativasubsp.japonicaGN=Os06g0698300PE=2SV=1	sp|Q67UX7|P2C10_ORYSJProbableproteinphosphatase2C10OS=Oryzasativasubsp.japonicaGN=Os02g0149800PE=2SV=1;tr|A0A0N7KMN4|A0A0N7KMN4_ORYSJOs06g0698300proteinOS=Oryzasativasubsp.japonicaGN=Os06g0698300PE=3SV=1;sp|Q5Z6F5|P2C59_ORYSJProbableproteinphosphatase2C59OS=Oryzasativasubsp.japonicaGN=Os06g0698300PE=2SV=1	4;2;2	2;1;1	2;1;1	;;	3	4	2	2	2	3	4	4	4	4	4	2	4	3	4	4	2	2	2	2	2	2	2	1	2	2	2	2	2	2	2	2	2	2	2	1	2	2	2	2	13.5	8	8	37.568
sp|Q67W29|DAPB1_ORYSJProbable4-hydroxy-tetrahydrodipicolinatereductase1,chloroplasticOS=Oryzasativasubsp.japonicaGN=DAPB1PE=2SV=1	sp|Q67W29|DAPB1_ORYSJProbable4-hydroxy-tetrahydrodipicolinatereductase1,chloroplasticOS=Oryzasativasubsp.japonicaGN=DAPB1PE=2SV=1	3	3	3		1	3	3	3	3	3	3	3	3	3	3	3	3	3	3	3	3	3	3	3	3	3	3	3	3	3	3	3	3	3	3	3	3	3	3	3	3	3	3	3	9	9	9	37.381
sp|Q67W82|4CL4_ORYSJProbable4-coumarate--CoAligase4OS=Oryzasativasubsp.japonicaGN=4CL4PE=2SV=1	sp|Q67W82|4CL4_ORYSJProbable4-coumarate--CoAligase4OS=Oryzasativasubsp.japonicaGN=4CL4PE=2SV=1	10	4	4		1	10	4	4	9	9	6	8	9	7	7	8	7	7	8	9	4	3	3	4	4	2	3	3	2	2	2	3	4	3	3	4	4	2	3	3	2	2	2	3	17.4	7.3	7.3	60.028
sp|Q67WM9|OS9_ORYSJProteinOS-9homologOS=Oryzasativasubsp.japonicaGN=OS9PE=2SV=1	sp|Q67WM9|OS9_ORYSJProteinOS-9homologOS=Oryzasativasubsp.japonicaGN=OS9PE=2SV=1	1	1	1		1	1	1	1	1	1	1	1	1	1	1	1	1	1	1	1	1	1	1	1	1	1	1	1	1	1	1	1	1	1	1	1	1	1	1	1	1	1	1	1	4.7	4.7	4.7	33.439
sp|Q67WR2|FCL1_ORYSJProbableGDP-L-fucosesynthase1OS=Oryzasativasubsp.japonicaGN=Os06g0652400PE=2SV=1	sp|Q67WR2|FCL1_ORYSJProbableGDP-L-fucosesynthase1OS=Oryzasativasubsp.japonicaGN=Os06g0652400PE=2SV=1	10	10	10		1	10	10	10	6	5	7	7	6	5	6	4	3	4	2	5	6	5	7	7	6	5	6	4	3	4	2	5	6	5	7	7	6	5	6	4	3	4	2	5	31.1	31.1	31.1	35.715
sp|Q688Q9|GSH1A_ORYSJGlutamate--cysteineligaseA,chloroplasticOS=Oryzasativasubsp.japonicaGN=GSH1-1PE=2SV=1;sp|Q6Z3A3|GSH1B_ORYSJGlutamate--cysteineligaseB,chloroplasticOS=Oryzasativasubsp.japonicaGN=GSH1-2PE=3SV=1;tr|A0A0P0WHK0|A0A0P0WHK0_ORYSJOs05g0129000protein(Fragment)OS=Oryzasativasubsp.japonicaGN=Os05g0129000PE=4SV=1;tr|A0A0P0X5S5|A0A0P0X5S5_ORYSJOs07g0462000protein(Fragment)OS=Oryzasativas…	sp|Q688Q9|GSH1A_ORYSJGlutamate--cysteineligaseA,chloroplasticOS=Oryzasativasubsp.japonicaGN=GSH1-1PE=2SV=1;sp|Q6Z3A3|GSH1B_ORYSJGlutamate--cysteineligaseB,chloroplasticOS=Oryzasativasubsp.japonicaGN=GSH1-2PE=3SV=1	9;9;4;4	9;9;4;4	9;9;4;4	;	4	9	9	9	8	7	8	7	7	8	9	7	7	8	8	7	8	7	8	7	7	8	9	7	7	8	8	7	8	7	8	7	7	8	9	7	7	8	8	7	20.3	20.3	20.3	55.722
sp|Q69JW2|NRP2_ORYSJNAP1-relatedprotein2OS=Oryzasativasubsp.japonicaGN=Os02g0576700PE=2SV=1	sp|Q69JW2|NRP2_ORYSJNAP1-relatedprotein2OS=Oryzasativasubsp.japonicaGN=Os02g0576700PE=2SV=1	3	3	2		1	3	3	2	2	1	1	1	0	1	1	2	1	2	2	1	2	1	1	1	0	1	1	2	1	2	2	1	1	1	0	0	0	0	0	1	1	1	1	1	13.9	13.9	10.3	28.588
sp|Q69KL9|RZ21A_ORYSJSerine/arginine-richsplicingfactorRSZ21AOS=Oryzasativasubsp.japonicaGN=RSZ21APE=2SV=1	sp|Q69KL9|RZ21A_ORYSJSerine/arginine-richsplicingfactorRSZ21AOS=Oryzasativasubsp.japonicaGN=RSZ21APE=2SV=1	5	1	0		1	5	1	0	4	5	5	5	5	5	4	5	5	5	4	5	1	1	1	1	1	1	1	1	1	1	1	1	0	0	0	0	0	0	0	0	0	0	0	0	24.3	6.5	0	21.183
sp|Q69LA6|PDX11_ORYSJProbablepyridoxal5'-phosphatesynthasesubunitPDX1.1OS=Oryzasativasubsp.japonicaGN=PDX11PE=2SV=1;sp|Q8W3D0|PDX12_ORYSJProbablepyridoxal5'-phosphatesynthasesubunitPDX1.2OS=Oryzasativasubsp.japonicaGN=PDX12PE=2SV=1	sp|Q69LA6|PDX11_ORYSJProbablepyridoxal5'-phosphatesynthasesubunitPDX1.1OS=Oryzasativasubsp.japonicaGN=PDX11PE=2SV=1;sp|Q8W3D0|PDX12_ORYSJProbablepyridoxal5'-phosphatesynthasesubunitPDX1.2OS=Oryzasativasubsp.japonicaGN=PDX12PE=2SV=1	10;8	10;8	2;2	;	2	10	10	2	9	8	8	8	8	8	7	6	6	6	7	5	9	8	8	8	8	8	7	6	6	6	7	5	1	1	1	1	2	1	1	1	0	0	1	0	31.1	31.1	6.6	33.736
tr|A0A0P0X5H0|A0A0P0X5H0_ORYSJCellulosesynthase(Fragment)OS=Oryzasativasubsp.japonicaGN=Os07g0424400PE=3SV=1;sp|Q69P51|CESA9_ORYSJCellulosesynthaseAcatalyticsubunit9[UDP-forming]OS=Oryzasativasubsp.japonicaGN=CESA9PE=2SV=1;sp|Q851L8|CESA5_ORYSJProbablecellulosesynthaseAcatalyticsubunit5[UDP-forming]OS=Oryzasativasubsp.japonicaGN=CESA5PE=2SV=1;sp|Q6YVM4|CESA6_ORYSJProbablecellulosesynthaseAcatalyt…	tr|A0A0P0X5H0|A0A0P0X5H0_ORYSJCellulosesynthase(Fragment)OS=Oryzasativasubsp.japonicaGN=Os07g0424400PE=3SV=1;sp|Q69P51|CESA9_ORYSJCellulosesynthaseAcatalyticsubunit9[UDP-forming]OS=Oryzasativasubsp.japonicaGN=CESA9PE=2SV=1;sp|Q851L8|CESA5_ORYSJProbablecellulosesynthaseAcatalyticsubunit5[UDP-forming]OS=Oryzasativasubsp.japonicaGN=CESA5PE=2SV=1;sp|Q6YVM4|CESA6_ORYSJProbablecellulosesynthaseAcatalyt…	1;1;1;1;1	1;1;1;1;1	1;1;1;1;1	;;;;	5	1	1	1	0	1	1	1	1	1	1	1	1	1	0	1	0	1	1	1	1	1	1	1	1	1	0	1	0	1	1	1	1	1	1	1	1	1	0	1	1.6	1.6	1.6	100.86
sp|Q69PS6|NTRA_ORYSJThioredoxinreductaseNTRAOS=Oryzasativasubsp.japonicaGN=Os06g0327300PE=3SV=2	sp|Q69PS6|NTRA_ORYSJThioredoxinreductaseNTRAOS=Oryzasativasubsp.japonicaGN=Os06g0327300PE=3SV=2	4	1	1		1	4	1	1	3	4	4	4	2	4	3	3	3	3	3	2	0	1	1	1	0	1	1	1	1	1	1	0	0	1	1	1	0	1	1	1	1	1	1	0	11.4	3.8	3.8	38.218
sp|Q69QQ6|HSP82_ORYSJHeatshockprotein81-2OS=Oryzasativasubsp.japonicaGN=HSP81-2PE=2SV=1	sp|Q69QQ6|HSP82_ORYSJHeatshockprotein81-2OS=Oryzasativasubsp.japonicaGN=HSP81-2PE=2SV=1	32	32	2		1	32	32	2	29	27	25	29	27	27	27	25	30	28	29	26	29	27	25	29	27	27	27	25	30	28	29	26	2	1	2	1	1	1	0	0	2	0	2	0	43.1	43.1	2.3	80.199
sp|Q69RJ0|GLTB_ORYSJFerredoxin-dependentglutamatesynthase,chloroplasticOS=Oryzasativasubsp.japonicaGN=GLUPE=2SV=2;tr|A0A0P0X9S7|A0A0P0X9S7_ORYSJOs07g0658400protein(Fragment)OS=Oryzasativasubsp.japonicaGN=Os07g0658400PE=4SV=1;tr|A0A0P0X9Q0|A0A0P0X9Q0_ORYSJOs07g0658400protein(Fragment)OS=Oryzasativasubsp.japonicaGN=Os07g0658400PE=4SV=1	sp|Q69RJ0|GLTB_ORYSJFerredoxin-dependentglutamatesynthase,chloroplasticOS=Oryzasativasubsp.japonicaGN=GLUPE=2SV=2;tr|A0A0P0X9S7|A0A0P0X9S7_ORYSJOs07g0658400protein(Fragment)OS=Oryzasativasubsp.japonicaGN=Os07g0658400PE=4SV=1;tr|A0A0P0X9Q0|A0A0P0X9Q0_ORYSJOs07g0658400protein(Fragment)OS=Oryzasativasubsp.japonicaGN=Os07g0658400PE=4SV=1	8;6;5	8;6;5	8;6;5	;;	3	8	8	8	4	3	4	2	3	1	6	7	4	4	5	3	4	3	4	2	3	1	6	7	4	4	5	3	4	3	4	2	3	1	6	7	4	4	5	3	6.2	6.2	6.2	175.04
sp|Q69SG5|GUN24_ORYSJEndoglucanase24OS=Oryzasativasubsp.japonicaGN=Os09g0533900PE=2SV=1	sp|Q69SG5|GUN24_ORYSJEndoglucanase24OS=Oryzasativasubsp.japonicaGN=Os09g0533900PE=2SV=1	1	1	1		1	1	1	1	1	1	1	1	1	1	1	1	1	1	1	0	1	1	1	1	1	1	1	1	1	1	1	0	1	1	1	1	1	1	1	1	1	1	1	0	1.7	1.7	1.7	56.949
tr|A0A0P0VKF5|A0A0P0VKF5_ORYSJOs02g0554900protein(Fragment)OS=Oryzasativasubsp.japonicaGN=Os02g0554900PE=4SV=1;sp|Q69ST6|PID13_ORYSJProteindisulfideisomerase-like1-3OS=Oryzasativasubsp.japonicaGN=PDIL1-3PE=2SV=1	tr|A0A0P0VKF5|A0A0P0VKF5_ORYSJOs02g0554900protein(Fragment)OS=Oryzasativasubsp.japonicaGN=Os02g0554900PE=4SV=1;sp|Q69ST6|PID13_ORYSJProteindisulfideisomerase-like1-3OS=Oryzasativasubsp.japonicaGN=PDIL1-3PE=2SV=1	2;2	2;2	2;2	;	2	2	2	2	1	2	1	2	2	1	2	0	2	1	1	1	1	2	1	2	2	1	2	0	2	1	1	1	1	2	1	2	2	1	2	0	2	1	1	1	4.4	4.4	4.4	56.338
sp|Q69T31|CINV1_ORYSJCytosolicinvertase1OS=Oryzasativasubsp.japonicaGN=CINV1PE=1SV=1;tr|Q53PH5|Q53PH5_ORYSJInvertase,putativeOS=Oryzasativasubsp.japonicaGN=LOC_Os11g07440PE=4SV=1;tr|Q0JD43|Q0JD43_ORYSJOSJNBa0084A10.16proteinOS=Oryzasativasubsp.japonicaGN=Os04g0432400PE=2SV=1	sp|Q69T31|CINV1_ORYSJCytosolicinvertase1OS=Oryzasativasubsp.japonicaGN=CINV1PE=1SV=1	5;2;1	5;2;1	5;2;1		3	5	5	5	3	2	1	2	3	3	2	4	2	3	3	2	3	2	1	2	3	3	2	4	2	3	3	2	3	2	1	2	3	3	2	4	2	3	3	2	9.3	9.3	9.3	63.45
sp|Q69TH4|OPR2_ORYSJPutative12-oxophytodienoatereductase2OS=Oryzasativasubsp.japonicaGN=OPR2PE=3SV=1	sp|Q69TH4|OPR2_ORYSJPutative12-oxophytodienoatereductase2OS=Oryzasativasubsp.japonicaGN=OPR2PE=3SV=1	10	2	1		1	10	2	1	8	10	10	10	9	10	7	8	7	9	8	6	2	2	2	2	2	2	1	2	1	2	2	1	1	1	1	1	1	1	1	1	0	1	1	1	31.6	3.5	3.5	42.068
sp|Q69TH6|OPR3_ORYSJPutative12-oxophytodienoatereductase3OS=Oryzasativasubsp.japonicaGN=OPR3PE=3SV=1;tr|A0A0P0VKH1|A0A0P0VKH1_ORYSJOs02g0559400proteinOS=Oryzasativasubsp.japonicaGN=Os02g0559400PE=4SV=1;sp|Q0E0C6|OPR8_ORYSJPutative12-oxophytodienoatereductase8OS=Oryzasativasubsp.japonicaGN=OPR8PE=2SV=1	sp|Q69TH6|OPR3_ORYSJPutative12-oxophytodienoatereductase3OS=Oryzasativasubsp.japonicaGN=OPR3PE=3SV=1	3;1;1	1;1;1	1;1;1		3	3	1	1	3	3	3	3	3	3	2	2	3	2	3	2	1	1	1	1	1	1	0	0	1	0	1	0	1	1	1	1	1	1	0	0	1	0	1	0	7.3	2.6	2.6	42.408
sp|Q69TH8|OPR4_ORYSJPutative12-oxophytodienoatereductase4OS=Oryzasativasubsp.japonicaGN=OPR4PE=2SV=1;tr|A0A0P0WU39|A0A0P0WU39_ORYSJOs06g0215900proteinOS=Oryzasativasubsp.japonicaGN=Os06g0215900PE=4SV=1;tr|C7J3D0|C7J3D0_ORYSJOs06g0216000proteinOS=Oryzasativasubsp.japonicaGN=Os06g0216000PE=4SV=1;tr|A0A0P0V2I5|A0A0P0V2I5_ORYSJOs01g0369900proteinOS=Oryzasativasubsp.japonicaGN=Os01g0369900PE=4SV=1;tr|…	sp|Q69TH8|OPR4_ORYSJPutative12-oxophytodienoatereductase4OS=Oryzasativasubsp.japonicaGN=OPR4PE=2SV=1;tr|A0A0P0WU39|A0A0P0WU39_ORYSJOs06g0215900proteinOS=Oryzasativasubsp.japonicaGN=Os06g0215900PE=4SV=1	12;11;1;1;1	12;11;1;1;1	9;8;0;0;0	;	5	12	12	9	9	10	10	7	10	7	10	10	11	8	8	10	9	10	10	7	10	7	10	10	11	8	8	10	7	7	8	4	7	4	7	7	8	6	6	7	34.5	34.5	26.6	42.431
sp|Q69TI0|OPR5_ORYSJPutative12-oxophytodienoatereductase5OS=Oryzasativasubsp.japonicaGN=OPR5PE=2SV=1	sp|Q69TI0|OPR5_ORYSJPutative12-oxophytodienoatereductase5OS=Oryzasativasubsp.japonicaGN=OPR5PE=2SV=1	12	12	8		1	12	12	8	8	11	10	10	11	11	10	9	10	11	11	11	8	11	10	10	11	11	10	9	10	11	11	11	4	7	6	6	7	7	6	5	6	7	7	7	34.8	34.8	21.9	41.684
sp|Q69TY4|PR2E1_ORYSJPeroxiredoxin-2E-1,chloroplasticOS=Oryzasativasubsp.japonicaGN=PRXIIE-1PE=2SV=1	sp|Q69TY4|PR2E1_ORYSJPeroxiredoxin-2E-1,chloroplasticOS=Oryzasativasubsp.japonicaGN=PRXIIE-1PE=2SV=1	8	8	7		1	8	8	7	5	7	6	7	6	4	6	5	4	3	5	5	5	7	6	7	6	4	6	5	4	3	5	5	5	6	5	6	6	4	5	5	4	3	4	4	48.7	48.7	40.1	23.688
sp|Q69UI1|RS132_ORYSJ40SribosomalproteinS13-2OS=Oryzasativasubsp.japonicaGN=Os08g0117300PE=1SV=1;tr|Q6ZL24|Q6ZL24_ORYSJOs07g0572900proteinOS=Oryzasativasubsp.japonicaGN=Os07g0572900PE=2SV=1	sp|Q69UI1|RS132_ORYSJ40SribosomalproteinS13-2OS=Oryzasativasubsp.japonicaGN=Os08g0117300PE=1SV=1	10;1	10;1	4;0		2	10	10	4	8	10	9	10	9	9	9	10	10	9	10	9	8	10	9	10	9	9	9	10	10	9	10	9	4	4	4	4	4	4	4	4	4	3	4	4	57.6	57.6	19.9	17.145
sp|Q69UI2|RS131_ORYSJ40SribosomalproteinS13-1OS=Oryzasativasubsp.japonicaGN=Os08g0117200PE=3SV=2;tr|A0A0P0XAY7|A0A0P0XAY7_ORYSJOs08g0117200protein(Fragment)OS=Oryzasativasubsp.japonicaGN=Os08g0117200PE=3SV=1	sp|Q69UI2|RS131_ORYSJ40SribosomalproteinS13-1OS=Oryzasativasubsp.japonicaGN=Os08g0117200PE=3SV=2;tr|A0A0P0XAY7|A0A0P0XAY7_ORYSJOs08g0117200protein(Fragment)OS=Oryzasativasubsp.japonicaGN=Os08g0117200PE=3SV=1	8;8	2;2	2;2	;	2	8	2	2	6	7	7	7	6	7	6	8	8	7	8	6	2	1	2	1	1	2	1	2	2	1	2	1	2	1	2	1	1	2	1	2	2	1	2	1	50.3	12.6	12.6	17.115
sp|Q69VR7|PPT1_ORYSJPhosphoenolpyruvate/phosphatetranslocator1,chloroplasticOS=Oryzasativasubsp.japonicaGN=PPT1PE=2SV=1	sp|Q69VR7|PPT1_ORYSJPhosphoenolpyruvate/phosphatetranslocator1,chloroplasticOS=Oryzasativasubsp.japonicaGN=PPT1PE=2SV=1	1	1	1		1	1	1	1	1	1	1	1	1	1	1	1	0	1	0	1	1	1	1	1	1	1	1	1	0	1	0	1	1	1	1	1	1	1	1	1	0	1	0	1	3.4	3.4	3.4	43.593
sp|Q69XJ4|HMOX1_ORYSJHemeoxygenase1,chloroplasticOS=Oryzasativasubsp.japonicaGN=HO1PE=2SV=1	sp|Q69XJ4|HMOX1_ORYSJHemeoxygenase1,chloroplasticOS=Oryzasativasubsp.japonicaGN=HO1PE=2SV=1	1	1	1		1	1	1	1	0	0	0	0	0	0	1	0	0	1	0	0	0	0	0	0	0	0	1	0	0	1	0	0	0	0	0	0	0	0	1	0	0	1	0	0	4.5	4.5	4.5	31.918
sp|Q69XQ3|C3H44_ORYSJZincfingerCCCHdomain-containingprotein44OS=Oryzasativasubsp.japonicaGN=Os06g0618100PE=2SV=1	sp|Q69XQ3|C3H44_ORYSJZincfingerCCCHdomain-containingprotein44OS=Oryzasativasubsp.japonicaGN=Os06g0618100PE=2SV=1	2	2	1		1	2	2	1	1	2	2	2	2	2	1	2	1	1	1	0	1	2	2	2	2	2	1	2	1	1	1	0	1	1	1	1	1	1	0	1	0	0	0	0	8.1	8.1	4.1	30.451
sp|Q6ASY2|NLTL1_ORYSJNon-specificlipidtransferprotein-like1OS=Oryzasativasubsp.japonicaGN=LTPL1PE=1SV=1	sp|Q6ASY2|NLTL1_ORYSJNon-specificlipidtransferprotein-like1OS=Oryzasativasubsp.japonicaGN=LTPL1PE=1SV=1	4	4	4		1	4	4	4	2	3	3	2	2	2	2	2	2	2	3	1	2	3	3	2	2	2	2	2	2	2	3	1	2	3	3	2	2	2	2	2	2	2	3	1	30.3	30.3	30.3	16.899
tr|A0A0P0WIK8|A0A0P0WIK8_ORYSJCellulosesynthase(Fragment)OS=Oryzasativasubsp.japonicaGN=Os05g0176100PE=3SV=1;sp|Q6AT26|CESA1_ORYSJProbablecellulosesynthaseAcatalyticsubunit1[UDP-forming]OS=Oryzasativasubsp.japonicaGN=CESA1PE=2SV=1	tr|A0A0P0WIK8|A0A0P0WIK8_ORYSJCellulosesynthase(Fragment)OS=Oryzasativasubsp.japonicaGN=Os05g0176100PE=3SV=1;sp|Q6AT26|CESA1_ORYSJProbablecellulosesynthaseAcatalyticsubunit1[UDP-forming]OS=Oryzasativasubsp.japonicaGN=CESA1PE=2SV=1	2;2	2;2	2;2	;	2	2	2	2	2	2	2	2	2	2	0	2	1	2	2	2	2	2	2	2	2	2	0	2	1	2	2	2	2	2	2	2	2	2	0	2	1	2	2	2	5.7	5.7	5.7	47.078
sp|Q6ATB2|CRSH2_ORYSJProbableGTPdiphosphokinaseCRSH2,chloroplasticOS=Oryzasativasubsp.japonicaGN=CRSH2PE=2SV=1;sp|Q6ATB4|CRSH1_ORYSJProbableGTPdiphosphokinaseCRSH1,chloroplasticOS=Oryzasativasubsp.japonicaGN=CRSH1PE=2SV=1	sp|Q6ATB2|CRSH2_ORYSJProbableGTPdiphosphokinaseCRSH2,chloroplasticOS=Oryzasativasubsp.japonicaGN=CRSH2PE=2SV=1	19;1	19;1	16;0		2	19	19	16	14	13	16	16	15	12	17	16	17	16	15	16	14	13	16	16	15	12	17	16	17	16	15	16	11	10	13	13	12	9	14	13	14	13	12	13	41.7	41.7	37	60.273
sp|Q6AUF3|UREG_ORYSJUreaseaccessoryproteinGOS=Oryzasativasubsp.japonicaGN=UREGPE=2SV=1	sp|Q6AUF3|UREG_ORYSJUreaseaccessoryproteinGOS=Oryzasativasubsp.japonicaGN=UREGPE=2SV=1	2	2	2		1	2	2	2	2	2	1	1	2	1	2	1	1	2	2	2	2	2	1	1	2	1	2	1	1	2	2	2	2	2	1	1	2	1	2	1	1	2	2	2	9.5	9.5	9.5	30.781
sp|Q6AUG0|U2AFB_ORYSJSplicingfactorU2afsmallsubunitBOS=Oryzasativasubsp.japonicaGN=U2AF35BPE=2SV=1;sp|Q9ZQW8|U2AFA_ORYSJSplicingfactorU2afsmallsubunitAOS=Oryzasativasubsp.japonicaGN=U2AF35APE=2SV=1;tr|Q0JKK3|Q0JKK3_ORYSJOs01g0667800proteinOS=Oryzasativasubsp.japonicaGN=Os01g0667800PE=4SV=1	sp|Q6AUG0|U2AFB_ORYSJSplicingfactorU2afsmallsubunitBOS=Oryzasativasubsp.japonicaGN=U2AF35BPE=2SV=1	5;2;1	5;2;1	4;1;1		3	5	5	4	4	2	2	3	3	1	2	2	2	2	3	1	4	2	2	3	3	1	2	2	2	2	3	1	4	2	2	3	3	1	2	2	2	2	3	1	15.5	15.5	14.8	34.692
sp|Q6AUR2|GLNB_ORYSJNitrogenregulatoryproteinP-IIhomologOS=Oryzasativasubsp.japonicaGN=GLBPE=2SV=1	sp|Q6AUR2|GLNB_ORYSJNitrogenregulatoryproteinP-IIhomologOS=Oryzasativasubsp.japonicaGN=GLBPE=2SV=1	2	2	2		1	2	2	2	2	2	1	2	2	2	2	2	2	2	1	2	2	2	1	2	2	2	2	2	2	2	1	2	2	2	1	2	2	2	2	2	2	2	1	2	9.4	9.4	9.4	22.701
sp|Q6AV34|ARGC_ORYSJProbableN-acetyl-gamma-glutamyl-phosphatereductase,chloroplasticOS=Oryzasativasubsp.japonicaGN=Os03g0617900PE=1SV=1;tr|A0A0N7KS03|A0A0N7KS03_ORYSJOs10g0494200proteinOS=Oryzasativasubsp.japonicaGN=Os10g0494200PE=3SV=1	sp|Q6AV34|ARGC_ORYSJProbableN-acetyl-gamma-glutamyl-phosphatereductase,chloroplasticOS=Oryzasativasubsp.japonicaGN=Os03g0617900PE=1SV=1;tr|A0A0N7KS03|A0A0N7KS03_ORYSJOs10g0494200proteinOS=Oryzasativasubsp.japonicaGN=Os10g0494200PE=3SV=1	12;8	12;8	12;8	;	2	12	12	12	8	11	9	12	12	9	11	9	10	10	10	10	8	11	9	12	12	9	11	9	10	10	10	10	8	11	9	12	12	9	11	9	10	10	10	10	44.6	44.6	44.6	44.786
sp|Q6AVA8|PPDK1_ORYSJPyruvate,phosphatedikinase1,chloroplasticOS=Oryzasativasubsp.japonicaGN=PPDK1PE=1SV=1	sp|Q6AVA8|PPDK1_ORYSJPyruvate,phosphatedikinase1,chloroplasticOS=Oryzasativasubsp.japonicaGN=PPDK1PE=1SV=1	21	21	16		1	21	21	16	11	11	15	13	12	15	13	17	18	18	15	16	11	11	15	13	12	15	13	17	18	18	15	16	8	7	12	10	8	11	12	13	15	13	12	12	27.2	27.2	22.3	102.79
sp|Q6AVK1|COSA_ORYSJCostarsfamilyproteinOS=Oryzasativasubsp.japonicaGN=Os03g0690000PE=3SV=1	sp|Q6AVK1|COSA_ORYSJCostarsfamilyproteinOS=Oryzasativasubsp.japonicaGN=Os03g0690000PE=3SV=1	1	1	1		1	1	1	1	1	1	1	1	1	1	1	1	1	1	1	1	1	1	1	1	1	1	1	1	1	1	1	1	1	1	1	1	1	1	1	1	1	1	1	1	14.9	14.9	14.9	9.5799
sp|Q6ZHA3|RAC6_ORYSJRac-likeGTP-bindingprotein6OS=Oryzasativasubsp.japonicaGN=RAC6PE=2SV=1;sp|Q6EP31|RAC5_ORYSJRac-likeGTP-bindingprotein5OS=Oryzasativasubsp.japonicaGN=RAC5PE=2SV=2	sp|Q6ZHA3|RAC6_ORYSJRac-likeGTP-bindingprotein6OS=Oryzasativasubsp.japonicaGN=RAC6PE=2SV=1;sp|Q6EP31|RAC5_ORYSJRac-likeGTP-bindingprotein5OS=Oryzasativasubsp.japonicaGN=RAC5PE=2SV=2	1;1	1;1	1;1	;	2	1	1	1	1	1	1	1	1	1	0	1	1	0	0	0	1	1	1	1	1	1	0	1	1	0	0	0	1	1	1	1	1	1	0	1	1	0	0	0	7.1	7.1	7.1	21.624
sp|Q6ER94|BAS1_ORYSJ2-CysperoxiredoxinBAS1,chloroplasticOS=Oryzasativasubsp.japonicaGN=BAS1PE=1SV=1	sp|Q6ER94|BAS1_ORYSJ2-CysperoxiredoxinBAS1,chloroplasticOS=Oryzasativasubsp.japonicaGN=BAS1PE=1SV=1	5	5	5		1	5	5	5	4	3	4	4	3	4	5	4	5	4	4	5	4	3	4	4	3	4	5	4	5	4	4	5	4	3	4	4	3	4	5	4	5	4	4	5	28.7	28.7	28.7	28.097
sp|Q6ERW9|CAD8B_ORYSJProbablecinnamylalcoholdehydrogenase8BOS=Oryzasativasubsp.japonicaGN=CAD8BPE=3SV=2;sp|Q6ERW7|CAD8C_ORYSJProbablecinnamylalcoholdehydrogenase8COS=Oryzasativasubsp.japonicaGN=CAD8CPE=2SV=2;tr|A0A0P0XN23|A0A0P0XN23_ORYSJOs09g0400300protein(Fragment)OS=Oryzasativasubsp.japonicaGN=Os09g0400300PE=3SV=1	sp|Q6ERW9|CAD8B_ORYSJProbablecinnamylalcoholdehydrogenase8BOS=Oryzasativasubsp.japonicaGN=CAD8BPE=3SV=2;sp|Q6ERW7|CAD8C_ORYSJProbablecinnamylalcoholdehydrogenase8COS=Oryzasativasubsp.japonicaGN=CAD8CPE=2SV=2	3;2;1	3;2;1	3;2;1	;	3	3	3	3	1	1	1	1	2	0	1	1	2	1	2	0	1	1	1	1	2	0	1	1	2	1	2	0	1	1	1	1	2	0	1	1	2	1	2	0	9.4	9.4	9.4	45.575
sp|Q6ERX1|CAD8A_ORYSJProbablecinnamylalcoholdehydrogenase8AOS=Oryzasativasubsp.japonicaGN=CAD8APE=2SV=1;sp|Q6ERW5|CAD8D_ORYSJProbablecinnamylalcoholdehydrogenase8DOS=Oryzasativasubsp.japonicaGN=CAD8DPE=2SV=1	sp|Q6ERX1|CAD8A_ORYSJProbablecinnamylalcoholdehydrogenase8AOS=Oryzasativasubsp.japonicaGN=CAD8APE=2SV=1;sp|Q6ERW5|CAD8D_ORYSJProbablecinnamylalcoholdehydrogenase8DOS=Oryzasativasubsp.japonicaGN=CAD8DPE=2SV=1	8;4	8;4	8;4	;	2	8	8	8	5	6	6	8	8	6	8	7	7	8	8	7	5	6	6	8	8	6	8	7	7	8	8	7	5	6	6	8	8	6	8	7	7	8	8	7	29	29	29	36.837
sp|Q6ESF0|GL24_ORYSJGermin-likeprotein2-4OS=Oryzasativasubsp.japonicaGN=Os02g0532500PE=2SV=1	sp|Q6ESF0|GL24_ORYSJGermin-likeprotein2-4OS=Oryzasativasubsp.japonicaGN=Os02g0532500PE=2SV=1	5	5	5		1	5	5	5	4	3	5	4	5	3	4	3	2	2	4	4	4	3	5	4	5	3	4	3	2	2	4	4	4	3	5	4	5	3	4	3	2	2	4	4	26.2	26.2	26.2	24.318
sp|Q6ESI7|TPPII_ORYSJTripeptidyl-peptidase2OS=Oryzasativasubsp.japonicaGN=TPP2PE=2SV=1;tr|A0A0N7KFU2|A0A0N7KFU2_ORYSJOs02g0664300protein(Fragment)OS=Oryzasativasubsp.japonicaGN=Os02g0664300PE=4SV=1;tr|A0A0P0VML9|A0A0P0VML9_ORYSJOs02g0664300protein(Fragment)OS=Oryzasativasubsp.japonicaGN=Os02g0664300PE=4SV=1	sp|Q6ESI7|TPPII_ORYSJTripeptidyl-peptidase2OS=Oryzasativasubsp.japonicaGN=TPP2PE=2SV=1;tr|A0A0N7KFU2|A0A0N7KFU2_ORYSJOs02g0664300protein(Fragment)OS=Oryzasativasubsp.japonicaGN=Os02g0664300PE=4SV=1;tr|A0A0P0VML9|A0A0P0VML9_ORYSJOs02g0664300protein(Fragment)OS=Oryzasativasubsp.japonicaGN=Os02g0664300PE=4SV=1	14;11;7	14;11;7	14;11;7	;;	3	14	14	14	10	9	7	10	10	7	13	8	9	7	9	11	10	9	7	10	10	7	13	8	9	7	9	11	10	9	7	10	10	7	13	8	9	7	9	11	12.4	12.4	12.4	148.63
sp|Q6ETN3|4CL3_ORYSJProbable4-coumarate--CoAligase3OS=Oryzasativasubsp.japonicaGN=4CL3PE=2SV=1;tr|A0A0P0VFD3|A0A0P0VFD3_ORYSJOs02g0177600protein(Fragment)OS=Oryzasativasubsp.japonicaGN=Os02g0177600PE=4SV=1;sp|P17814|4CL1_ORYSJProbable4-coumarate--CoAligase1OS=Oryzasativasubsp.japonicaGN=4CL1PE=2SV=2;tr|Q75LB3|Q75LB3_ORYSJAMP-bindingprotein,putative,expressedOS=Oryzasativasubsp.japonicaGN=OSJNBa00…	sp|Q6ETN3|4CL3_ORYSJProbable4-coumarate--CoAligase3OS=Oryzasativasubsp.japonicaGN=4CL3PE=2SV=1;tr|A0A0P0VFD3|A0A0P0VFD3_ORYSJOs02g0177600protein(Fragment)OS=Oryzasativasubsp.japonicaGN=Os02g0177600PE=4SV=1	19;19;1;1	19;19;1;1	13;13;0;0	;	4	19	19	13	13	17	13	15	15	15	16	18	15	15	17	18	13	17	13	15	15	15	16	18	15	15	17	18	8	11	10	11	10	10	12	13	10	10	11	12	40.6	40.6	30.5	59.64
sp|Q6EU94|PIP11_ORYSJAquaporinPIP1-1OS=Oryzasativasubsp.japonicaGN=PIP1-1PE=2SV=1	sp|Q6EU94|PIP11_ORYSJAquaporinPIP1-1OS=Oryzasativasubsp.japonicaGN=PIP1-1PE=2SV=1	2	1	1		1	2	1	1	2	2	2	2	2	2	2	1	2	2	2	2	1	1	1	1	1	1	1	0	1	1	1	1	1	1	1	1	1	1	1	0	1	1	1	1	10.7	5.9	5.9	30.759
sp|Q6EUH7|ADF1_ORYSJActin-depolymerizingfactor1OS=Oryzasativasubsp.japonicaGN=ADF1PE=2SV=1	sp|Q6EUH7|ADF1_ORYSJActin-depolymerizingfactor1OS=Oryzasativasubsp.japonicaGN=ADF1PE=2SV=1	1	1	1		1	1	1	1	1	0	1	0	0	0	1	1	0	0	1	1	1	0	1	0	0	0	1	1	0	0	1	1	1	0	1	0	0	0	1	1	0	0	1	1	8.6	8.6	8.6	15.936
sp|Q6EUP4|14335_ORYSJ14-3-3-likeproteinGF14-EOS=Oryzasativasubsp.japonicaGN=GF14EPE=2SV=1	sp|Q6EUP4|14335_ORYSJ14-3-3-likeproteinGF14-EOS=Oryzasativasubsp.japonicaGN=GF14EPE=2SV=1	13	1	1		1	13	1	1	10	10	10	11	10	12	11	11	10	11	11	10	1	1	1	1	1	1	1	1	1	1	1	1	1	1	1	1	1	1	1	1	1	1	1	1	46.2	6.1	6.1	29.692
sp|Q6F2U9|SYK_ORYSJLysine--tRNAligaseOS=Oryzasativasubsp.japonicaGN=Os03g0586800PE=2SV=1	sp|Q6F2U9|SYK_ORYSJLysine--tRNAligaseOS=Oryzasativasubsp.japonicaGN=Os03g0586800PE=2SV=1	11	11	11		1	11	11	11	9	8	6	8	7	8	9	9	8	8	10	10	9	8	6	8	7	8	9	9	8	8	10	10	9	8	6	8	7	8	9	9	8	8	10	10	21.3	21.3	21.3	68.387
sp|Q6F332|CALM2_ORYSJCalmodulin-2OS=Oryzasativasubsp.japonicaGN=CAM2PE=2SV=3	sp|Q6F332|CALM2_ORYSJCalmodulin-2OS=Oryzasativasubsp.japonicaGN=CAM2PE=2SV=3	10	10	1		1	10	10	1	10	10	10	9	10	10	8	9	9	10	9	8	10	10	10	9	10	10	8	9	9	10	9	8	1	1	1	1	1	1	1	1	1	1	1	1	57	57	8.7	16.818
sp|Q6F357|PLA7_ORYSJPhospholipaseA1-II7OS=Oryzasativasubsp.japonicaGN=Os05g0574100PE=3SV=1	sp|Q6F357|PLA7_ORYSJPhospholipaseA1-II7OS=Oryzasativasubsp.japonicaGN=Os05g0574100PE=3SV=1	2	2	2		1	2	2	2	1	1	1	2	2	1	2	2	1	2	2	1	1	1	1	2	2	1	2	2	1	2	2	1	1	1	1	2	2	1	2	2	1	2	2	1	7.1	7.1	7.1	43.766
sp|Q6F4N5|AP25_ORYSJAspartylprotease25OS=Oryzasativasubsp.japonicaGN=AP25PE=2SV=1	sp|Q6F4N5|AP25_ORYSJAspartylprotease25OS=Oryzasativasubsp.japonicaGN=AP25PE=2SV=1	4	4	4		1	4	4	4	4	4	4	1	4	2	2	1	2	3	1	2	4	4	4	1	4	2	2	1	2	3	1	2	4	4	4	1	4	2	2	1	2	3	1	2	11.2	11.2	11.2	45.077
sp|Q6H5J0|FABI2_ORYSJEnoyl-[acyl-carrier-protein]reductase[NADH]2,chloroplasticOS=Oryzasativasubsp.japonicaGN=Os09g0277800PE=2SV=1	sp|Q6H5J0|FABI2_ORYSJEnoyl-[acyl-carrier-protein]reductase[NADH]2,chloroplasticOS=Oryzasativasubsp.japonicaGN=Os09g0277800PE=2SV=1	7	2	2		1	7	2	2	5	5	6	7	7	6	7	6	7	7	7	6	0	1	1	2	2	1	2	1	2	2	2	1	0	1	1	2	2	1	2	1	2	2	2	1	25.1	8.9	8.9	39.02
tr|A0A0P0VMC4|A0A0P0VMC4_ORYSJOs02g0637000protein(Fragment)OS=Oryzasativasubsp.japonicaGN=Os02g0637000PE=4SV=1;sp|Q6H5X0|RIP2_ORYSJPutativeripening-relatedprotein2OS=Oryzasativasubsp.japonicaGN=Os02g0637000PE=3SV=1	tr|A0A0P0VMC4|A0A0P0VMC4_ORYSJOs02g0637000protein(Fragment)OS=Oryzasativasubsp.japonicaGN=Os02g0637000PE=4SV=1;sp|Q6H5X0|RIP2_ORYSJPutativeripening-relatedprotein2OS=Oryzasativasubsp.japonicaGN=Os02g0637000PE=3SV=1	2;2	2;2	2;2	;	2	2	2	2	1	2	0	0	0	1	2	2	2	2	2	2	1	2	0	0	0	1	2	2	2	2	2	2	1	2	0	0	0	1	2	2	2	2	2	2	18.2	18.2	18.2	17.089
sp|Q6H611|SDH7_ORYSJSuccinatedehydrogenasesubunit7,mitochondrialOS=Oryzasativasubsp.japonicaGN=SDH7PE=1SV=1	sp|Q6H611|SDH7_ORYSJSuccinatedehydrogenasesubunit7,mitochondrialOS=Oryzasativasubsp.japonicaGN=SDH7PE=1SV=1	1	1	1		1	1	1	1	1	1	0	1	1	1	1	1	1	1	1	1	1	1	0	1	1	1	1	1	1	1	1	1	1	1	0	1	1	1	1	1	1	1	1	1	12.2	12.2	12.2	9.8984
sp|Q6H628|GRXS6_ORYSJMonothiolglutaredoxin-S6OS=Oryzasativasubsp.japonicaGN=GRXS6PE=2SV=1	sp|Q6H628|GRXS6_ORYSJMonothiolglutaredoxin-S6OS=Oryzasativasubsp.japonicaGN=GRXS6PE=2SV=1	1	1	1		1	1	1	1	1	1	1	1	1	1	1	1	1	1	1	1	1	1	1	1	1	1	1	1	1	1	1	1	1	1	1	1	1	1	1	1	1	1	1	1	9.2	9.2	9.2	14.382
sp|Q6H676|EXB11_ORYSJExpansin-B11OS=Oryzasativasubsp.japonicaGN=EXPB11PE=2SV=1	sp|Q6H676|EXB11_ORYSJExpansin-B11OS=Oryzasativasubsp.japonicaGN=EXPB11PE=2SV=1	1	1	1		1	1	1	1	0	0	1	1	0	1	1	1	1	1	1	1	0	0	1	1	0	1	1	1	1	1	1	1	0	0	1	1	0	1	1	1	1	1	1	1	3.1	3.1	3.1	30.5
sp|Q6H6D2|HEM3_ORYSJPorphobilinogendeaminase,chloroplasticOS=Oryzasativasubsp.japonicaGN=HEMCPE=2SV=1;tr|A0A0P0VFC8|A0A0P0VFC8_ORYSJOs02g0168800protein(Fragment)OS=Oryzasativasubsp.japonicaGN=Os02g0168800PE=3SV=1	sp|Q6H6D2|HEM3_ORYSJPorphobilinogendeaminase,chloroplasticOS=Oryzasativasubsp.japonicaGN=HEMCPE=2SV=1;tr|A0A0P0VFC8|A0A0P0VFC8_ORYSJOs02g0168800protein(Fragment)OS=Oryzasativasubsp.japonicaGN=Os02g0168800PE=3SV=1	4;3	4;3	4;3	;	2	4	4	4	2	3	3	2	3	3	2	3	2	3	3	3	2	3	3	2	3	3	2	3	2	3	3	3	2	3	3	2	3	3	2	3	2	3	3	3	15.4	15.4	15.4	38.397
sp|Q6H7E4|TRXM1_ORYSJThioredoxinM1,chloroplasticOS=Oryzasativasubsp.japonicaGN=Os02g0639900PE=2SV=1	sp|Q6H7E4|TRXM1_ORYSJThioredoxinM1,chloroplasticOS=Oryzasativasubsp.japonicaGN=Os02g0639900PE=2SV=1	3	3	2		1	3	3	2	2	1	1	2	1	2	2	3	3	3	3	2	2	1	1	2	1	2	2	3	3	3	3	2	2	0	0	1	0	1	1	2	2	2	2	1	24.9	24.9	19.7	18.589
sp|Q6H805|ORR24_ORYSJTwo-componentresponseregulatorORR24OS=Oryzasativasubsp.japonicaGN=RR24PE=2SV=1	sp|Q6H805|ORR24_ORYSJTwo-componentresponseregulatorORR24OS=Oryzasativasubsp.japonicaGN=RR24PE=2SV=1	2	2	2		1	2	2	2	2	2	2	2	2	2	1	2	2	1	1	1	2	2	2	2	2	2	1	2	2	1	1	1	2	2	2	2	2	2	1	2	2	1	1	1	3.8	3.8	3.8	68.398
sp|Q6H849|NRL4_ORYSJBifunctionalnitrilase/nitrilehydrataseNIT4OS=Oryzasativasubsp.japonicaGN=NIT4PE=2SV=1	sp|Q6H849|NRL4_ORYSJBifunctionalnitrilase/nitrilehydrataseNIT4OS=Oryzasativasubsp.japonicaGN=NIT4PE=2SV=1	1	1	1		1	1	1	1	0	1	0	1	1	1	1	1	1	0	1	0	0	1	0	1	1	1	1	1	1	0	1	0	0	1	0	1	1	1	1	1	1	0	1	0	5.5	5.5	5.5	38.676
sp|Q6I544|GL52_ORYSJGermin-likeprotein5-1OS=Oryzasativasubsp.japonicaGN=Os05g0277500PE=2SV=1	sp|Q6I544|GL52_ORYSJGermin-likeprotein5-1OS=Oryzasativasubsp.japonicaGN=Os05g0277500PE=2SV=1	4	3	3		1	4	3	3	2	3	4	4	4	4	4	4	3	3	4	4	1	2	3	3	3	3	3	3	2	2	3	3	1	2	3	3	3	3	3	3	2	2	3	3	23.5	16.3	16.3	23.175
sp|Q6I5B2|BURP6_ORYSJBURPdomain-containingprotein6OS=Oryzasativasubsp.japonicaGN=BURP6PE=2SV=1	sp|Q6I5B2|BURP6_ORYSJBURPdomain-containingprotein6OS=Oryzasativasubsp.japonicaGN=BURP6PE=2SV=1	2	1	1		1	2	1	1	0	0	1	0	0	0	2	1	2	2	1	2	0	0	0	0	0	0	1	0	1	1	0	1	0	0	0	0	0	0	1	0	1	1	0	1	10.9	6.7	6.7	24.891
tr|A0A0P0WJC5|A0A0P0WJC5_ORYSJOs05g0217800protein(Fragment)OS=Oryzasativasubsp.japonicaGN=Os05g0217800PE=4SV=1;sp|Q6I5W0|BURP2_ORYSJBURPdomain-containingprotein2OS=Oryzasativasubsp.japonicaGN=BURP2PE=2SV=1	tr|A0A0P0WJC5|A0A0P0WJC5_ORYSJOs05g0217800protein(Fragment)OS=Oryzasativasubsp.japonicaGN=Os05g0217800PE=4SV=1;sp|Q6I5W0|BURP2_ORYSJBURPdomain-containingprotein2OS=Oryzasativasubsp.japonicaGN=BURP2PE=2SV=1	4;4	2;2	2;2	;	2	4	2	2	1	3	3	3	3	3	4	4	4	4	4	4	1	2	1	2	2	2	2	2	2	2	2	2	1	2	1	2	2	2	2	2	2	2	2	2	15.8	7.7	7.7	29.587
sp|Q6K215|PIP22_ORYSJProbableaquaporinPIP2-2OS=Oryzasativasubsp.japonicaGN=PIP2-2PE=2SV=1;tr|A0A0P0VM00|A0A0P0VM00_ORYSJOs02g0629200proteinOS=Oryzasativasubsp.japonicaGN=Os02g0629200PE=4SV=1	sp|Q6K215|PIP22_ORYSJProbableaquaporinPIP2-2OS=Oryzasativasubsp.japonicaGN=PIP2-2PE=2SV=1;tr|A0A0P0VM00|A0A0P0VM00_ORYSJOs02g0629200proteinOS=Oryzasativasubsp.japonicaGN=Os02g0629200PE=4SV=1	4;2	4;2	3;2	;	2	4	4	3	4	4	4	3	4	4	2	3	3	2	4	4	4	4	4	3	4	4	2	3	3	2	4	4	3	3	3	2	3	3	1	2	2	1	3	3	19.4	19.4	14.6	30.498
sp|Q6K2E8|ILVB1_ORYSJAcetolactatesynthase1,chloroplasticOS=Oryzasativasubsp.japonicaGN=ALS1PE=2SV=1;tr|A0A0P0VJL5|A0A0P0VJL5_ORYSJOs02g0510200protein(Fragment)OS=Oryzasativasubsp.japonicaGN=Os02g0510200PE=4SV=1;sp|Q7XKQ8|ILVB2_ORYSJProbableacetolactatesynthase2,chloroplasticOS=Oryzasativasubsp.japonicaGN=ALS2PE=2SV=2	sp|Q6K2E8|ILVB1_ORYSJAcetolactatesynthase1,chloroplasticOS=Oryzasativasubsp.japonicaGN=ALS1PE=2SV=1	7;1;1	7;1;1	7;1;1		3	7	7	7	6	4	3	5	4	5	5	6	4	6	3	6	6	4	3	5	4	5	5	6	4	6	3	6	6	4	3	5	4	5	5	6	4	6	3	6	13.2	13.2	13.2	69.392
sp|Q6K4N0|RSZ21_ORYSJSerine/arginine-richsplicingfactorRSZ21OS=Oryzasativasubsp.japonicaGN=RSZP21PE=2SV=1	sp|Q6K4N0|RSZ21_ORYSJSerine/arginine-richsplicingfactorRSZ21OS=Oryzasativasubsp.japonicaGN=RSZP21PE=2SV=1	2	1	1		1	2	1	1	2	2	2	1	2	1	2	1	2	1	1	1	1	1	1	0	1	0	1	0	1	0	0	0	1	1	1	0	1	0	1	0	1	0	0	0	12.4	5.9	5.9	21.023
sp|Q6K548|VDAC1_ORYSJMitochondrialoutermembraneproteinporin1OS=Oryzasativasubsp.japonicaGN=VDAC1PE=1SV=3;tr|B7EKD7|B7EKD7_ORYSJOs09g0361400proteinOS=Oryzasativasubsp.japonicaGN=Os09g0361400PE=2SV=1	sp|Q6K548|VDAC1_ORYSJMitochondrialoutermembraneproteinporin1OS=Oryzasativasubsp.japonicaGN=VDAC1PE=1SV=3	12;2	12;2	12;2		2	12	12	12	9	11	11	11	10	10	12	11	11	11	10	8	9	11	11	11	10	10	12	11	11	11	10	8	9	11	11	11	10	10	12	11	11	11	10	8	42.7	42.7	42.7	29.219
sp|Q6K5G8|G3PC3_ORYSJGlyceraldehyde-3-phosphatedehydrogenase3,cytosolicOS=Oryzasativasubsp.japonicaGN=GAPC3PE=2SV=1	sp|Q6K5G8|G3PC3_ORYSJGlyceraldehyde-3-phosphatedehydrogenase3,cytosolicOS=Oryzasativasubsp.japonicaGN=GAPC3PE=2SV=1	22	9	8		1	22	9	8	19	21	18	20	20	20	22	21	20	21	22	21	7	9	6	7	8	8	9	8	7	8	9	8	6	8	6	7	7	7	8	7	6	7	8	7	72.7	37.4	35	36.567
sp|Q6K669|AMPL2_ORYSJLeucineaminopeptidase2,chloroplasticOS=Oryzasativasubsp.japonicaGN=Os02g0794700PE=2SV=1	sp|Q6K669|AMPL2_ORYSJLeucineaminopeptidase2,chloroplasticOS=Oryzasativasubsp.japonicaGN=Os02g0794700PE=2SV=1	20	20	20		1	20	20	20	16	17	17	20	18	15	18	17	17	18	14	19	16	17	17	20	18	15	18	17	17	18	14	19	16	17	17	20	18	15	18	17	17	18	14	19	44.8	44.8	44.8	61.818
sp|Q6K6K7|UBA5_ORYSJUbiquitin-likemodifier-activatingenzyme5OS=Oryzasativasubsp.japonicaGN=Os02g0506500PE=2SV=1;tr|A0A0N7KFC5|A0A0N7KFC5_ORYSJOs02g0506500proteinOS=Oryzasativasubsp.japonicaGN=Os02g0506500PE=4SV=1	sp|Q6K6K7|UBA5_ORYSJUbiquitin-likemodifier-activatingenzyme5OS=Oryzasativasubsp.japonicaGN=Os02g0506500PE=2SV=1;tr|A0A0N7KFC5|A0A0N7KFC5_ORYSJOs02g0506500proteinOS=Oryzasativasubsp.japonicaGN=Os02g0506500PE=4SV=1	4;2	4;2	4;2	;	2	4	4	4	3	3	2	2	3	3	4	4	4	4	4	3	3	3	2	2	3	3	4	4	4	4	4	3	3	3	2	2	3	3	4	4	4	4	4	3	13.1	13.1	13.1	45.623
sp|Q6K7H2|KCY4_ORYSJUMP-CMPkinase4OS=Oryzasativasubsp.japonicaGN=Os02g0778400PE=2SV=1	sp|Q6K7H2|KCY4_ORYSJUMP-CMPkinase4OS=Oryzasativasubsp.japonicaGN=Os02g0778400PE=2SV=1	9	4	4		1	9	4	4	8	9	9	8	8	7	8	7	7	7	6	5	3	4	4	3	3	3	4	3	2	3	2	2	3	4	4	3	3	3	4	3	2	3	2	2	40.7	22	22	23.556
sp|Q6K8J4|ISPG_ORYSJ4-hydroxy-3-methylbut-2-en-1-yldiphosphatesynthase(ferredoxin),chloroplasticOS=Oryzasativasubsp.japonicaGN=ISPGPE=2SV=1	sp|Q6K8J4|ISPG_ORYSJ4-hydroxy-3-methylbut-2-en-1-yldiphosphatesynthase(ferredoxin),chloroplasticOS=Oryzasativasubsp.japonicaGN=ISPGPE=2SV=1	2	2	2		1	2	2	2	1	2	2	1	2	2	1	2	2	1	1	2	1	2	2	1	2	2	1	2	2	1	1	2	1	2	2	1	2	2	1	2	2	1	1	2	2.8	2.8	2.8	82.16
sp|Q6K9C3|RZP23_ORYSJSerine/arginine-richsplicingfactorRSZ23OS=Oryzasativasubsp.japonicaGN=RSZ23PE=2SV=1	sp|Q6K9C3|RZP23_ORYSJSerine/arginine-richsplicingfactorRSZ23OS=Oryzasativasubsp.japonicaGN=RSZ23PE=2SV=1	5	5	1		1	5	5	1	4	5	5	5	5	5	4	5	5	5	4	5	4	5	5	5	5	5	4	5	5	5	4	5	1	1	1	1	1	1	1	1	1	1	1	1	22.5	22.5	6	22.797
sp|Q6K9N6|SUCB_ORYSJSuccinyl-CoAligase[ADP-forming]subunitbeta,mitochondrialOS=Oryzasativasubsp.japonicaGN=Os02g0621700PE=1SV=1	sp|Q6K9N6|SUCB_ORYSJSuccinyl-CoAligase[ADP-forming]subunitbeta,mitochondrialOS=Oryzasativasubsp.japonicaGN=Os02g0621700PE=1SV=1	17	17	17		1	17	17	17	16	16	17	15	15	14	11	14	13	12	12	15	16	16	17	15	15	14	11	14	13	12	12	15	16	16	17	15	15	14	11	14	13	12	12	15	46.7	46.7	46.7	45.091
sp|Q6K9U2|RFA2A_ORYSJReplicationproteinA32kDasubunitAOS=Oryzasativasubsp.japonicaGN=RPA2APE=1SV=1	sp|Q6K9U2|RFA2A_ORYSJReplicationproteinA32kDasubunitAOS=Oryzasativasubsp.japonicaGN=RPA2APE=1SV=1	2	2	2		1	2	2	2	1	2	2	1	2	1	1	2	1	1	1	2	1	2	2	1	2	1	1	2	1	1	1	2	1	2	2	1	2	1	1	2	1	1	1	2	8.2	8.2	8.2	30.081
sp|Q6L4F8|GBLPB_ORYSJGuaninenucleotide-bindingproteinsubunitbeta-likeproteinBOS=Oryzasativasubsp.japonicaGN=RACK1BPE=1SV=1	sp|Q6L4F8|GBLPB_ORYSJGuaninenucleotide-bindingproteinsubunitbeta-likeproteinBOS=Oryzasativasubsp.japonicaGN=RACK1BPE=1SV=1	13	10	10		1	13	10	10	11	11	12	13	13	10	11	12	12	10	11	10	8	8	9	10	10	7	8	9	9	7	8	7	8	8	9	10	10	7	8	9	9	7	8	7	55.7	48.5	48.5	36.452
sp|Q75L11|H2A6_ORYSJProbablehistoneH2A.6OS=Oryzasativasubsp.japonicaGN=Os05g0113900PE=2SV=2;sp|Q94E96|H2A5_ORYSJProbablehistoneH2A.5OS=Oryzasativasubsp.japonicaGN=Os01g0502700PE=2SV=1;sp|Q6L500|H2A4_ORYSJProbablehistoneH2A.4OS=Oryzasativasubsp.japonicaGN=Os05g0461400PE=2SV=1;tr|A0A0P0V312|A0A0P0V312_ORYSJHistoneH2AOS=Oryzasativasubsp.japonicaGN=Os01g0502700PE=3SV=1	sp|Q75L11|H2A6_ORYSJProbablehistoneH2A.6OS=Oryzasativasubsp.japonicaGN=Os05g0113900PE=2SV=2;sp|Q94E96|H2A5_ORYSJProbablehistoneH2A.5OS=Oryzasativasubsp.japonicaGN=Os01g0502700PE=2SV=1;sp|Q6L500|H2A4_ORYSJProbablehistoneH2A.4OS=Oryzasativasubsp.japonicaGN=Os05g0461400PE=2SV=1;tr|A0A0P0V312|A0A0P0V312_ORYSJHistoneH2AOS=Oryzasativasubsp.japonicaGN=Os01g0502700PE=3SV=1	2;2;2;2	1;1;1;1	1;1;1;1	;;;	4	2	1	1	2	2	2	2	2	2	2	2	2	2	2	2	1	1	1	1	1	1	1	1	1	1	1	1	1	1	1	1	1	1	1	1	1	1	1	1	10.3	4.5	4.5	16.5
sp|Q6L5C4|P2C52_ORYSJProbableproteinphosphatase2C52OS=Oryzasativasubsp.japonicaGN=Os05g0587100PE=2SV=1	sp|Q6L5C4|P2C52_ORYSJProbableproteinphosphatase2C52OS=Oryzasativasubsp.japonicaGN=Os05g0587100PE=2SV=1	1	1	1		1	1	1	1	1	1	1	1	1	1	1	1	1	1	1	1	1	1	1	1	1	1	1	1	1	1	1	1	1	1	1	1	1	1	1	1	1	1	1	1	2.9	2.9	2.9	52.919
sp|Q6L5I5|VDAC2_ORYSJMitochondrialoutermembraneproteinporin2OS=Oryzasativasubsp.japonicaGN=VDAC2PE=2SV=1;tr|A0A0N7KDM4|A0A0N7KDM4_ORYSJOs01g0715500protein(Fragment)OS=Oryzasativasubsp.japonicaGN=Os01g0715500PE=4SV=1;sp|Q0JJV1|VDAC4_ORYSJMitochondrialoutermembraneproteinporin4OS=Oryzasativasubsp.japonicaGN=VDAC4PE=3SV=3	sp|Q6L5I5|VDAC2_ORYSJMitochondrialoutermembraneproteinporin2OS=Oryzasativasubsp.japonicaGN=VDAC2PE=2SV=1	13;1;1	13;1;1	12;0;0		3	13	13	12	10	13	11	13	10	10	12	12	11	11	11	11	10	13	11	13	10	10	12	12	11	11	11	11	10	12	10	12	9	10	11	11	11	10	10	10	61.1	61.1	58.2	29.602
sp|Q6PS57|CKS1_ORYSJCyclin-dependentkinasesregulatorysubunit1OS=Oryzasativasubsp.japonicaGN=CKS1PE=2SV=1	sp|Q6PS57|CKS1_ORYSJCyclin-dependentkinasesregulatorysubunit1OS=Oryzasativasubsp.japonicaGN=CKS1PE=2SV=1	3	3	3		1	3	3	3	3	3	2	3	0	2	2	2	3	1	3	2	3	3	2	3	0	2	2	2	3	1	3	2	3	3	2	3	0	2	2	2	3	1	3	2	30	30	30	10.603
sp|Q6S4P4|RF2B_ORYSJTranscriptionfactorRF2bOS=Oryzasativasubsp.japonicaGN=RF2bPE=1SV=2;tr|Q0J3Z8|Q0J3Z8_ORYSJOs08g0543900proteinOS=Oryzasativasubsp.japonicaGN=Os08g0543900PE=4SV=2	sp|Q6S4P4|RF2B_ORYSJTranscriptionfactorRF2bOS=Oryzasativasubsp.japonicaGN=RF2bPE=1SV=2;tr|Q0J3Z8|Q0J3Z8_ORYSJOs08g0543900proteinOS=Oryzasativasubsp.japonicaGN=Os08g0543900PE=4SV=2	1;1	1;1	1;1	;	2	1	1	1	1	1	1	1	1	1	1	1	1	1	1	1	1	1	1	1	1	1	1	1	1	1	1	1	1	1	1	1	1	1	1	1	1	1	1	1	3.3	3.3	3.3	35.806
sp|Q6YT00|PSA7A_ORYSJProteasomesubunitalphatype-7-AOS=Oryzasativasubsp.japonicaGN=Os08g0548900PE=2SV=1	sp|Q6YT00|PSA7A_ORYSJProteasomesubunitalphatype-7-AOS=Oryzasativasubsp.japonicaGN=Os08g0548900PE=2SV=1	6	6	3		1	6	6	3	4	4	4	5	5	4	5	5	5	5	5	5	4	4	4	5	5	4	5	5	5	5	5	5	3	3	3	3	3	3	3	3	3	3	3	3	28.1	28.1	14.1	27.296
sp|Q6YV23|CARA_ORYSJCarbamoyl-phosphatesynthasesmallchain,chloroplasticOS=Oryzasativasubsp.japonicaGN=CARAPE=2SV=2;tr|A0A0P0VNK1|A0A0P0VNK1_ORYSJOs02g0708100proteinOS=Oryzasativasubsp.japonicaGN=Os02g0708100PE=3SV=1;tr|A0A0P0VNP5|A0A0P0VNP5_ORYSJOs02g0708100proteinOS=Oryzasativasubsp.japonicaGN=Os02g0708100PE=4SV=1;tr|A0A0P0VNL4|A0A0P0VNL4_ORYSJOs02g0708100protein(Fragment)OS=Oryzasativasubsp.jap…	sp|Q6YV23|CARA_ORYSJCarbamoyl-phosphatesynthasesmallchain,chloroplasticOS=Oryzasativasubsp.japonicaGN=CARAPE=2SV=2;tr|A0A0P0VNK1|A0A0P0VNK1_ORYSJOs02g0708100proteinOS=Oryzasativasubsp.japonicaGN=Os02g0708100PE=3SV=1;tr|A0A0P0VNP5|A0A0P0VNP5_ORYSJOs02g0708100proteinOS=Oryzasativasubsp.japonicaGN=Os02g0708100PE=4SV=1	4;4;3;1	4;4;3;1	4;4;3;1	;;	4	4	4	4	4	4	4	4	4	4	3	4	4	4	3	3	4	4	4	4	4	4	3	4	4	4	3	3	4	4	4	4	4	4	3	4	4	4	3	3	11	11	11	48.435
sp|Q6YW46|EF1G2_ORYSJElongationfactor1-gamma2OS=Oryzasativasubsp.japonicaGN=Os02g0220500PE=2SV=2	sp|Q6YW46|EF1G2_ORYSJElongationfactor1-gamma2OS=Oryzasativasubsp.japonicaGN=Os02g0220500PE=2SV=2	16	16	5		1	16	16	5	13	14	8	14	14	12	13	13	13	14	14	12	13	14	8	14	14	12	13	13	13	14	14	12	2	4	1	4	5	3	5	4	5	3	3	2	40.2	40.2	15.6	47.355
sp|Q6YXW6|SPP2_ORYSJSucrose-phosphatase2OS=Oryzasativasubsp.japonicaGN=SPP2PE=1SV=1;sp|Q94E75|SPP1_ORYSJProbablesucrose-phosphatase1OS=Oryzasativasubsp.japonicaGN=SPP1PE=2SV=1;sp|A3AZW5|SPP3_ORYSJProbablesucrose-phosphatase3OS=Oryzasativasubsp.japonicaGN=SPP3PE=3SV=1	sp|Q6YXW6|SPP2_ORYSJSucrose-phosphatase2OS=Oryzasativasubsp.japonicaGN=SPP2PE=1SV=1	6;2;1	6;2;1	6;2;1		3	6	6	6	3	5	3	4	3	3	5	4	5	4	3	4	3	5	3	4	3	3	5	4	5	4	3	4	3	5	3	4	3	3	5	4	5	4	3	4	16.3	16.3	16.3	47.254
sp|Q6YYB0|Y8359_ORYSJUncharacterizedproteinOs08g0359500OS=Oryzasativasubsp.japonicaGN=Os08g0359500PE=2SV=1	sp|Q6YYB0|Y8359_ORYSJUncharacterizedproteinOs08g0359500OS=Oryzasativasubsp.japonicaGN=Os08g0359500PE=2SV=1	3	3	3		1	3	3	3	3	3	3	3	3	3	3	3	3	3	3	3	3	3	3	3	3	3	3	3	3	3	3	3	3	3	3	3	3	3	3	3	3	3	3	3	15	15	15	22.794
sp|Q6YZE2|GSA_ORYSJGlutamate-1-semialdehyde2,1-aminomutase,chloroplasticOS=Oryzasativasubsp.japonicaGN=GSAPE=2SV=1;tr|A0A0P0XIN6|A0A0P0XIN6_ORYSJOs08g0532200proteinOS=Oryzasativasubsp.japonicaGN=Os08g0532200PE=4SV=1	sp|Q6YZE2|GSA_ORYSJGlutamate-1-semialdehyde2,1-aminomutase,chloroplasticOS=Oryzasativasubsp.japonicaGN=GSAPE=2SV=1	6;1	6;1	6;1		2	6	6	6	4	5	5	6	5	5	6	6	4	3	3	5	4	5	5	6	5	5	6	6	4	3	3	5	4	5	5	6	5	5	6	6	4	3	3	5	18.4	18.4	18.4	50.237
sp|Q6YZX6|ACOC_ORYSJPutativeaconitatehydratase,cytoplasmicOS=Oryzasativasubsp.japonicaGN=Os08g0191100PE=3SV=1;tr|A0A0N7KLZ5|A0A0N7KLZ5_ORYSJAconitatehydratase(Fragment)OS=Oryzasativasubsp.japonicaGN=Os06g0303400PE=3SV=1	sp|Q6YZX6|ACOC_ORYSJPutativeaconitatehydratase,cytoplasmicOS=Oryzasativasubsp.japonicaGN=Os08g0191100PE=3SV=1	37;4	37;4	31;4		2	37	37	31	32	35	33	34	37	32	34	35	35	32	30	33	32	35	33	34	37	32	34	35	35	32	30	33	27	30	29	29	31	27	29	29	30	27	26	29	45.5	45.5	39	98.082
sp|Q6YZZ6|GL84_ORYSJGermin-likeprotein8-4OS=Oryzasativasubsp.japonicaGN=GER1PE=2SV=1	sp|Q6YZZ6|GL84_ORYSJGermin-likeprotein8-4OS=Oryzasativasubsp.japonicaGN=GER1PE=2SV=1	7	7	5		1	7	7	5	7	7	7	6	7	7	6	6	6	5	6	7	7	7	7	6	7	7	6	6	6	5	6	7	5	5	5	5	5	5	5	4	4	4	4	5	29	29	22.8	24.574
sp|Q6YZZ7|GL83_ORYSJGermin-likeprotein8-3OS=Oryzasativasubsp.japonicaGN=GER2PE=2SV=1;sp|Q6YZB2|GL81_ORYSJPutativegermin-likeprotein8-1OS=Oryzasativasubsp.japonicaGN=Os08g0188900PE=3SV=1;sp|Q6K5P9|GL22_ORYSJPutativegermin-likeprotein2-2OS=Oryzasativasubsp.japonicaGN=Os02g0491700PE=3SV=1;sp|Q6K5P8|GL23_ORYSJPutativegermin-likeprotein2-3OS=Oryzasativasubsp.japonicaGN=Os02g0491800PE=3SV=1;sp|Q2QXJ4|G…	sp|Q6YZZ7|GL83_ORYSJGermin-likeprotein8-3OS=Oryzasativasubsp.japonicaGN=GER2PE=2SV=1	6;1;1;1;1;1;1	4;1;0;1;0;0;0	3;0;0;0;0;0;0		7	6	4	3	5	5	5	4	6	5	5	6	6	5	6	6	3	3	3	3	4	3	4	4	4	4	4	4	2	2	2	2	3	2	3	3	3	3	3	3	22.7	16.4	16.4	24.594
sp|Q6Z0I4|FABI1_ORYSJEnoyl-[acyl-carrier-protein]reductase[NADH]1,chloroplasticOS=Oryzasativasubsp.japonicaGN=Os08g0327400PE=2SV=1	sp|Q6Z0I4|FABI1_ORYSJEnoyl-[acyl-carrier-protein]reductase[NADH]1,chloroplasticOS=Oryzasativasubsp.japonicaGN=Os08g0327400PE=2SV=1	9	9	4		1	9	9	4	9	8	9	9	9	9	9	9	9	9	9	9	9	8	9	9	9	9	9	9	9	9	9	9	4	4	4	4	4	4	4	4	4	4	4	4	29.1	29.1	13.1	39.13
sp|Q6Z1C0|NUCL1_ORYSJNucleolin1OS=Oryzasativasubsp.japonicaGN=Os08g0192900PE=2SV=1;tr|A0A0P0XCR2|A0A0P0XCR2_ORYSJOs08g0192900protein(Fragment)OS=Oryzasativasubsp.japonicaGN=Os08g0192900PE=4SV=1	sp|Q6Z1C0|NUCL1_ORYSJNucleolin1OS=Oryzasativasubsp.japonicaGN=Os08g0192900PE=2SV=1;tr|A0A0P0XCR2|A0A0P0XCR2_ORYSJOs08g0192900protein(Fragment)OS=Oryzasativasubsp.japonicaGN=Os08g0192900PE=4SV=1	12;11	12;11	12;11	;	2	12	12	12	9	11	11	11	12	10	9	10	8	10	9	6	9	11	11	11	12	10	9	10	8	10	9	6	9	11	11	11	12	10	9	10	8	10	9	6	23.8	23.8	23.8	60.393
sp|Q6Z1G7|ODPB1_ORYSJPyruvatedehydrogenaseE1componentsubunitbeta-1,mitochondrialOS=Oryzasativasubsp.japonicaGN=Os08g0536000PE=2SV=1	sp|Q6Z1G7|ODPB1_ORYSJPyruvatedehydrogenaseE1componentsubunitbeta-1,mitochondrialOS=Oryzasativasubsp.japonicaGN=Os08g0536000PE=2SV=1	4	1	1		1	4	1	1	3	4	4	4	4	4	4	4	3	4	3	3	0	1	1	1	1	1	1	1	1	1	0	1	0	1	1	1	1	1	1	1	1	1	0	1	12.3	2.9	2.9	39.944
sp|Q6Z1J6|OLA1_ORYSJObg-likeATPase1OS=Oryzasativasubsp.japonicaGN=YchF1PE=1SV=1	sp|Q6Z1J6|OLA1_ORYSJObg-likeATPase1OS=Oryzasativasubsp.japonicaGN=YchF1PE=1SV=1	15	15	15		1	15	15	15	13	12	12	12	11	13	12	12	13	12	12	13	13	12	12	12	11	13	12	12	13	12	12	13	13	12	12	12	11	13	12	12	13	12	12	13	42.9	42.9	42.9	44.332
tr|A0A0P0VEH6|A0A0P0VEH6_ORYSJOs02g0127700proteinOS=Oryzasativasubsp.japonicaGN=Os02g0127700PE=4SV=1;sp|Q6Z2L5|KPRS1_ORYSJRibose-phosphatepyrophosphokinase1,chloroplasticOS=Oryzasativasubsp.japonicaGN=Os02g0127700PE=2SV=2	tr|A0A0P0VEH6|A0A0P0VEH6_ORYSJOs02g0127700proteinOS=Oryzasativasubsp.japonicaGN=Os02g0127700PE=4SV=1;sp|Q6Z2L5|KPRS1_ORYSJRibose-phosphatepyrophosphokinase1,chloroplasticOS=Oryzasativasubsp.japonicaGN=Os02g0127700PE=2SV=2	1;1	1;1	1;1	;	2	1	1	1	1	1	1	1	1	0	0	1	0	1	1	1	1	1	1	1	1	0	0	1	0	1	1	1	1	1	1	1	1	0	0	1	0	1	1	1	6.1	6.1	6.1	21.396
sp|Q6Z351|ALDOL_ORYSJPutativealdehydeoxidase-likeproteinOS=Oryzasativasubsp.japonicaGN=Os07g0281700PE=3SV=1;sp|Q69R21|ALDO4_ORYSJProbablealdehydeoxidase4OS=Oryzasativasubsp.japonicaGN=Os07g0282300PE=2SV=1;tr|Q0D780|Q0D780_ORYSJOs07g0282300proteinOS=Oryzasativasubsp.japonicaGN=Os07g0282300PE=2SV=1;tr|Q0D782|Q0D782_ORYSJOs07g0281800protein(Fragment)OS=Oryzasativasubsp.japonicaGN=Os07g0281800PE=4SV=…	sp|Q6Z351|ALDOL_ORYSJPutativealdehydeoxidase-likeproteinOS=Oryzasativasubsp.japonicaGN=Os07g0281700PE=3SV=1;sp|Q69R21|ALDO4_ORYSJProbablealdehydeoxidase4OS=Oryzasativasubsp.japonicaGN=Os07g0282300PE=2SV=1;tr|Q0D780|Q0D780_ORYSJOs07g0282300proteinOS=Oryzasativasubsp.japonicaGN=Os07g0282300PE=2SV=1	14;8;8;3;1	14;8;8;3;1	12;6;6;3;1	;;	5	14	14	12	7	6	4	10	6	7	13	14	13	10	12	11	7	6	4	10	6	7	13	14	13	10	12	11	7	6	4	10	6	7	12	12	11	10	10	9	13.1	13.1	11.7	145.77
sp|Q6Z382|COPG2_ORYSJCoatomersubunitgamma-2OS=Oryzasativasubsp.japonicaGN=Os07g0201100PE=2SV=1;sp|Q8H852|COPG1_ORYSJCoatomersubunitgamma-1OS=Oryzasativasubsp.japonicaGN=Os03g0227000PE=2SV=2;tr|B7EEW9|B7EEW9_ORYSJCoatomersubunitgammaOS=Oryzasativasubsp.japonicaGN=Os03g0227000PE=2SV=1	sp|Q6Z382|COPG2_ORYSJCoatomersubunitgamma-2OS=Oryzasativasubsp.japonicaGN=Os07g0201100PE=2SV=1;sp|Q8H852|COPG1_ORYSJCoatomersubunitgamma-1OS=Oryzasativasubsp.japonicaGN=Os03g0227000PE=2SV=2;tr|B7EEW9|B7EEW9_ORYSJCoatomersubunitgammaOS=Oryzasativasubsp.japonicaGN=Os03g0227000PE=2SV=1	4;2;2	4;2;2	4;2;2	;;	3	4	4	4	3	3	3	4	2	4	2	4	4	3	4	4	3	3	3	4	2	4	2	4	4	3	4	4	3	3	3	4	2	4	2	4	4	3	4	4	5.3	5.3	5.3	98.553
sp|Q6Z4A7|APR1_ORYSJProbable5'-adenylylsulfatereductase1,chloroplasticOS=Oryzasativasubsp.japonicaGN=APR1PE=2SV=1;tr|A0A0P0X6V5|A0A0P0X6V5_ORYSJOs07g0509800protein(Fragment)OS=Oryzasativasubsp.japonicaGN=Os07g0509800PE=4SV=1	sp|Q6Z4A7|APR1_ORYSJProbable5'-adenylylsulfatereductase1,chloroplasticOS=Oryzasativasubsp.japonicaGN=APR1PE=2SV=1;tr|A0A0P0X6V5|A0A0P0X6V5_ORYSJOs07g0509800protein(Fragment)OS=Oryzasativasubsp.japonicaGN=Os07g0509800PE=4SV=1	4;4	4;4	4;4	;	2	4	4	4	3	3	2	2	4	2	2	2	1	2	2	2	3	3	2	2	4	2	2	2	1	2	2	2	3	3	2	2	4	2	2	2	1	2	2	2	9.9	9.9	9.9	50.591
sp|Q6Z4G3|RGP3_ORYSJUDP-arabinopyranosemutase3OS=Oryzasativasubsp.japonicaGN=UAM3PE=1SV=1	sp|Q6Z4G3|RGP3_ORYSJUDP-arabinopyranosemutase3OS=Oryzasativasubsp.japonicaGN=UAM3PE=1SV=1	22	11	11		1	22	11	11	18	21	17	19	20	19	20	20	17	17	16	16	7	10	6	8	9	8	10	9	6	7	6	6	7	10	6	8	9	8	10	9	6	7	6	6	66.7	37.7	37.7	41.279
sp|Q6Z4K6|RH52B_ORYSJDEAD-boxATP-dependentRNAhelicase52BOS=Oryzasativasubsp.japonicaGN=PL10BPE=2SV=1;tr|A0A0P0X3B5|A0A0P0X3B5_ORYSJOs07g0202100protein(Fragment)OS=Oryzasativasubsp.japonicaGN=Os07g0202100PE=4SV=1	sp|Q6Z4K6|RH52B_ORYSJDEAD-boxATP-dependentRNAhelicase52BOS=Oryzasativasubsp.japonicaGN=PL10BPE=2SV=1	12;5	12;5	5;3		2	12	12	5	10	7	11	11	9	11	6	9	6	9	9	10	10	7	11	11	9	11	6	9	6	9	9	10	5	2	4	5	3	5	3	3	3	4	4	4	25.4	25.4	12.2	67.171
sp|Q6Z4P2|APY2_ORYSJProbableapyrase2OS=Oryzasativasubsp.japonicaGN=APY2PE=2SV=1;sp|Q8H7L6|APY1_ORYSJProbableapyrase1OS=Oryzasativasubsp.japonicaGN=APY1PE=3SV=1;tr|A0A0P0XAI6|A0A0P0XAI6_ORYSJOs07g0682800protein(Fragment)OS=Oryzasativasubsp.japonicaGN=Os07g0682800PE=3SV=1	sp|Q6Z4P2|APY2_ORYSJProbableapyrase2OS=Oryzasativasubsp.japonicaGN=APY2PE=2SV=1;sp|Q8H7L6|APY1_ORYSJProbableapyrase1OS=Oryzasativasubsp.japonicaGN=APY1PE=3SV=1;tr|A0A0P0XAI6|A0A0P0XAI6_ORYSJOs07g0682800protein(Fragment)OS=Oryzasativasubsp.japonicaGN=Os07g0682800PE=3SV=1	1;1;1	1;1;1	1;1;1	;;	3	1	1	1	1	1	1	1	1	1	0	0	1	1	0	1	1	1	1	1	1	1	0	0	1	1	0	1	1	1	1	1	1	1	0	0	1	1	0	1	2.8	2.8	2.8	50.437
sp|Q6Z5N4|ODPA1_ORYSJPyruvatedehydrogenaseE1componentsubunitalpha-1,mitochondrialOS=Oryzasativasubsp.japonicaGN=Os02g0739600PE=2SV=1;sp|Q654V6|ODPA2_ORYSJPyruvatedehydrogenaseE1componentsubunitalpha-2,mitochondrialOS=Oryzasativasubsp.japonicaGN=Os06g0246500PE=2SV=1	sp|Q6Z5N4|ODPA1_ORYSJPyruvatedehydrogenaseE1componentsubunitalpha-1,mitochondrialOS=Oryzasativasubsp.japonicaGN=Os02g0739600PE=2SV=1	18;2	18;2	18;2		2	18	18	18	17	17	17	17	17	17	17	16	17	17	17	18	17	17	17	17	17	17	17	16	17	17	17	18	17	17	17	17	17	17	17	16	17	17	17	18	52.3	52.3	52.3	42.701
sp|Q6Z6K9|C74A4_ORYSJAlleneoxidesynthase4OS=Oryzasativasubsp.japonicaGN=CYP74A4PE=2SV=1	sp|Q6Z6K9|C74A4_ORYSJAlleneoxidesynthase4OS=Oryzasativasubsp.japonicaGN=CYP74A4PE=2SV=1	6	6	4		1	6	6	4	6	6	6	5	6	5	3	3	2	4	5	4	6	6	6	5	6	5	3	3	2	4	5	4	4	4	4	4	4	4	2	2	2	3	4	3	13.9	13.9	10.8	55.329
sp|Q6Z6L1|C74A3_ORYSJAlleneoxidesynthase3OS=Oryzasativasubsp.japonicaGN=CYP74A3PE=2SV=1;sp|Q7XYS3|C74A2_ORYSJAlleneoxidesynthase2OS=Oryzasativasubsp.japonicaGN=CYP74A2PE=2SV=2	sp|Q6Z6L1|C74A3_ORYSJAlleneoxidesynthase3OS=Oryzasativasubsp.japonicaGN=CYP74A3PE=2SV=1	4;1	2;0	2;0		2	4	2	2	4	3	4	3	4	3	3	3	2	2	3	3	2	1	2	2	2	2	2	2	2	1	2	2	2	1	2	2	2	2	2	2	2	1	2	2	7.8	4.6	4.6	54.438
sp|Q6Z6L4|APM1A_ORYSJAminopeptidaseM1-AOS=Oryzasativasubsp.japonicaGN=Os02g0218200PE=2SV=1;tr|A0A0P0VGI4|A0A0P0VGI4_ORYSJOs02g0218200protein(Fragment)OS=Oryzasativasubsp.japonicaGN=Os02g0218200PE=4SV=1	sp|Q6Z6L4|APM1A_ORYSJAminopeptidaseM1-AOS=Oryzasativasubsp.japonicaGN=Os02g0218200PE=2SV=1	9;4	9;4	9;4		2	9	9	9	4	5	4	5	1	5	6	8	7	8	7	6	4	5	4	5	1	5	6	8	7	8	7	6	4	5	4	5	1	5	6	8	7	8	7	6	12.5	12.5	12.5	98.452
sp|Q6Z7V2|HS24M_ORYSJ24.1kDaheatshockprotein,mitochondrialOS=Oryzasativasubsp.japonicaGN=HSP24.1PE=2SV=1;sp|Q67X83|HS26M_ORYSJ26.2kDaheatshockprotein,mitochondrialOS=Oryzasativasubsp.japonicaGN=HSP26.2PE=2SV=1;tr|A0A0P0WUH9|A0A0P0WUH9_ORYSJOs06g0219500protein(Fragment)OS=Oryzasativasubsp.japonicaGN=Os06g0219500PE=3SV=1	sp|Q6Z7V2|HS24M_ORYSJ24.1kDaheatshockprotein,mitochondrialOS=Oryzasativasubsp.japonicaGN=HSP24.1PE=2SV=1	6;1;1	6;1;1	6;1;1		3	6	6	6	6	5	6	6	6	6	4	5	5	5	4	5	6	5	6	6	6	6	4	5	5	5	4	5	6	5	6	6	6	6	4	5	5	5	4	5	30	30	30	24.097
sp|Q6Z965|OPR7_ORYSJ12-oxophytodienoatereductase7OS=Oryzasativasubsp.japonicaGN=OPR7PE=2SV=1	sp|Q6Z965|OPR7_ORYSJ12-oxophytodienoatereductase7OS=Oryzasativasubsp.japonicaGN=OPR7PE=2SV=1	15	15	15		1	15	15	15	13	12	13	13	12	12	12	13	14	10	11	12	13	12	13	13	12	12	12	13	14	10	11	12	13	12	13	13	12	12	12	13	14	10	11	12	48.5	48.5	48.5	43.677
sp|Q6ZCC4|SDH6_ORYSJSuccinatedehydrogenasesubunit6,mitochondrialOS=Oryzasativasubsp.japonicaGN=SDH6PE=1SV=1	sp|Q6ZCC4|SDH6_ORYSJSuccinatedehydrogenasesubunit6,mitochondrialOS=Oryzasativasubsp.japonicaGN=SDH6PE=1SV=1	4	4	4		1	4	4	4	2	3	3	3	4	4	4	4	4	3	4	4	2	3	3	3	4	4	4	4	4	3	4	4	2	3	3	3	4	4	4	4	4	3	4	4	33.8	33.8	33.8	15.728
sp|Q6ZCF0|GATP3_ORYSJProbablegamma-aminobutyratetransaminase3,mitochondrialOS=Oryzasativasubsp.japonicaGN=Os08g0205900PE=3SV=1	sp|Q6ZCF0|GATP3_ORYSJProbablegamma-aminobutyratetransaminase3,mitochondrialOS=Oryzasativasubsp.japonicaGN=Os08g0205900PE=3SV=1	5	4	4		1	5	4	4	3	3	2	4	2	3	5	5	5	3	4	3	3	3	2	4	2	2	4	4	4	3	3	3	3	3	2	4	2	2	4	4	4	3	3	3	14.1	9.2	9.2	56.008
sp|Q6ZCR3|GL812_ORYSJGermin-likeprotein8-12OS=Oryzasativasubsp.japonicaGN=Os08g0231400PE=2SV=1	sp|Q6ZCR3|GL812_ORYSJGermin-likeprotein8-12OS=Oryzasativasubsp.japonicaGN=Os08g0231400PE=2SV=1	2	1	1		1	2	1	1	1	1	2	1	1	1	2	1	2	2	2	1	0	0	1	0	0	0	1	0	1	1	1	0	0	0	1	0	0	0	1	0	1	1	1	0	10.7	7.1	7.1	24.576
sp|Q6ZD89|OMT1_ORYSJFlavone3'-O-methyltransferase1OS=Oryzasativasubsp.japonicaGN=ROMT-9PE=1SV=1;tr|A0A0P0XC87|A0A0P0XC87_ORYSJOs08g0157500protein(Fragment)OS=Oryzasativasubsp.japonicaGN=Os08g0157500PE=3SV=1	sp|Q6ZD89|OMT1_ORYSJFlavone3'-O-methyltransferase1OS=Oryzasativasubsp.japonicaGN=ROMT-9PE=1SV=1;tr|A0A0P0XC87|A0A0P0XC87_ORYSJOs08g0157500protein(Fragment)OS=Oryzasativasubsp.japonicaGN=Os08g0157500PE=3SV=1	20;19	20;19	20;19	;	2	20	20	20	19	20	20	19	20	20	19	19	19	18	18	18	19	20	20	19	20	20	19	19	19	18	18	18	19	20	20	19	20	20	19	19	19	18	18	18	61.4	61.4	61.4	39.749
sp|Q6ZDY8|SDHA_ORYSJSuccinatedehydrogenase[ubiquinone]flavoproteinsubunit,mitochondrialOS=Oryzasativasubsp.japonicaGN=SDH1PE=1SV=1;tr|A0A0P0X2D8|A0A0P0X2D8_ORYSJOs07g0134800protein(Fragment)OS=Oryzasativasubsp.japonicaGN=Os07g0134800PE=4SV=1	sp|Q6ZDY8|SDHA_ORYSJSuccinatedehydrogenase[ubiquinone]flavoproteinsubunit,mitochondrialOS=Oryzasativasubsp.japonicaGN=SDH1PE=1SV=1;tr|A0A0P0X2D8|A0A0P0X2D8_ORYSJOs07g0134800protein(Fragment)OS=Oryzasativasubsp.japonicaGN=Os07g0134800PE=4SV=1	13;8	13;8	13;8	;	2	13	13	13	10	12	12	11	11	10	12	11	11	12	11	11	10	12	12	11	11	10	12	11	11	12	11	11	10	12	12	11	11	10	12	11	11	12	11	11	28.1	28.1	28.1	68.853
sp|Q6ZFU6|NTRB_ORYSJThioredoxinreductaseNTRBOS=Oryzasativasubsp.japonicaGN=NTRBPE=2SV=1	sp|Q6ZFU6|NTRB_ORYSJThioredoxinreductaseNTRBOS=Oryzasativasubsp.japonicaGN=NTRBPE=2SV=1	9	9	6		1	9	9	6	6	9	9	8	7	9	6	7	7	7	8	7	6	9	9	8	7	9	6	7	7	7	8	7	3	6	6	5	5	6	4	5	5	5	6	5	40.2	40.2	31.7	34.676
tr|A0A0P0VQ66|A0A0P0VQ66_ORYSJOs02g0773300proteinOS=Oryzasativasubsp.japonicaGN=Os02g0773300PE=4SV=1;sp|Q6ZHE5|DCYD1_ORYSJPutativeD-cysteinedesulfhydrase1,mitochondrialOS=Oryzasativasubsp.japonicaGN=Os02g0773300PE=2SV=2	tr|A0A0P0VQ66|A0A0P0VQ66_ORYSJOs02g0773300proteinOS=Oryzasativasubsp.japonicaGN=Os02g0773300PE=4SV=1;sp|Q6ZHE5|DCYD1_ORYSJPutativeD-cysteinedesulfhydrase1,mitochondrialOS=Oryzasativasubsp.japonicaGN=Os02g0773300PE=2SV=2	1;1	1;1	1;1	;	2	1	1	1	0	1	1	1	1	0	1	1	1	1	1	1	0	1	1	1	1	0	1	1	1	1	1	1	0	1	1	1	1	0	1	1	1	1	1	1	2.9	2.9	2.9	41.379
sp|Q6ZHS4|CADH2_ORYSJCinnamylalcoholdehydrogenase2OS=Oryzasativasubsp.japonicaGN=CAD2PE=1SV=1;tr|A0A0P0VFU1|A0A0P0VFU1_ORYSJOs02g0187800protein(Fragment)OS=Oryzasativasubsp.japonicaGN=Os02g0187800PE=3SV=1	sp|Q6ZHS4|CADH2_ORYSJCinnamylalcoholdehydrogenase2OS=Oryzasativasubsp.japonicaGN=CAD2PE=1SV=1;tr|A0A0P0VFU1|A0A0P0VFU1_ORYSJOs02g0187800protein(Fragment)OS=Oryzasativasubsp.japonicaGN=Os02g0187800PE=3SV=1	18;13	18;13	18;13	;	2	18	18	18	10	13	12	13	14	11	16	14	13	11	13	12	10	13	12	13	14	11	16	14	13	11	13	12	10	13	12	13	14	11	16	14	13	11	13	12	62	62	62	38.643
sp|Q6ZIX2|SMT1_ORYSJCycloartenol-C-24-methyltransferase1OS=Oryzasativasubsp.japonicaGN=Smt1-1PE=2SV=1;tr|A0A0P0X3S2|A0A0P0X3S2_ORYSJMethyltransferase(Fragment)OS=Oryzasativasubsp.japonicaGN=Os07g0206700PE=3SV=1;tr|A0A0P0Y1E1|A0A0P0Y1E1_ORYSJOs11g0296900proteinOS=Oryzasativasubsp.japonicaGN=Os11g0296900PE=4SV=1;tr|A0A0N7KI91|A0A0N7KI91_ORYSJMethyltransferase(Fragment)OS=Oryzasativasubsp.japonicaGN…	sp|Q6ZIX2|SMT1_ORYSJCycloartenol-C-24-methyltransferase1OS=Oryzasativasubsp.japonicaGN=Smt1-1PE=2SV=1;tr|A0A0P0X3S2|A0A0P0X3S2_ORYSJMethyltransferase(Fragment)OS=Oryzasativasubsp.japonicaGN=Os07g0206700PE=3SV=1	7;6;1;1	7;6;1;1	7;6;1;1	;	4	7	7	7	6	6	6	7	6	7	6	7	6	6	6	6	6	6	6	7	6	7	6	7	6	6	6	6	6	6	6	7	6	7	6	7	6	6	6	6	25.3	25.3	25.3	38.611
sp|Q6ZJ05|URH1_ORYSJProbableuridinenucleosidase1OS=Oryzasativasubsp.japonicaGN=URH1PE=2SV=1	sp|Q6ZJ05|URH1_ORYSJProbableuridinenucleosidase1OS=Oryzasativasubsp.japonicaGN=URH1PE=2SV=1	6	6	6		1	6	6	6	4	5	5	5	5	6	4	5	6	4	5	5	4	5	5	5	5	6	4	5	6	4	5	5	4	5	5	5	5	6	4	5	6	4	5	5	29.3	29.3	29.3	35.018
sp|Q6ZJD3|PLP2_ORYSJPatatin-likeprotein2OS=Oryzasativasubsp.japonicaGN=PLP2PE=3SV=1;tr|A0A0P0XHC6|A0A0P0XHC6_ORYSJPatatinOS=Oryzasativasubsp.japonicaGN=Os08g0477500PE=3SV=1	sp|Q6ZJD3|PLP2_ORYSJPatatin-likeprotein2OS=Oryzasativasubsp.japonicaGN=PLP2PE=3SV=1;tr|A0A0P0XHC6|A0A0P0XHC6_ORYSJPatatinOS=Oryzasativasubsp.japonicaGN=Os08g0477500PE=3SV=1	2;1	2;1	2;1	;	2	2	2	2	1	1	1	1	1	0	1	1	2	2	2	1	1	1	1	1	1	0	1	1	2	2	2	1	1	1	1	1	1	0	1	1	2	2	2	1	7.7	7.7	7.7	44.493
sp|Q6ZJJ1|APX4_ORYSJProbableL-ascorbateperoxidase4OS=Oryzasativasubsp.japonicaGN=APX4PE=2SV=1	sp|Q6ZJJ1|APX4_ORYSJProbableL-ascorbateperoxidase4OS=Oryzasativasubsp.japonicaGN=APX4PE=2SV=1	12	11	11		1	12	11	11	8	11	11	10	10	10	11	11	11	11	12	12	7	10	10	9	9	9	10	10	10	10	11	11	7	10	10	9	9	9	10	10	10	10	11	11	43	43	43	31.738
sp|Q6ZJS7|EFTS_ORYSJElongationfactorTs,mitochondrialOS=Oryzasativasubsp.japonicaGN=EFTSPE=2SV=1;tr|A0A0P0XFQ5|A0A0P0XFQ5_ORYSJElongationfactorTs(Fragment)OS=Oryzasativasubsp.japonicaGN=Os08g0399600PE=3SV=1;tr|A0A0P0XG06|A0A0P0XG06_ORYSJOs08g0399600protein(Fragment)OS=Oryzasativasubsp.japonicaGN=Os08g0399600PE=3SV=1	sp|Q6ZJS7|EFTS_ORYSJElongationfactorTs,mitochondrialOS=Oryzasativasubsp.japonicaGN=EFTSPE=2SV=1;tr|A0A0P0XFQ5|A0A0P0XFQ5_ORYSJElongationfactorTs(Fragment)OS=Oryzasativasubsp.japonicaGN=Os08g0399600PE=3SV=1	5;5;2	5;5;2	5;5;2	;	3	5	5	5	3	4	4	5	5	4	4	5	4	5	5	4	3	4	4	5	5	4	4	5	4	5	5	4	3	4	4	5	5	4	4	5	4	5	5	4	15.3	15.3	15.3	40.013
sp|Q6ZJW9|ARP4_ORYSJActin-relatedprotein4OS=Oryzasativasubsp.japonicaGN=ARP4PE=2SV=1	sp|Q6ZJW9|ARP4_ORYSJActin-relatedprotein4OS=Oryzasativasubsp.japonicaGN=ARP4PE=2SV=1	2	2	2		1	2	2	2	1	1	1	0	1	0	1	2	1	1	0	1	1	1	1	0	1	0	1	2	1	1	0	1	1	1	1	0	1	0	1	2	1	1	0	1	8.4	8.4	8.4	48.493
sp|Q6ZK48|SLU7_ORYSJPre-mRNA-splicingfactorSLU7OS=Oryzasativasubsp.japonicaGN=Os08g0127700PE=2SV=1	sp|Q6ZK48|SLU7_ORYSJPre-mRNA-splicingfactorSLU7OS=Oryzasativasubsp.japonicaGN=Os08g0127700PE=2SV=1	1	1	1		1	1	1	1	1	1	1	1	1	1	1	0	1	0	1	1	1	1	1	1	1	1	1	0	1	0	1	1	1	1	1	1	1	1	1	0	1	0	1	1	2.2	2.2	2.2	62.076
sp|Q6ZKC0|14333_ORYSJ14-3-3-likeproteinGF14-COS=Oryzasativasubsp.japonicaGN=GF14CPE=1SV=1;tr|A0A0P0XG77|A0A0P0XG77_ORYSJOs08g0430500protein(Fragment)OS=Oryzasativasubsp.japonicaGN=Os08g0430500PE=3SV=1	sp|Q6ZKC0|14333_ORYSJ14-3-3-likeproteinGF14-COS=Oryzasativasubsp.japonicaGN=GF14CPE=1SV=1;tr|A0A0P0XG77|A0A0P0XG77_ORYSJOs08g0430500protein(Fragment)OS=Oryzasativasubsp.japonicaGN=Os08g0430500PE=3SV=1	16;12	16;12	8;6	;	2	16	16	8	14	15	13	14	12	15	15	15	14	14	14	12	14	15	13	14	12	15	15	15	14	14	14	12	7	7	5	6	6	7	8	8	8	8	8	6	67.2	67.2	34.4	28.826
sp|Q6ZL94|SUCA_ORYSJProbablesuccinyl-CoAligase[ADP-forming]subunitalpha,mitochondrialOS=Oryzasativasubsp.japonicaGN=Os07g0577700PE=1SV=1	sp|Q6ZL94|SUCA_ORYSJProbablesuccinyl-CoAligase[ADP-forming]subunitalpha,mitochondrialOS=Oryzasativasubsp.japonicaGN=Os07g0577700PE=1SV=1	8	8	8		1	8	8	8	6	8	8	8	8	7	8	7	8	8	8	8	6	8	8	8	8	7	8	7	8	8	8	8	6	8	8	8	8	7	8	7	8	8	8	8	37.2	37.2	37.2	34.246
sp|Q6ZLK0|OST48_ORYSJDolichyl-diphosphooligosaccharide--proteinglycosyltransferase48kDasubunitOS=Oryzasativasubsp.japonicaGN=OST48PE=2SV=1	sp|Q6ZLK0|OST48_ORYSJDolichyl-diphosphooligosaccharide--proteinglycosyltransferase48kDasubunitOS=Oryzasativasubsp.japonicaGN=OST48PE=2SV=1	7	7	7		1	7	7	7	5	2	1	3	1	6	5	5	6	6	2	2	5	2	1	3	1	6	5	5	6	6	2	2	5	2	1	3	1	6	5	5	6	6	2	2	18.9	18.9	18.9	48.389
sp|Q71VM4|IMA1A_ORYSJImportinsubunitalpha-1aOS=Oryzasativasubsp.japonicaGN=Os01g0253300PE=1SV=2	sp|Q71VM4|IMA1A_ORYSJImportinsubunitalpha-1aOS=Oryzasativasubsp.japonicaGN=Os01g0253300PE=1SV=2	12	9	9		1	12	9	9	8	9	7	9	8	9	11	10	9	8	7	9	6	6	5	7	5	6	8	7	7	5	5	7	6	6	5	7	5	6	8	7	7	5	5	7	35.2	27.4	27.4	57.57
sp|Q75GS4|UGDH1_ORYSJUDP-glucose6-dehydrogenase1OS=Oryzasativasubsp.japonicaGN=UGD1PE=3SV=1	sp|Q75GS4|UGDH1_ORYSJUDP-glucose6-dehydrogenase1OS=Oryzasativasubsp.japonicaGN=UGD1PE=3SV=1	10	2	2		1	10	2	2	9	10	9	10	10	9	8	9	8	8	8	8	2	2	2	2	2	2	2	2	2	2	2	2	2	2	2	2	2	2	2	2	2	2	2	2	23.3	6.9	6.9	52.296
tr|A0A0P0VYY3|A0A0P0VYY3_ORYSJOs03g0426900protein(Fragment)OS=Oryzasativasubsp.japonicaGN=Os03g0426900PE=3SV=1;sp|Q75GT3|CLPB2_ORYSJChaperoneproteinClpB2,chloroplasticOS=Oryzasativasubsp.japonicaGN=CLPB2PE=2SV=1;sp|Q6F2Y7|CLPB1_ORYSJChaperoneproteinClpB1OS=Oryzasativasubsp.japonicaGN=CLPB1PE=2SV=1	tr|A0A0P0VYY3|A0A0P0VYY3_ORYSJOs03g0426900protein(Fragment)OS=Oryzasativasubsp.japonicaGN=Os03g0426900PE=3SV=1;sp|Q75GT3|CLPB2_ORYSJChaperoneproteinClpB2,chloroplasticOS=Oryzasativasubsp.japonicaGN=CLPB2PE=2SV=1	3;3;1	2;2;1	2;2;1	;	3	3	2	2	2	2	1	2	2	1	3	3	2	2	1	2	1	1	1	1	1	1	2	2	1	2	1	2	1	1	1	1	1	1	2	2	1	2	1	2	4.7	3.2	3.2	79.51
sp|Q75H81|SPZXA_ORYSJSerpin-ZXAOS=Oryzasativasubsp.japonicaGN=Os03g0610650PE=1SV=1;sp|Q10GX0|SPZXB_ORYSJSerpin-ZXBOS=Oryzasativasubsp.japonicaGN=Os03g0610800PE=2SV=1	sp|Q75H81|SPZXA_ORYSJSerpin-ZXAOS=Oryzasativasubsp.japonicaGN=Os03g0610650PE=1SV=1	9;4	9;4	9;4		2	9	9	9	5	7	5	6	6	6	6	5	8	6	6	7	5	7	5	6	6	6	6	5	8	6	6	7	5	7	5	6	6	6	6	5	8	6	6	7	26.8	26.8	26.8	42.139
sp|Q75HE6|MTHR_ORYSJProbablemethylenetetrahydrofolatereductaseOS=Oryzasativasubsp.japonicaGN=Os03g0815200PE=2SV=1;tr|A0A0P0W573|A0A0P0W573_ORYSJOs03g0815200protein(Fragment)OS=Oryzasativasubsp.japonicaGN=Os03g0815200PE=4SV=1;tr|A0A0P0W4Q0|A0A0P0W4Q0_ORYSJOs03g0815200protein(Fragment)OS=Oryzasativasubsp.japonicaGN=Os03g0815200PE=4SV=1	sp|Q75HE6|MTHR_ORYSJProbablemethylenetetrahydrofolatereductaseOS=Oryzasativasubsp.japonicaGN=Os03g0815200PE=2SV=1;tr|A0A0P0W573|A0A0P0W573_ORYSJOs03g0815200protein(Fragment)OS=Oryzasativasubsp.japonicaGN=Os03g0815200PE=4SV=1;tr|A0A0P0W4Q0|A0A0P0W4Q0_ORYSJOs03g0815200protein(Fragment)OS=Oryzasativasubsp.japonicaGN=Os03g0815200PE=4SV=1	28;20;18	28;20;18	28;20;18	;;	3	28	28	28	24	24	22	25	24	26	27	25	24	26	23	25	24	24	22	25	24	26	27	25	24	26	23	25	24	24	22	25	24	26	27	25	24	26	23	25	52.7	52.7	52.7	66.43
sp|Q75HJ0|RH37_ORYSJDEAD-boxATP-dependentRNAhelicase37OS=Oryzasativasubsp.japonicaGN=PL10APE=2SV=1;tr|A0A0P0WYT0|A0A0P0WYT0_ORYSJOs06g0602400protein(Fragment)OS=Oryzasativasubsp.japonicaGN=Os06g0602400PE=3SV=1;sp|Q0DB53|RH52A_ORYSJDEAD-boxATP-dependentRNAhelicase52AOS=Oryzasativasubsp.japonicaGN=Os06g0602400PE=2SV=2	sp|Q75HJ0|RH37_ORYSJDEAD-boxATP-dependentRNAhelicase37OS=Oryzasativasubsp.japonicaGN=PL10APE=2SV=1	7;1;1	2;0;0	2;0;0		3	7	2	2	6	5	7	6	6	6	4	6	5	5	6	6	2	2	2	2	2	2	2	2	2	2	2	2	2	2	2	2	2	2	2	2	2	2	2	2	13.7	4.4	4.4	67.665
sp|Q75I93|BGL07_ORYSJBeta-glucosidase7OS=Oryzasativasubsp.japonicaGN=BGLU7PE=1SV=1;tr|A0A0P0W1U0|A0A0P0W1U0_ORYSJOs03g0703000protein(Fragment)OS=Oryzasativasubsp.japonicaGN=Os03g0703000PE=3SV=1	sp|Q75I93|BGL07_ORYSJBeta-glucosidase7OS=Oryzasativasubsp.japonicaGN=BGLU7PE=1SV=1;tr|A0A0P0W1U0|A0A0P0W1U0_ORYSJOs03g0703000protein(Fragment)OS=Oryzasativasubsp.japonicaGN=Os03g0703000PE=3SV=1	3;2	2;2	2;2	;	2	3	2	2	1	2	3	2	1	3	2	3	2	2	1	2	0	1	2	1	1	2	1	2	1	1	1	2	0	1	2	1	1	2	1	2	1	1	1	2	7.7	6.3	6.3	56.872
sp|Q75I94|BGL08_ORYSJBeta-glucosidase8OS=Oryzasativasubsp.japonicaGN=BGLU8PE=1SV=1;tr|A0A0P0W2H2|A0A0P0W2H2_ORYSJOs03g0703100protein(Fragment)OS=Oryzasativasubsp.japonicaGN=Os03g0703100PE=3SV=1;tr|A0A0P0W1U9|A0A0P0W1U9_ORYSJOs03g0703100protein(Fragment)OS=Oryzasativasubsp.japonicaGN=Os03g0703100PE=3SV=1	sp|Q75I94|BGL08_ORYSJBeta-glucosidase8OS=Oryzasativasubsp.japonicaGN=BGLU8PE=1SV=1;tr|A0A0P0W2H2|A0A0P0W2H2_ORYSJOs03g0703100protein(Fragment)OS=Oryzasativasubsp.japonicaGN=Os03g0703100PE=3SV=1	3;2;1	2;2;1	2;2;1	;	3	3	2	2	2	2	2	2	1	2	2	3	3	3	1	2	1	1	1	1	1	1	1	2	2	2	1	2	1	1	1	1	1	1	1	2	2	2	1	2	4	2.8	2.8	63.097
sp|Q75IM9|IVD_ORYSJIsovaleryl-CoAdehydrogenase,mitochondrialOS=Oryzasativasubsp.japonicaGN=Os05g0125500PE=2SV=2	sp|Q75IM9|IVD_ORYSJIsovaleryl-CoAdehydrogenase,mitochondrialOS=Oryzasativasubsp.japonicaGN=Os05g0125500PE=2SV=2	8	8	8		1	8	8	8	7	8	8	6	7	7	7	7	7	7	7	8	7	8	8	6	7	7	7	7	7	7	7	8	7	8	8	6	7	7	7	7	7	7	7	8	25.7	25.7	25.7	44.531
sp|Q75IQ4|OEP24_ORYSJOuterenvelopeporeprotein24,chloroplasticOS=Oryzasativasubsp.japonicaGN=OEP24PE=2SV=1	sp|Q75IQ4|OEP24_ORYSJOuterenvelopeporeprotein24,chloroplasticOS=Oryzasativasubsp.japonicaGN=OEP24PE=2SV=1	10	10	10		1	10	10	10	6	8	8	7	8	7	9	9	9	8	9	9	6	8	8	7	8	7	9	9	9	8	9	9	6	8	8	7	8	7	9	9	9	8	9	9	52.2	52.2	52.2	24.234
sp|Q75IS2|CRSH3_ORYSJProbableGTPdiphosphokinaseCRSH3,chloroplasticOS=Oryzasativasubsp.japonicaGN=CRSH3PE=2SV=1	sp|Q75IS2|CRSH3_ORYSJProbableGTPdiphosphokinaseCRSH3,chloroplasticOS=Oryzasativasubsp.japonicaGN=CRSH3PE=2SV=1	7	4	4		1	7	4	4	5	7	5	5	6	6	5	5	4	5	6	6	2	4	2	2	3	3	2	2	1	2	3	3	2	4	2	2	3	3	2	2	1	2	3	3	12.3	7.8	7.8	61.843
sp|Q75KH3|GRDH_ORYSJGlucoseandribitoldehydrogenasehomologOS=Oryzasativasubsp.japonicaGN=Os05g0140800PE=2SV=2;tr|Q0DKV9|Q0DKV9_ORYSJOs05g0140800proteinOS=Oryzasativasubsp.japonicaGN=Os05g0140800PE=4SV=1	sp|Q75KH3|GRDH_ORYSJGlucoseandribitoldehydrogenasehomologOS=Oryzasativasubsp.japonicaGN=Os05g0140800PE=2SV=2;tr|Q0DKV9|Q0DKV9_ORYSJOs05g0140800proteinOS=Oryzasativasubsp.japonicaGN=Os05g0140800PE=4SV=1	12;12	12;12	12;12	;	2	12	12	12	11	12	9	11	10	9	8	8	8	7	7	8	11	12	9	11	10	9	8	8	8	7	7	8	11	12	9	11	10	9	8	8	8	7	7	8	45.3	45.3	45.3	32.267
sp|Q75KR1|PPDK2_ORYSJPyruvate,phosphatedikinase2OS=Oryzasativasubsp.japonicaGN=PPDK2PE=3SV=1	sp|Q75KR1|PPDK2_ORYSJPyruvate,phosphatedikinase2OS=Oryzasativasubsp.japonicaGN=PPDK2PE=3SV=1	6	1	1		1	6	1	1	4	5	4	4	5	5	1	5	3	6	4	5	1	1	1	1	1	1	0	1	0	1	1	1	1	1	1	1	1	1	0	1	0	1	1	1	6.8	1.5	1.5	96.552
sp|Q75LJ3|ETFA_ORYSJElectrontransferflavoproteinsubunitalpha,mitochondrialOS=Oryzasativasubsp.japonicaGN=ETFAPE=2SV=1	sp|Q75LJ3|ETFA_ORYSJElectrontransferflavoproteinsubunitalpha,mitochondrialOS=Oryzasativasubsp.japonicaGN=ETFAPE=2SV=1	4	4	4		1	4	4	4	0	1	4	2	2	1	4	3	1	2	1	2	0	1	4	2	2	1	4	3	1	2	1	2	0	1	4	2	2	1	4	3	1	2	1	2	21.8	21.8	21.8	37.352
sp|Q75M08|PDI21_ORYSJProteindisulfideisomerase-like2-1OS=Oryzasativasubsp.japonicaGN=PDIL2-1PE=2SV=2	sp|Q75M08|PDI21_ORYSJProteindisulfideisomerase-like2-1OS=Oryzasativasubsp.japonicaGN=PDIL2-1PE=2SV=2	20	18	12		1	20	18	12	14	18	17	17	17	16	17	16	17	17	17	14	12	16	16	15	15	14	15	14	15	15	15	12	7	10	10	10	9	9	10	10	11	11	11	8	56.3	54.1	41.3	39.912
tr|Q0D4J5|Q0D4J5_ORYSJPhospho-2-dehydro-3-deoxyheptonatealdolaseOS=Oryzasativasubsp.japonicaGN=Os07g0622200PE=2SV=1;sp|Q75W16|AROG_ORYSJPhospho-2-dehydro-3-deoxyheptonatealdolase2,chloroplasticOS=Oryzasativasubsp.japonicaGN=DAHPS2PE=2SV=1;tr|A0A0P0XGY2|A0A0P0XGY2_ORYSJPhospho-2-dehydro-3-deoxyheptonatealdolase(Fragment)OS=Oryzasativasubsp.japonicaGN=Os08g0484500PE=3SV=1	tr|Q0D4J5|Q0D4J5_ORYSJPhospho-2-dehydro-3-deoxyheptonatealdolaseOS=Oryzasativasubsp.japonicaGN=Os07g0622200PE=2SV=1;sp|Q75W16|AROG_ORYSJPhospho-2-dehydro-3-deoxyheptonatealdolase2,chloroplasticOS=Oryzasativasubsp.japonicaGN=DAHPS2PE=2SV=1	15;15;1	15;15;1	9;9;0	;	3	15	15	9	15	13	13	13	12	12	14	13	13	13	12	13	15	13	13	13	12	12	14	13	13	13	12	13	9	8	7	8	8	8	9	8	7	8	8	8	35.8	35.8	24.6	59.078
sp|Q76BW5|XTH8_ORYSJXyloglucanendotransglycosylase/hydrolaseprotein8OS=Oryzasativasubsp.japonicaGN=XTH8PE=1SV=1	sp|Q76BW5|XTH8_ORYSJXyloglucanendotransglycosylase/hydrolaseprotein8OS=Oryzasativasubsp.japonicaGN=XTH8PE=1SV=1	9	9	9		1	9	9	9	8	9	9	9	9	9	8	8	8	8	7	9	8	9	9	9	9	9	8	8	8	8	7	9	8	9	9	9	9	9	8	8	8	8	7	9	40	40	40	32.096
sp|Q76FS2|TBB8_ORYSJTubulinbeta-8chainOS=Oryzasativasubsp.japonicaGN=TUBB8PE=2SV=1	sp|Q76FS2|TBB8_ORYSJTubulinbeta-8chainOS=Oryzasativasubsp.japonicaGN=TUBB8PE=2SV=1	22	4	4		1	22	4	4	18	21	21	21	21	21	21	21	21	21	19	20	4	4	4	4	4	4	4	4	4	4	4	4	4	4	4	4	4	4	4	4	4	4	4	4	58.5	17.9	17.9	49.633
sp|Q76FS3|TBB6_ORYSJTubulinbeta-6chainOS=Oryzasativasubsp.japonicaGN=TUBB6PE=2SV=1	sp|Q76FS3|TBB6_ORYSJTubulinbeta-6chainOS=Oryzasativasubsp.japonicaGN=TUBB6PE=2SV=1	24	1	1		1	24	1	1	20	23	22	23	23	22	22	23	23	23	20	21	1	1	1	1	1	1	1	1	1	1	1	1	1	1	1	1	1	1	1	1	1	1	1	1	60.8	2.5	2.5	49.886
sp|Q7DNA1|CHI2_ORYSJChitinase2OS=Oryzasativasubsp.japonicaGN=Cht2PE=1SV=1;tr|A0A0P0WM49|A0A0P0WM49_ORYSJOs05g0399300protein(Fragment)OS=Oryzasativasubsp.japonicaGN=Os05g0399300PE=3SV=1	sp|Q7DNA1|CHI2_ORYSJChitinase2OS=Oryzasativasubsp.japonicaGN=Cht2PE=1SV=1;tr|A0A0P0WM49|A0A0P0WM49_ORYSJOs05g0399300protein(Fragment)OS=Oryzasativasubsp.japonicaGN=Os05g0399300PE=3SV=1	3;2	3;2	3;2	;	2	3	3	3	1	2	2	1	1	0	3	3	2	3	3	3	1	2	2	1	1	0	3	3	2	3	3	3	1	2	2	1	1	0	3	3	2	3	3	3	16.2	16.2	16.2	35.586
sp|Q7F1K9|UGHY_ORYSJProbable(S)-ureidoglycineaminohydrolaseOS=Oryzasativasubsp.japonicaGN=UGLYAHPE=1SV=1	sp|Q7F1K9|UGHY_ORYSJProbable(S)-ureidoglycineaminohydrolaseOS=Oryzasativasubsp.japonicaGN=UGLYAHPE=1SV=1	1	1	1		1	1	1	1	0	0	1	1	0	1	1	1	1	1	1	1	0	0	1	1	0	1	1	1	1	1	1	1	0	0	1	1	0	1	1	1	1	1	1	1	6.1	6.1	6.1	34.106
sp|Q7F2L3|NAC48_ORYSJNACdomain-containingprotein48OS=Oryzasativasubsp.japonicaGN=NAC48PE=2SV=1;tr|Q53NF6|Q53NF6_ORYSJOs11g0184900proteinOS=Oryzasativasubsp.japonicaGN=Os11g0184900PE=4SV=1;sp|Q53NF7|NAC71_ORYSJNACdomain-containingprotein71OS=Oryzasativasubsp.japonicaGN=NAC71PE=2SV=1;tr|Q8H7M1|Q8H7M1_ORYSJNACdomaintranscriptionfactor,putative,expressedOS=Oryzasativasubsp.japonicaGN=OSJNBb0014I10.5P…	sp|Q7F2L3|NAC48_ORYSJNACdomain-containingprotein48OS=Oryzasativasubsp.japonicaGN=NAC48PE=2SV=1;tr|Q53NF6|Q53NF6_ORYSJOs11g0184900proteinOS=Oryzasativasubsp.japonicaGN=Os11g0184900PE=4SV=1;sp|Q53NF7|NAC71_ORYSJNACdomain-containingprotein71OS=Oryzasativasubsp.japonicaGN=NAC71PE=2SV=1;tr|Q8H7M1|Q8H7M1_ORYSJNACdomaintranscriptionfactor,putative,expressedOS=Oryzasativasubsp.japonicaGN=OSJNBb0014I10.5P…	2;1;1;1	2;1;1;1	2;1;1;1	;;;	4	2	2	2	2	2	2	1	1	2	0	0	0	0	0	1	2	2	2	1	1	2	0	0	0	0	0	1	2	2	2	1	1	2	0	0	0	0	0	1	5.3	5.3	5.3	32.906
sp|Q7F4F8|VDAC3_ORYSJMitochondrialoutermembraneproteinporin3OS=Oryzasativasubsp.japonicaGN=VDAC3PE=2SV=1	sp|Q7F4F8|VDAC3_ORYSJMitochondrialoutermembraneproteinporin3OS=Oryzasativasubsp.japonicaGN=VDAC3PE=2SV=1	9	8	8		1	9	8	8	5	7	7	7	7	5	8	9	4	9	7	8	5	6	6	6	6	5	7	8	4	8	6	7	5	6	6	6	6	5	7	8	4	8	6	7	36.4	33.5	33.5	29.891
sp|Q7F731|GL11_ORYSJGermin-likeprotein1-1OS=Oryzasativasubsp.japonicaGN=GER4PE=2SV=1;sp|Q942A8|GL13_ORYSJGermin-likeprotein1-3OS=Oryzasativasubsp.japonicaGN=GER8PE=2SV=1	sp|Q7F731|GL11_ORYSJGermin-likeprotein1-1OS=Oryzasativasubsp.japonicaGN=GER4PE=2SV=1	5;1	5;1	5;1		2	5	5	5	5	5	5	5	5	5	5	5	5	5	5	5	5	5	5	5	5	5	5	5	5	5	5	5	5	5	5	5	5	5	5	5	5	5	5	5	25	25	25	22.477
sp|Q7F7I7|RAN1_ORYSJGTP-bindingnuclearproteinRan-1OS=Oryzasativasubsp.japonicaGN=RAN1PE=2SV=1	sp|Q7F7I7|RAN1_ORYSJGTP-bindingnuclearproteinRan-1OS=Oryzasativasubsp.japonicaGN=RAN1PE=2SV=1	8	1	1		1	8	1	1	6	6	6	7	8	6	8	7	7	7	7	7	0	0	0	1	1	0	1	1	1	1	1	1	0	0	0	1	1	0	1	1	1	1	1	1	35.3	4.5	4.5	25.002
sp|Q7F8S5|PR2E2_ORYSJPeroxiredoxin-2E-2,chloroplasticOS=Oryzasativasubsp.japonicaGN=PRXIIE-2PE=1SV=1	sp|Q7F8S5|PR2E2_ORYSJPeroxiredoxin-2E-2,chloroplasticOS=Oryzasativasubsp.japonicaGN=PRXIIE-2PE=1SV=1	3	2	2		1	3	2	2	1	3	3	3	1	2	2	1	0	1	1	1	1	2	2	2	1	2	1	1	0	1	0	0	1	2	2	2	1	2	1	1	0	1	0	0	17.3	8.4	8.4	23.179
sp|Q7F8T6|OMT17_ORYSJTricinsynthase2OS=Oryzasativasubsp.japonicaGN=ROMT-17PE=1SV=1;tr|Q6DUC9|Q6DUC9_ORYSJCaffeoyl-CoAO-methyltransferaseOS=Oryzasativasubsp.japonicaGN=COA26PE=2SV=1;tr|Q69QR4|Q69QR4_ORYSJOs09g0481400proteinOS=Oryzasativasubsp.japonicaGN=Os09g0481400PE=2SV=1	sp|Q7F8T6|OMT17_ORYSJTricinsynthase2OS=Oryzasativasubsp.japonicaGN=ROMT-17PE=1SV=1	5;1;1	5;1;1	5;1;1		3	5	5	5	5	3	4	4	3	3	2	4	4	4	3	4	5	3	4	4	3	3	2	4	4	4	3	4	5	3	4	4	3	3	2	4	4	4	3	4	20.9	20.9	20.9	32.032
sp|Q7F9I1|CLPC1_ORYSJChaperoneproteinClpC1,chloroplasticOS=Oryzasativasubsp.japonicaGN=CLPC1PE=2SV=2;tr|A0A0P0W9M5|A0A0P0W9M5_ORYSJOs04g0397100protein(Fragment)OS=Oryzasativasubsp.japonicaGN=Os04g0397100PE=4SV=1	sp|Q7F9I1|CLPC1_ORYSJChaperoneproteinClpC1,chloroplasticOS=Oryzasativasubsp.japonicaGN=CLPC1PE=2SV=2;tr|A0A0P0W9M5|A0A0P0W9M5_ORYSJOs04g0397100protein(Fragment)OS=Oryzasativasubsp.japonicaGN=Os04g0397100PE=4SV=1	16;8	16;8	6;1	;	2	16	16	6	9	9	8	12	6	8	11	11	11	11	11	8	9	9	8	12	6	8	11	11	11	11	11	8	4	1	2	4	1	2	3	4	3	3	4	1	22.7	22.7	9.2	101.8
sp|Q7F9U3|ETFB_ORYSJElectrontransferflavoproteinsubunitbeta,mitochondrialOS=Oryzasativasubsp.japonicaGN=ETFBPE=2SV=1	sp|Q7F9U3|ETFB_ORYSJElectrontransferflavoproteinsubunitbeta,mitochondrialOS=Oryzasativasubsp.japonicaGN=ETFBPE=2SV=1	2	2	2		1	2	2	2	1	2	2	1	2	1	2	1	2	2	2	2	1	2	2	1	2	1	2	1	2	2	2	2	1	2	2	1	2	1	2	1	2	2	2	2	9.5	9.5	9.5	27.469
sp|Q7FAE1|MOMAS_ORYSJMomilactoneAsynthaseOS=Oryzasativasubsp.japonicaGN=Os04g0179200PE=2SV=1	sp|Q7FAE1|MOMAS_ORYSJMomilactoneAsynthaseOS=Oryzasativasubsp.japonicaGN=Os04g0179200PE=2SV=1	4	4	4		1	4	4	4	1	2	1	4	4	2	2	3	4	4	4	4	1	2	1	4	4	2	2	3	4	4	4	4	1	2	1	4	4	2	2	3	4	4	4	4	23.7	23.7	23.7	27.833
sp|Q7FAH2|G3PC2_ORYSJGlyceraldehyde-3-phosphatedehydrogenase2,cytosolicOS=Oryzasativasubsp.japonicaGN=GAPC2PE=1SV=1;tr|A0A0P0WBW9|A0A0P0WBW9_ORYSJOs04g0486600protein(Fragment)OS=Oryzasativasubsp.japonicaGN=Os04g0486600PE=3SV=1	sp|Q7FAH2|G3PC2_ORYSJGlyceraldehyde-3-phosphatedehydrogenase2,cytosolicOS=Oryzasativasubsp.japonicaGN=GAPC2PE=1SV=1;tr|A0A0P0WBW9|A0A0P0WBW9_ORYSJOs04g0486600protein(Fragment)OS=Oryzasativasubsp.japonicaGN=Os04g0486600PE=3SV=1	22;16	22;16	8;4	;	2	22	22	8	18	21	20	21	20	20	22	21	20	20	20	21	18	21	20	21	20	20	22	21	20	20	20	21	5	8	7	7	7	7	8	7	6	6	6	7	71.2	71.2	32.6	36.773
sp|Q7FAS1|GLO3_ORYSJPeroxisomal(S)-2-hydroxy-acidoxidaseGLO3OS=Oryzasativasubsp.japonicaGN=GLO3PE=2SV=1;sp|Q6YT73|GLO5_ORYSJPeroxisomal(S)-2-hydroxy-acidoxidaseGLO5OS=Oryzasativasubsp.japonicaGN=GLO5PE=2SV=1;sp|Q10CE4|GLO1_ORYSJPeroxisomal(S)-2-hydroxy-acidoxidaseGLO1OS=Oryzasativasubsp.japonicaGN=GLO1PE=1SV=1	sp|Q7FAS1|GLO3_ORYSJPeroxisomal(S)-2-hydroxy-acidoxidaseGLO3OS=Oryzasativasubsp.japonicaGN=GLO3PE=2SV=1	7;1;1	7;1;1	7;1;1		3	7	7	7	4	5	5	6	5	3	3	4	4	3	3	3	4	5	5	6	5	3	3	4	4	3	3	3	4	5	5	6	5	3	3	4	4	3	3	3	20.7	20.7	20.7	40.532
sp|Q7FAY6|RGP2_ORYSJProbableUDP-arabinopyranosemutase2OS=Oryzasativasubsp.japonicaGN=UAM2PE=1SV=1	sp|Q7FAY6|RGP2_ORYSJProbableUDP-arabinopyranosemutase2OS=Oryzasativasubsp.japonicaGN=UAM2PE=1SV=1	13	12	12		1	13	12	12	10	13	9	12	8	11	13	12	11	8	11	12	9	12	8	11	7	10	12	11	10	8	11	12	9	12	8	11	7	10	12	11	10	8	11	12	47.6	45.5	45.5	38.906
sp|Q7G765|NADO2_ORYSJProbableNAD(P)H-dependentoxidoreductase2OS=Oryzasativasubsp.japonicaGN=Os10g0113100PE=2SV=1;tr|A0A0P0XR10|A0A0P0XR10_ORYSJOs10g0113100protein(Fragment)OS=Oryzasativasubsp.japonicaGN=Os10g0113100PE=4SV=1;sp|Q7G764|NADO1_ORYSJProbableNAD(P)H-dependentoxidoreductase1OS=Oryzasativasubsp.japonicaGN=Os10g0113000PE=1SV=1	sp|Q7G765|NADO2_ORYSJProbableNAD(P)H-dependentoxidoreductase2OS=Oryzasativasubsp.japonicaGN=Os10g0113100PE=2SV=1;tr|A0A0P0XR10|A0A0P0XR10_ORYSJOs10g0113100protein(Fragment)OS=Oryzasativasubsp.japonicaGN=Os10g0113100PE=4SV=1	17;16;5	17;16;5	17;16;5	;	3	17	17	17	16	16	16	16	17	16	16	16	15	15	16	14	16	16	16	16	17	16	16	16	15	15	16	14	16	16	16	16	17	16	16	16	15	15	16	14	66.8	66.8	66.8	35.784
sp|Q7G794|LOX3_ORYSJPutativelinoleate9S-lipoxygenase3OS=Oryzasativasubsp.japonicaGN=Os03g0700400PE=3SV=1;tr|C0L6K1|C0L6K1_ORYSJLOX4(Fragment)OS=Oryzasativasubsp.japonicaGN=Os03g0700400PE=2SV=1	sp|Q7G794|LOX3_ORYSJPutativelinoleate9S-lipoxygenase3OS=Oryzasativasubsp.japonicaGN=Os03g0700400PE=3SV=1	12;2	9;1	9;1		2	12	9	9	10	7	9	7	5	5	8	9	9	6	8	3	7	5	7	4	3	3	7	7	6	4	6	3	7	5	7	4	3	3	7	7	6	4	6	3	16.6	13.4	13.4	96.25
sp|Q7GD79|RAN2_ORYSJGTP-bindingnuclearproteinRan-2OS=Oryzasativasubsp.japonicaGN=RAN2PE=2SV=1;sp|Q69XM7|RAN3_ORYSJGTP-bindingnuclearproteinRan-3OS=Oryzasativasubsp.japonicaGN=RAN3PE=2SV=1	sp|Q7GD79|RAN2_ORYSJGTP-bindingnuclearproteinRan-2OS=Oryzasativasubsp.japonicaGN=RAN2PE=2SV=1	12;3	12;3	5;2		2	12	12	5	11	11	11	11	12	11	10	9	10	10	9	10	11	11	11	11	12	11	10	9	10	10	9	10	5	5	5	5	5	5	3	3	4	4	3	4	51.6	51.6	20.8	25.038
sp|Q7X7E6|AI171_ORYSJ17kDaalpha-amylase/trypsininhibitor1OS=Oryzasativasubsp.japonicaGN=Os07g0216600PE=1SV=1;sp|Q7X8H9|AI172_ORYSJ17kDaalpha-amylase/trypsininhibitor2OS=Oryzasativasubsp.japonicaGN=Os07g0216700PE=1SV=1	sp|Q7X7E6|AI171_ORYSJ17kDaalpha-amylase/trypsininhibitor1OS=Oryzasativasubsp.japonicaGN=Os07g0216600PE=1SV=1;sp|Q7X8H9|AI172_ORYSJ17kDaalpha-amylase/trypsininhibitor2OS=Oryzasativasubsp.japonicaGN=Os07g0216700PE=1SV=1	2;2	2;2	2;2	;	2	2	2	2	0	1	2	0	2	1	1	0	1	1	0	0	0	1	2	0	2	1	1	0	1	1	0	0	0	1	2	0	2	1	1	0	1	1	0	0	12	12	12	16.406
sp|Q7X8R5|TRXM2_ORYSJThioredoxinM2,chloroplasticOS=Oryzasativasubsp.japonicaGN=Os04g0530600PE=2SV=2	sp|Q7X8R5|TRXM2_ORYSJThioredoxinM2,chloroplasticOS=Oryzasativasubsp.japonicaGN=Os04g0530600PE=2SV=2	3	2	2		1	3	2	2	1	2	2	3	2	2	3	3	2	2	2	3	1	1	1	2	1	1	2	2	1	1	1	2	1	1	1	2	1	1	2	2	1	1	1	2	23.9	18.9	18.9	19.147
sp|Q7XA61|TIP21_ORYSJProbableaquaporinTIP2-1OS=Oryzasativasubsp.japonicaGN=TIP2-1PE=2SV=1	sp|Q7XA61|TIP21_ORYSJProbableaquaporinTIP2-1OS=Oryzasativasubsp.japonicaGN=TIP2-1PE=2SV=1	1	1	1		1	1	1	1	1	1	1	1	1	1	1	1	1	1	1	1	1	1	1	1	1	1	1	1	1	1	1	1	1	1	1	1	1	1	1	1	1	1	1	1	6.5	6.5	6.5	24.878
sp|Q7XCA7|EXPB6_ORYSJExpansin-B6OS=Oryzasativasubsp.japonicaGN=EXPB6PE=2SV=1	sp|Q7XCA7|EXPB6_ORYSJExpansin-B6OS=Oryzasativasubsp.japonicaGN=EXPB6PE=2SV=1	10	10	8		1	10	10	8	10	10	10	10	10	10	10	9	8	9	9	9	10	10	10	10	10	10	10	9	8	9	9	9	8	8	8	8	8	8	8	7	7	7	7	7	43.6	43.6	37.5	29.883
sp|Q7XCK6|CHI8_ORYSJChitinase8OS=Oryzasativasubsp.japonicaGN=Cht8PE=2SV=1;tr|A0A0P0XWU1|A0A0P0XWU1_ORYSJOs10g0543400protein(Fragment)OS=Oryzasativasubsp.japonicaGN=Os10g0543400PE=4SV=1	sp|Q7XCK6|CHI8_ORYSJChitinase8OS=Oryzasativasubsp.japonicaGN=Cht8PE=2SV=1	4;1	4;1	4;1		2	4	4	4	2	2	1	1	2	1	4	3	3	3	3	2	2	2	1	1	2	1	4	3	3	3	3	2	2	2	1	1	2	1	4	3	3	3	3	2	27.2	27.2	27.2	27.551
sp|Q7XDC8|MDHC_ORYSJMalatedehydrogenase,cytoplasmicOS=Oryzasativasubsp.japonicaGN=Os10g0478200PE=1SV=3;tr|Q7FAT9|Q7FAT9_ORYSJMalatedehydrogenaseOS=Oryzasativasubsp.japonicaGN=Os04g0551200PE=3SV=1	sp|Q7XDC8|MDHC_ORYSJMalatedehydrogenase,cytoplasmicOS=Oryzasativasubsp.japonicaGN=Os10g0478200PE=1SV=3	15;1	15;1	15;1		2	15	15	15	14	15	14	15	15	15	15	15	15	14	14	15	14	15	14	15	15	15	15	15	15	14	14	15	14	15	14	15	15	15	15	15	15	14	14	15	49.7	49.7	49.7	35.568
sp|Q7XDP2|ITPA_ORYSJInosinetriphosphatepyrophosphataseOS=Oryzasativasubsp.japonicaGN=Os10g0457500PE=2SV=2	sp|Q7XDP2|ITPA_ORYSJInosinetriphosphatepyrophosphataseOS=Oryzasativasubsp.japonicaGN=Os10g0457500PE=2SV=2	2	2	2		1	2	2	2	2	1	2	0	1	1	1	2	1	0	1	2	2	1	2	0	1	1	1	2	1	0	1	2	2	1	2	0	1	1	1	2	1	0	1	2	10.7	10.7	10.7	21.939
sp|Q7XI14|D2HDH_ORYSJProbableD-2-hydroxyglutaratedehydrogenase,mitochondrialOS=Oryzasativasubsp.japonicaGN=D2HGDHPE=3SV=1	sp|Q7XI14|D2HDH_ORYSJProbableD-2-hydroxyglutaratedehydrogenase,mitochondrialOS=Oryzasativasubsp.japonicaGN=D2HGDHPE=3SV=1	4	4	4		1	4	4	4	3	2	0	0	1	2	3	4	3	3	1	2	3	2	0	0	1	2	3	4	3	3	1	2	3	2	0	0	1	2	3	4	3	3	1	2	8.2	8.2	8.2	61.096
sp|Q7XI40|KCY3_ORYSJUMP-CMPkinase3OS=Oryzasativasubsp.japonicaGN=URA6PE=2SV=1	sp|Q7XI40|KCY3_ORYSJUMP-CMPkinase3OS=Oryzasativasubsp.japonicaGN=URA6PE=2SV=1	10	10	5		1	10	10	5	9	9	10	10	10	8	9	7	9	8	6	7	9	9	10	10	10	8	9	7	9	8	6	7	4	4	5	5	5	4	5	3	4	4	2	4	45.2	45.2	26.2	23.234
sp|Q7XJ02|APX7_ORYSJProbableL-ascorbateperoxidase7,chloroplasticOS=Oryzasativasubsp.japonicaGN=APX7PE=2SV=1	sp|Q7XJ02|APX7_ORYSJProbableL-ascorbateperoxidase7,chloroplasticOS=Oryzasativasubsp.japonicaGN=APX7PE=2SV=1	12	10	8		1	12	10	8	10	11	11	11	11	11	10	12	12	10	10	11	8	9	9	9	9	9	10	10	10	9	9	10	6	7	7	7	7	7	8	8	8	7	7	8	35.7	31.8	25.9	38.325
tr|A0A0N7KJ83|A0A0N7KJ83_ORYSJOs04g0476700protein(Fragment)OS=Oryzasativasubsp.japonicaGN=Os04g0476700PE=4SV=1;sp|Q7XK44|PIRL3_ORYSJPlantintracellularRas-group-relatedLRRprotein3OS=Oryzasativasubsp.japonicaGN=IRL3PE=2SV=3	tr|A0A0N7KJ83|A0A0N7KJ83_ORYSJOs04g0476700protein(Fragment)OS=Oryzasativasubsp.japonicaGN=Os04g0476700PE=4SV=1;sp|Q7XK44|PIRL3_ORYSJPlantintracellularRas-group-relatedLRRprotein3OS=Oryzasativasubsp.japonicaGN=IRL3PE=2SV=3	2;2	2;2	2;2	;	2	2	2	2	1	2	2	2	2	2	2	2	2	2	2	2	1	2	2	2	2	2	2	2	2	2	2	2	1	2	2	2	2	2	2	2	2	2	2	2	8.5	8.5	8.5	30.099
sp|Q7XKC8|PYRD_ORYSJDihydroorotatedehydrogenase(quinone),mitochondrialOS=Oryzasativasubsp.japonicaGN=PYRDPE=2SV=1	sp|Q7XKC8|PYRD_ORYSJDihydroorotatedehydrogenase(quinone),mitochondrialOS=Oryzasativasubsp.japonicaGN=PYRDPE=2SV=1	6	6	6		1	6	6	6	3	5	5	4	6	6	5	4	4	5	5	3	3	5	5	4	6	6	5	4	4	5	5	3	3	5	5	4	6	6	5	4	4	5	5	3	15.6	15.6	15.6	49.533
sp|Q7XKE9|CLC1_ORYSJClathrinlightchain1OS=Oryzasativasubsp.japonicaGN=Os04g0679100PE=2SV=1	sp|Q7XKE9|CLC1_ORYSJClathrinlightchain1OS=Oryzasativasubsp.japonicaGN=Os04g0679100PE=2SV=1	8	8	8		1	8	8	8	8	8	7	7	8	8	7	7	8	8	7	8	8	8	7	7	8	8	7	7	8	8	7	8	8	8	7	7	8	8	7	7	8	8	7	8	28.9	28.9	28.9	32.536
sp|Q7XKV2|BGL13_ORYSJBeta-glucosidase13OS=Oryzasativasubsp.japonicaGN=BGLU13PE=2SV=2	sp|Q7XKV2|BGL13_ORYSJBeta-glucosidase13OS=Oryzasativasubsp.japonicaGN=BGLU13PE=2SV=2	4	1	1		1	4	1	1	2	4	4	3	4	3	4	3	4	3	4	4	0	1	1	0	1	0	1	0	1	1	1	1	0	1	1	0	1	0	1	0	1	1	1	1	7.7	2.6	2.6	57.136
sp|Q7XKV4|BGL12_ORYSJBeta-glucosidase12OS=Oryzasativasubsp.japonicaGN=BGLU12PE=1SV=2;tr|A0A0P0WBJ3|A0A0P0WBJ3_ORYSJOs04g0474800proteinOS=Oryzasativasubsp.japonicaGN=Os04g0474800PE=3SV=1;tr|A0A0P0WB96|A0A0P0WB96_ORYSJOs04g0474800protein(Fragment)OS=Oryzasativasubsp.japonicaGN=Os04g0474800PE=3SV=1	sp|Q7XKV4|BGL12_ORYSJBeta-glucosidase12OS=Oryzasativasubsp.japonicaGN=BGLU12PE=1SV=2;tr|A0A0P0WBJ3|A0A0P0WBJ3_ORYSJOs04g0474800proteinOS=Oryzasativasubsp.japonicaGN=Os04g0474800PE=3SV=1	11;6;5	11;6;5	6;4;2	;	3	11	11	6	8	10	11	10	11	9	11	11	11	10	11	11	8	10	11	10	11	9	11	11	11	10	11	11	5	6	6	6	6	6	6	6	6	6	6	6	21.6	21.6	13.3	57.463
sp|Q7XLR1|PIP26_ORYSJProbableaquaporinPIP2-6OS=Oryzasativasubsp.japonicaGN=PIP2-6PE=2SV=2;tr|A0A0P0W7K8|A0A0P0W7K8_ORYSJOs04g0233400protein(Fragment)OS=Oryzasativasubsp.japonicaGN=Os04g0233400PE=3SV=1	sp|Q7XLR1|PIP26_ORYSJProbableaquaporinPIP2-6OS=Oryzasativasubsp.japonicaGN=PIP2-6PE=2SV=2;tr|A0A0P0W7K8|A0A0P0W7K8_ORYSJOs04g0233400protein(Fragment)OS=Oryzasativasubsp.japonicaGN=Os04g0233400PE=3SV=1	2;1	2;1	2;1	;	2	2	2	2	2	1	1	1	1	1	2	2	2	2	2	2	2	1	1	1	1	1	2	2	2	2	2	2	2	1	1	1	1	1	2	2	2	2	2	2	8.2	8.2	8.2	29.963
sp|Q7XN11|GATP1_ORYSJGamma-aminobutyratetransaminase1,mitochondrialOS=Oryzasativasubsp.japonicaGN=OSL2PE=1SV=2;tr|A0A0N7KJP5|A0A0N7KJP5_ORYSJOs04g0614600protein(Fragment)OS=Oryzasativasubsp.japonicaGN=Os04g0614600PE=3SV=1	sp|Q7XN11|GATP1_ORYSJGamma-aminobutyratetransaminase1,mitochondrialOS=Oryzasativasubsp.japonicaGN=OSL2PE=1SV=2;tr|A0A0N7KJP5|A0A0N7KJP5_ORYSJOs04g0614600protein(Fragment)OS=Oryzasativasubsp.japonicaGN=Os04g0614600PE=3SV=1	8;7	8;7	5;4	;	2	8	8	5	5	5	4	5	4	6	7	8	7	6	8	5	5	5	4	5	4	6	7	8	7	6	8	5	3	3	2	3	2	3	5	5	4	4	5	3	24.6	24.6	14	56.474
sp|Q7XN30|ORR42_ORYSJTwo-componentresponseregulatorORR42OS=Oryzasativasubsp.japonicaGN=RR42PE=3SV=2	sp|Q7XN30|ORR42_ORYSJTwo-componentresponseregulatorORR42OS=Oryzasativasubsp.japonicaGN=RR42PE=3SV=2	1	1	1		1	1	1	1	0	0	1	0	0	0	0	1	0	1	1	1	0	0	1	0	0	0	0	1	0	1	1	1	0	0	1	0	0	0	0	1	0	1	1	1	8.3	8.3	8.3	14.542
sp|Q7XPK1|C3H31_ORYSJZincfingerCCCHdomain-containingprotein31OS=Oryzasativasubsp.japonicaGN=Os04g0665700PE=2SV=1	sp|Q7XPK1|C3H31_ORYSJZincfingerCCCHdomain-containingprotein31OS=Oryzasativasubsp.japonicaGN=Os04g0665700PE=2SV=1	2	2	2		1	2	2	2	1	1	1	2	1	1	2	2	2	2	1	2	1	1	1	2	1	1	2	2	2	2	1	2	1	1	1	2	1	1	2	2	2	2	1	2	8.7	8.7	8.7	31.787
tr|A0A0P0WF16|A0A0P0WF16_ORYSJOs04g0610800proteinOS=Oryzasativasubsp.japonicaGN=Os04g0610800PE=4SV=1;sp|Q7XPL2|HEM6_ORYSJOxygen-dependentcoproporphyrinogen-IIIoxidase,chloroplasticOS=Oryzasativasubsp.japonicaGN=CPXPE=2SV=2	tr|A0A0P0WF16|A0A0P0WF16_ORYSJOs04g0610800proteinOS=Oryzasativasubsp.japonicaGN=Os04g0610800PE=4SV=1;sp|Q7XPL2|HEM6_ORYSJOxygen-dependentcoproporphyrinogen-IIIoxidase,chloroplasticOS=Oryzasativasubsp.japonicaGN=CPXPE=2SV=2	2;2	2;2	2;2	;	2	2	2	2	2	2	2	2	2	2	2	2	1	2	2	2	2	2	2	2	2	2	2	2	1	2	2	2	2	2	2	2	2	2	2	2	1	2	2	2	8.1	8.1	8.1	34.953
sp|Q7XPW5|PMM_ORYSJPhosphomannomutaseOS=Oryzasativasubsp.japonicaGN=PMMPE=2SV=2;tr|A0A0N7KJY2|A0A0N7KJY2_ORYSJPhosphomannomutaseOS=Oryzasativasubsp.japonicaGN=Os04g0682300PE=3SV=1	sp|Q7XPW5|PMM_ORYSJPhosphomannomutaseOS=Oryzasativasubsp.japonicaGN=PMMPE=2SV=2	10;4	10;4	10;4		2	10	10	10	9	10	8	9	9	8	8	8	9	8	7	8	9	10	8	9	9	8	8	8	9	8	7	8	9	10	8	9	9	8	8	8	9	8	7	8	48.4	48.4	48.4	28.193
sp|Q7XPW7|DRE22_ORYSJAnamorsinhomolog2OS=Oryzasativasubsp.japonicaGN=Os04g0682050PE=2SV=1	sp|Q7XPW7|DRE22_ORYSJAnamorsinhomolog2OS=Oryzasativasubsp.japonicaGN=Os04g0682050PE=2SV=1	7	7	2		1	7	7	2	6	6	6	7	6	6	5	3	6	6	4	5	6	6	6	7	6	6	5	3	6	6	4	5	1	1	2	2	1	2	2	0	2	2	0	0	44.7	44.7	11.4	27.65
sp|Q7XPY2|PMA1_ORYSJPlasmamembraneATPaseOS=Oryzasativasubsp.japonicaGN=Os04g0656100PE=2SV=1;tr|A0A0P0WFR6|A0A0P0WFR6_ORYSJOs04g0656100proteinOS=Oryzasativasubsp.japonicaGN=Os04g0656100PE=3SV=1;tr|A0A0P0WG33|A0A0P0WG33_ORYSJPlasmamembraneATPaseOS=Oryzasativasubsp.japonicaGN=Os04g0656100PE=3SV=1;tr|A0A0P0X3D0|A0A0P0X3D0_ORYSJPlasmamembraneATPase(Fragment)OS=Oryzasativasubsp.japonicaGN=Os07g0191200P…	sp|Q7XPY2|PMA1_ORYSJPlasmamembraneATPaseOS=Oryzasativasubsp.japonicaGN=Os04g0656100PE=2SV=1;tr|A0A0P0WFR6|A0A0P0WFR6_ORYSJOs04g0656100proteinOS=Oryzasativasubsp.japonicaGN=Os04g0656100PE=3SV=1;tr|A0A0P0WG33|A0A0P0WG33_ORYSJPlasmamembraneATPaseOS=Oryzasativasubsp.japonicaGN=Os04g0656100PE=3SV=1	9;5;5;2;2;2;1;1;1;1;1;1;1;1;1;1	9;5;5;2;2;2;1;1;1;1;1;1;1;1;1;1	9;5;5;2;2;2;1;1;1;1;1;1;1;1;1;1	;;	16	9	9	9	6	6	3	7	6	4	8	7	5	4	6	7	6	6	3	7	6	4	8	7	5	4	6	7	6	6	3	7	6	4	8	7	5	4	6	7	12.3	12.3	12.3	104.82
sp|Q7XQ97|DRE21_ORYSJAnamorsinhomolog1OS=Oryzasativasubsp.japonicaGN=Os04g0674400PE=2SV=2	sp|Q7XQ97|DRE21_ORYSJAnamorsinhomolog1OS=Oryzasativasubsp.japonicaGN=Os04g0674400PE=2SV=2	7	2	2		1	7	2	2	7	6	6	6	6	4	5	3	5	6	6	6	2	1	2	1	1	0	2	0	1	2	2	1	2	1	2	1	1	0	2	0	1	2	2	1	42.6	9.4	9.4	27.759
sp|Q7XQP4|SAPK7_ORYSJSerine/threonine-proteinkinaseSAPK7OS=Oryzasativasubsp.japonicaGN=SAPK7PE=2SV=2;tr|A0A0P0WAB7|A0A0P0WAB7_ORYSJOs04g0432000protein(Fragment)OS=Oryzasativasubsp.japonicaGN=Os04g0432000PE=4SV=1;tr|A0A0P0XXV0|A0A0P0XXV0_ORYSJOs10g0564500protein(Fragment)OS=Oryzasativasubsp.japonicaGN=Os10g0564500PE=4SV=1;tr|A0A0P0XXL3|A0A0P0XXL3_ORYSJOs10g0564500proteinOS=Oryzasativasubsp.japonic…	sp|Q7XQP4|SAPK7_ORYSJSerine/threonine-proteinkinaseSAPK7OS=Oryzasativasubsp.japonicaGN=SAPK7PE=2SV=2;tr|A0A0P0WAB7|A0A0P0WAB7_ORYSJOs04g0432000protein(Fragment)OS=Oryzasativasubsp.japonicaGN=Os04g0432000PE=4SV=1	3;2;1;1;1;1;1;1	3;2;1;1;1;1;1;1	3;2;1;1;1;1;1;1	;	8	3	3	3	2	3	2	2	2	2	2	2	2	1	1	1	2	3	2	2	2	2	2	2	2	1	1	1	2	3	2	2	2	2	2	2	2	1	1	1	10.9	10.9	10.9	41.325
sp|Q7XR06|P2C45_ORYSJProbableproteinphosphatase2C45OS=Oryzasativasubsp.japonicaGN=Os04g0659500PE=2SV=2	sp|Q7XR06|P2C45_ORYSJProbableproteinphosphatase2C45OS=Oryzasativasubsp.japonicaGN=Os04g0659500PE=2SV=2	6	6	4		1	6	6	4	2	4	4	6	5	5	4	4	5	4	5	4	2	4	4	6	5	5	4	4	5	4	5	4	2	3	2	4	3	3	2	3	3	3	3	2	21.6	21.6	14.9	30.584
sp|Q7XR61|MTK1_ORYSJMethylthioribosekinase1OS=Oryzasativasubsp.japonicaGN=MTK1PE=2SV=1;tr|A0A0P0WG91|A0A0P0WG91_ORYSJOs04g0669900protein(Fragment)OS=Oryzasativasubsp.japonicaGN=Os04g0669900PE=3SV=1;sp|Q7XR60|MTK2_ORYSJMethylthioribosekinase2OS=Oryzasativasubsp.japonicaGN=MTK2PE=2SV=1	sp|Q7XR61|MTK1_ORYSJMethylthioribosekinase1OS=Oryzasativasubsp.japonicaGN=MTK1PE=2SV=1;tr|A0A0P0WG91|A0A0P0WG91_ORYSJOs04g0669900protein(Fragment)OS=Oryzasativasubsp.japonicaGN=Os04g0669900PE=3SV=1;sp|Q7XR60|MTK2_ORYSJMethylthioribosekinase2OS=Oryzasativasubsp.japonicaGN=MTK2PE=2SV=1	5;3;3	5;3;3	5;3;3	;;	3	5	5	5	4	4	4	4	4	4	4	5	4	5	4	5	4	4	4	4	4	4	4	5	4	5	4	5	4	4	4	4	4	4	4	5	4	5	4	5	13	13	13	48.413
sp|Q7XRA1|ADC2_ORYSJArgininedecarboxylase2OS=Oryzasativasubsp.japonicaGN=ADC2PE=1SV=2	sp|Q7XRA1|ADC2_ORYSJArgininedecarboxylase2OS=Oryzasativasubsp.japonicaGN=ADC2PE=1SV=2	5	5	5		1	5	5	5	2	3	4	4	4	4	4	4	4	3	3	5	2	3	4	4	4	4	4	4	4	3	3	5	2	3	4	4	4	4	4	4	4	3	3	5	9.8	9.8	9.8	67.334
sp|Q7XSN8|SRR_ORYSJSerineracemaseOS=Oryzasativasubsp.japonicaGN=SERRPE=1SV=2	sp|Q7XSN8|SRR_ORYSJSerineracemaseOS=Oryzasativasubsp.japonicaGN=SERRPE=1SV=2	1	1	1		1	1	1	1	1	1	1	1	1	1	1	0	1	1	0	1	1	1	1	1	1	1	1	0	1	1	0	1	1	1	1	1	1	1	1	0	1	1	0	1	3.5	3.5	3.5	35.596
sp|Q7XSQ9|PIP12_ORYSJProbableaquaporinPIP1-2OS=Oryzasativasubsp.japonicaGN=PIP1-2PE=2SV=3	sp|Q7XSQ9|PIP12_ORYSJProbableaquaporinPIP1-2OS=Oryzasativasubsp.japonicaGN=PIP1-2PE=2SV=3	3	3	2		1	3	3	2	3	3	3	3	2	3	3	3	3	3	3	3	3	3	3	3	2	3	3	3	3	3	3	3	2	2	2	2	1	2	2	2	2	2	2	2	14.9	14.9	10.1	30.747
sp|Q7XT40|EXB15_ORYSJExpansin-B15OS=Oryzasativasubsp.japonicaGN=EXPB15PE=3SV=2	sp|Q7XT40|EXB15_ORYSJExpansin-B15OS=Oryzasativasubsp.japonicaGN=EXPB15PE=3SV=2	1	1	1		1	1	1	1	0	0	0	0	1	0	1	1	1	1	1	1	0	0	0	0	1	0	1	1	1	1	1	1	0	0	0	0	1	0	1	1	1	1	1	1	5.3	5.3	5.3	27.366
sp|Q7XT99|AKR2_ORYSJProbablealdo-ketoreductase2OS=Oryzasativasubsp.japonicaGN=Os04g0338000PE=2SV=2;tr|Q0JE28|Q0JE28_ORYSJOs04g0338100protein(Fragment)OS=Oryzasativasubsp.japonicaGN=Os04g0338100PE=4SV=1	sp|Q7XT99|AKR2_ORYSJProbablealdo-ketoreductase2OS=Oryzasativasubsp.japonicaGN=Os04g0338000PE=2SV=2	12;2	12;2	8;0		2	12	12	8	10	11	12	11	10	10	10	8	9	10	9	10	10	11	12	11	10	10	10	8	9	10	9	10	6	8	8	8	7	7	7	6	7	7	6	7	34.5	34.5	21.4	38.233
sp|Q7XTE8|14332_ORYSJ14-3-3-likeproteinGF14-BOS=Oryzasativasubsp.japonicaGN=GF14BPE=1SV=2	sp|Q7XTE8|14332_ORYSJ14-3-3-likeproteinGF14-BOS=Oryzasativasubsp.japonicaGN=GF14BPE=1SV=2	15	7	3		1	15	7	3	11	9	10	11	10	12	13	13	12	11	13	10	4	3	4	4	4	5	6	6	6	5	6	3	2	0	1	1	1	1	3	3	3	1	3	1	52.7	29	12.6	29.863
sp|Q7XTJ3|ODPA3_ORYSJPyruvatedehydrogenaseE1componentsubunitalpha-3,chloroplasticOS=Oryzasativasubsp.japonicaGN=Os04g0119400PE=2SV=2	sp|Q7XTJ3|ODPA3_ORYSJPyruvatedehydrogenaseE1componentsubunitalpha-3,chloroplasticOS=Oryzasativasubsp.japonicaGN=Os04g0119400PE=2SV=2	10	10	10		1	10	10	10	10	10	10	10	9	9	8	7	8	8	7	8	10	10	10	10	9	9	8	7	8	8	7	8	10	10	10	10	9	9	8	7	8	8	7	8	26.8	26.8	26.8	46.144
sp|Q7XTT4|NUCL2_ORYSJNucleolin2OS=Oryzasativasubsp.japonicaGN=Os04g0620700PE=2SV=2;tr|A0A0P0WF51|A0A0P0WF51_ORYSJOs04g0620700protein(Fragment)OS=Oryzasativasubsp.japonicaGN=Os04g0620700PE=4SV=1	sp|Q7XTT4|NUCL2_ORYSJNucleolin2OS=Oryzasativasubsp.japonicaGN=Os04g0620700PE=2SV=2;tr|A0A0P0WF51|A0A0P0WF51_ORYSJOs04g0620700protein(Fragment)OS=Oryzasativasubsp.japonicaGN=Os04g0620700PE=4SV=1	11;10	11;10	11;10	;	2	11	11	11	10	10	9	10	10	9	8	9	8	7	8	10	10	10	9	10	10	9	8	9	8	7	8	10	10	10	9	10	10	9	8	9	8	7	8	10	20.7	20.7	20.7	75.253
tr|A0A0P0WDS8|A0A0P0WDS8_ORYSJOs04g0573200protein(Fragment)OS=Oryzasativasubsp.japonicaGN=Os04g0573200PE=4SV=1;tr|A0A0P0WDN1|A0A0P0WDN1_ORYSJOs04g0573200protein(Fragment)OS=Oryzasativasubsp.japonicaGN=Os04g0573200PE=4SV=1;sp|Q7XTY9|CCS_ORYSJCopperchaperoneforsuperoxidedismutase,chloroplasticOS=Oryzasativasubsp.japonicaGN=CCSPE=2SV=1	tr|A0A0P0WDS8|A0A0P0WDS8_ORYSJOs04g0573200protein(Fragment)OS=Oryzasativasubsp.japonicaGN=Os04g0573200PE=4SV=1;tr|A0A0P0WDN1|A0A0P0WDN1_ORYSJOs04g0573200protein(Fragment)OS=Oryzasativasubsp.japonicaGN=Os04g0573200PE=4SV=1;sp|Q7XTY9|CCS_ORYSJCopperchaperoneforsuperoxidedismutase,chloroplasticOS=Oryzasativasubsp.japonicaGN=CCSPE=2SV=1	8;8;8	8;8;8	8;8;8	;;	3	8	8	8	4	5	5	6	6	4	5	5	6	6	5	6	4	5	5	6	6	4	5	5	6	6	5	6	4	5	5	6	6	4	5	5	6	6	5	6	42.5	42.5	42.5	22.082
sp|Q7XUK4|GUN12_ORYSJEndoglucanase12OS=Oryzasativasubsp.japonicaGN=GLU3PE=2SV=2	sp|Q7XUK4|GUN12_ORYSJEndoglucanase12OS=Oryzasativasubsp.japonicaGN=GLU3PE=2SV=2	1	1	1		1	1	1	1	1	1	0	1	0	1	1	1	0	0	0	1	1	1	0	1	0	1	1	1	0	0	0	1	1	1	0	1	0	1	1	1	0	0	0	1	1.9	1.9	1.9	69.242
sp|Q7XUP6|MSR22_ORYSJPeptidemethioninesulfoxidereductaseA2-2OS=Oryzasativasubsp.japonicaGN=MSRA2-2PE=2SV=2	sp|Q7XUP6|MSR22_ORYSJPeptidemethioninesulfoxidereductaseA2-2OS=Oryzasativasubsp.japonicaGN=MSRA2-2PE=2SV=2	3	2	2		1	3	2	2	1	1	2	1	1	1	2	3	1	2	3	2	1	1	2	1	1	1	2	2	1	2	2	2	1	1	2	1	1	1	2	2	1	2	2	2	16.3	11.1	11.1	21.127
sp|Q7XUP7|MSR21_ORYSJPeptidemethioninesulfoxidereductaseA2-1OS=Oryzasativasubsp.japonicaGN=MSRA2-1PE=2SV=2	sp|Q7XUP7|MSR21_ORYSJPeptidemethioninesulfoxidereductaseA2-1OS=Oryzasativasubsp.japonicaGN=MSRA2-1PE=2SV=2	5	4	3		1	5	4	3	4	4	4	4	4	4	4	5	4	3	5	4	3	3	3	3	3	3	3	4	3	3	4	3	3	3	3	3	3	3	3	3	3	3	3	3	29.9	24.6	19.3	20.807
sp|Q7Y0E8|NRX11_ORYSJProbablenucleoredoxin1-1OS=Oryzasativasubsp.japonicaGN=Os03g0405500PE=2SV=1;tr|A0A0P0VZB8|A0A0P0VZB8_ORYSJOs03g0405500protein(Fragment)OS=Oryzasativasubsp.japonicaGN=Os03g0405500PE=4SV=1	sp|Q7Y0E8|NRX11_ORYSJProbablenucleoredoxin1-1OS=Oryzasativasubsp.japonicaGN=Os03g0405500PE=2SV=1;tr|A0A0P0VZB8|A0A0P0VZB8_ORYSJOs03g0405500protein(Fragment)OS=Oryzasativasubsp.japonicaGN=Os03g0405500PE=4SV=1	10;5	10;5	7;4	;	2	10	10	7	10	9	6	8	8	9	8	7	8	8	8	9	10	9	6	8	8	9	8	7	8	8	8	9	7	6	5	5	5	6	6	5	6	6	6	7	21.8	21.8	16.3	63.288
sp|Q7Y0F2|NRX12_ORYSJProbablenucleoredoxin1-2OS=Oryzasativasubsp.japonicaGN=Os03g0405900PE=2SV=1	sp|Q7Y0F2|NRX12_ORYSJProbablenucleoredoxin1-2OS=Oryzasativasubsp.japonicaGN=Os03g0405900PE=2SV=1	10	7	7		1	10	7	7	8	8	6	9	8	10	9	9	9	9	8	9	5	5	5	6	5	7	7	7	7	7	6	7	5	5	5	6	5	7	7	7	7	7	6	7	20	16.2	16.2	64.421
sp|Q7Y180|AN322_ORYSJAcidicleucine-richnuclearphosphoprotein32-relatedprotein2OS=Oryzasativasubsp.japonicaGN=Os03g0668900PE=2SV=1	sp|Q7Y180|AN322_ORYSJAcidicleucine-richnuclearphosphoprotein32-relatedprotein2OS=Oryzasativasubsp.japonicaGN=Os03g0668900PE=2SV=1	4	4	4		1	4	4	4	3	3	2	3	4	3	3	3	3	2	3	3	3	3	2	3	4	3	3	3	3	2	3	3	3	3	2	3	4	3	3	3	3	2	3	3	18.4	18.4	18.4	28.742
sp|Q7Y1L9|SP1L1_ORYSJProteinSPIRAL1-like1OS=Oryzasativasubsp.japonicaGN=Os03g0417800PE=3SV=1;tr|A0A0P0VYT7|A0A0P0VYT7_ORYSJOs03g0417800protein(Fragment)OS=Oryzasativasubsp.japonicaGN=Os03g0417800PE=4SV=1	sp|Q7Y1L9|SP1L1_ORYSJProteinSPIRAL1-like1OS=Oryzasativasubsp.japonicaGN=Os03g0417800PE=3SV=1;tr|A0A0P0VYT7|A0A0P0VYT7_ORYSJOs03g0417800protein(Fragment)OS=Oryzasativasubsp.japonicaGN=Os03g0417800PE=4SV=1	7;4	7;4	7;4	;	2	7	7	7	6	6	6	6	6	6	7	6	6	6	6	6	6	6	6	6	6	6	7	6	6	6	6	6	6	6	6	6	6	6	7	6	6	6	6	6	87.1	87.1	87.1	11.189
sp|Q84J55|14331_ORYSJ14-3-3-likeproteinGF14-AOS=Oryzasativasubsp.japonicaGN=GF14APE=2SV=1	sp|Q84J55|14331_ORYSJ14-3-3-likeproteinGF14-AOS=Oryzasativasubsp.japonicaGN=GF14APE=2SV=1	7	1	1		1	7	1	1	5	6	6	6	3	6	6	5	4	4	4	5	0	0	0	0	0	0	1	0	0	0	0	1	0	0	0	0	0	0	1	0	0	0	0	1	28.8	5.3	5.3	29
sp|Q941T9|GMPP2_ORYSJProbablemannose-1-phosphateguanylyltransferase2OS=Oryzasativasubsp.japonicaGN=Os01g0847200PE=2SV=1;sp|Q84JH5|GMPP1_ORYSJProbablemannose-1-phosphateguanylyltransferase1OS=Oryzasativasubsp.japonicaGN=Os03g0268400PE=2SV=1;sp|Q6Z9A3|GMPP3_ORYSJProbablemannose-1-phosphateguanylyltransferase3OS=Oryzasativasubsp.japonicaGN=Os08g0237200PE=2SV=1	sp|Q941T9|GMPP2_ORYSJProbablemannose-1-phosphateguanylyltransferase2OS=Oryzasativasubsp.japonicaGN=Os01g0847200PE=2SV=1;sp|Q84JH5|GMPP1_ORYSJProbablemannose-1-phosphateguanylyltransferase1OS=Oryzasativasubsp.japonicaGN=Os03g0268400PE=2SV=1;sp|Q6Z9A3|GMPP3_ORYSJProbablemannose-1-phosphateguanylyltransferase3OS=Oryzasativasubsp.japonicaGN=Os08g0237200PE=2SV=1	3;3;2	3;3;2	3;3;2	;;	3	3	3	3	3	3	3	3	3	3	2	3	3	1	3	2	3	3	3	3	3	3	2	3	3	1	3	2	3	3	3	3	3	3	2	3	3	1	3	2	10.2	10.2	10.2	39.606
sp|Q84LK3|BADH2_ORYSJBetainealdehydedehydrogenase2OS=Oryzasativasubsp.japonicaGN=BADH2PE=1SV=1;tr|A0A0P0XG36|A0A0P0XG36_ORYSJOs08g0424500protein(Fragment)OS=Oryzasativasubsp.japonicaGN=Os08g0424500PE=3SV=1	sp|Q84LK3|BADH2_ORYSJBetainealdehydedehydrogenase2OS=Oryzasativasubsp.japonicaGN=BADH2PE=1SV=1;tr|A0A0P0XG36|A0A0P0XG36_ORYSJOs08g0424500protein(Fragment)OS=Oryzasativasubsp.japonicaGN=Os08g0424500PE=3SV=1	9;7	9;7	9;7	;	2	9	9	9	6	6	6	9	7	8	8	8	8	8	7	7	6	6	6	9	7	8	8	8	8	8	7	7	6	6	6	9	7	8	8	8	8	8	7	7	23.5	23.5	23.5	54.682
sp|Q84MP7|H2AV3_ORYSJProbablehistoneH2Avariant3OS=Oryzasativasubsp.japonicaGN=Os03g0743400PE=2SV=1;sp|Q8H7Y8|H2AV1_ORYSJProbablehistoneH2Avariant1OS=Oryzasativasubsp.japonicaGN=Os03g0162200PE=2SV=1;sp|Q8S857|H2AV2_ORYSJProbablehistoneH2Avariant2OS=Oryzasativasubsp.japonicaGN=Os10g0418000PE=2SV=1	sp|Q84MP7|H2AV3_ORYSJProbablehistoneH2Avariant3OS=Oryzasativasubsp.japonicaGN=Os03g0743400PE=2SV=1;sp|Q8H7Y8|H2AV1_ORYSJProbablehistoneH2Avariant1OS=Oryzasativasubsp.japonicaGN=Os03g0162200PE=2SV=1;sp|Q8S857|H2AV2_ORYSJProbablehistoneH2Avariant2OS=Oryzasativasubsp.japonicaGN=Os10g0418000PE=2SV=1	3;3;2	3;3;2	2;2;2	;;	3	3	3	2	3	3	2	2	3	2	2	2	2	2	2	2	3	3	2	2	3	2	2	2	2	2	2	2	2	2	1	1	2	1	1	1	1	1	1	1	19	19	12.4	14.459
sp|Q84P97|VDAC5_ORYSJMitochondrialoutermembraneproteinporin5OS=Oryzasativasubsp.japonicaGN=VDAC5PE=2SV=1	sp|Q84P97|VDAC5_ORYSJMitochondrialoutermembraneproteinporin5OS=Oryzasativasubsp.japonicaGN=VDAC5PE=2SV=1	16	16	16		1	16	16	16	12	14	13	15	13	14	16	14	13	14	12	12	12	14	13	15	13	14	16	14	13	14	12	12	12	14	13	15	13	14	16	14	13	14	12	12	56.3	56.3	56.3	29.474
sp|Q84PB3|IF4G1_ORYSJEukaryotictranslationinitiationfactorisoform4G-1OS=Oryzasativasubsp.japonicaGN=Os04g0499300PE=2SV=2;tr|A0A0P0WC18|A0A0P0WC18_ORYSJOs04g0499300protein(Fragment)OS=Oryzasativasubsp.japonicaGN=Os04g0499300PE=4SV=1;tr|A0A0N7KJB1|A0A0N7KJB1_ORYSJOs04g0499300protein(Fragment)OS=Oryzasativasubsp.japonicaGN=Os04g0499300PE=4SV=1;sp|Q6K641|IF4G2_ORYSJEukaryotictranslationinitiationfact…	sp|Q84PB3|IF4G1_ORYSJEukaryotictranslationinitiationfactorisoform4G-1OS=Oryzasativasubsp.japonicaGN=Os04g0499300PE=2SV=2;tr|A0A0P0WC18|A0A0P0WC18_ORYSJOs04g0499300protein(Fragment)OS=Oryzasativasubsp.japonicaGN=Os04g0499300PE=4SV=1;tr|A0A0N7KJB1|A0A0N7KJB1_ORYSJOs04g0499300protein(Fragment)OS=Oryzasativasubsp.japonicaGN=Os04g0499300PE=4SV=1	22;20;12;2	22;20;12;2	22;20;12;2	;;	4	22	22	22	20	20	17	18	15	18	16	17	20	14	19	15	20	20	17	18	15	18	16	17	20	14	19	15	20	20	17	18	15	18	16	17	20	14	19	15	34.4	34.4	34.4	87.021
sp|Q84Q83|TOC75_ORYSJProteinTOC75,chloroplasticOS=Oryzasativasubsp.japonicaGN=TOC75PE=2SV=2;tr|A0A0P0VVX9|A0A0P0VVX9_ORYSJOs03g0271200protein(Fragment)OS=Oryzasativasubsp.japonicaGN=Os03g0271200PE=4SV=1;tr|Q0IV31|Q0IV31_ORYSJOs11g0116500proteinOS=Oryzasativasubsp.japonicaGN=Os11g0116500PE=4SV=2	sp|Q84Q83|TOC75_ORYSJProteinTOC75,chloroplasticOS=Oryzasativasubsp.japonicaGN=TOC75PE=2SV=2;tr|A0A0P0VVX9|A0A0P0VVX9_ORYSJOs03g0271200protein(Fragment)OS=Oryzasativasubsp.japonicaGN=Os03g0271200PE=4SV=1	5;3;1	5;3;1	5;3;1	;	3	5	5	5	4	4	4	5	3	3	2	3	3	2	3	3	4	4	4	5	3	3	2	3	3	2	3	3	4	4	4	5	3	3	2	3	3	2	3	3	8.2	8.2	8.2	87.686
sp|Q84QK0|OPR1_ORYSJ12-oxophytodienoatereductase1OS=Oryzasativasubsp.japonicaGN=OPR1PE=2SV=1;tr|A0A0P0WTZ2|A0A0P0WTZ2_ORYSJOs06g0216300proteinOS=Oryzasativasubsp.japonicaGN=Os06g0216300PE=4SV=1;sp|B9FFD2|OPR12_ORYSJPutative12-oxophytodienoatereductase12OS=Oryzasativasubsp.japonicaGN=OPR12PE=2SV=2;sp|B9FFD3|OPR13_ORYSJPutative12-oxophytodienoatereductase13OS=Oryzasativasubsp.japonicaGN=OPR13PE=2SV…	sp|Q84QK0|OPR1_ORYSJ12-oxophytodienoatereductase1OS=Oryzasativasubsp.japonicaGN=OPR1PE=2SV=1	11;3;2;1	8;2;1;1	2;2;0;0		4	11	8	2	8	11	10	11	10	11	9	8	8	9	7	7	6	8	8	8	7	8	6	5	5	7	5	4	2	2	2	2	2	2	2	1	1	2	1	1	40	31.6	8.2	42.465
tr|A0A0P0W2P0|A0A0P0W2P0_ORYSJEndoglucanaseOS=Oryzasativasubsp.japonicaGN=Os03g0736300PE=3SV=1;sp|Q84R49|GUN10_ORYSJEndoglucanase10OS=Oryzasativasubsp.japonicaGN=GLU2PE=2SV=1;sp|P0C1U4|GUN9_ORYSJEndoglucanase9OS=Oryzasativasubsp.japonicaGN=GLU1PE=2SV=1	tr|A0A0P0W2P0|A0A0P0W2P0_ORYSJEndoglucanaseOS=Oryzasativasubsp.japonicaGN=Os03g0736300PE=3SV=1;sp|Q84R49|GUN10_ORYSJEndoglucanase10OS=Oryzasativasubsp.japonicaGN=GLU2PE=2SV=1	4;4;1	4;4;1	4;4;1	;	3	4	4	4	3	2	0	3	1	3	2	1	0	1	2	1	3	2	0	3	1	3	2	1	0	1	2	1	3	2	0	3	1	3	2	1	0	1	2	1	9	9	9	60.899
sp|Q84T92|CFI_ORYSJChalcone--flavononeisomeraseOS=Oryzasativasubsp.japonicaGN=CHIPE=2SV=1	sp|Q84T92|CFI_ORYSJChalcone--flavononeisomeraseOS=Oryzasativasubsp.japonicaGN=CHIPE=2SV=1	9	9	9		1	9	9	9	8	8	8	7	8	7	9	9	9	8	7	8	8	8	8	7	8	7	9	9	9	8	7	8	8	8	8	7	8	7	9	9	9	8	7	8	44.2	44.2	44.2	23.893
sp|Q84TA3|LKHA4_ORYSJLeukotrieneA-4hydrolasehomologOS=Oryzasativasubsp.japonicaGN=LKHA4PE=2SV=1	sp|Q84TA3|LKHA4_ORYSJLeukotrieneA-4hydrolasehomologOS=Oryzasativasubsp.japonicaGN=LKHA4PE=2SV=1	6	6	6		1	6	6	6	5	4	5	4	3	4	6	6	6	3	5	4	5	4	5	4	3	4	6	6	6	3	5	4	5	4	5	4	3	4	6	6	6	3	5	4	11.5	11.5	11.5	67.791
sp|Q84TB3|ADF4_ORYSJActin-depolymerizingfactor4OS=Oryzasativasubsp.japonicaGN=ADF4PE=1SV=1	sp|Q84TB3|ADF4_ORYSJActin-depolymerizingfactor4OS=Oryzasativasubsp.japonicaGN=ADF4PE=1SV=1	8	8	8		1	8	8	8	7	8	8	8	8	7	8	8	7	7	6	7	7	8	8	8	8	7	8	8	7	7	6	7	7	8	8	8	8	7	8	8	7	7	6	7	61.9	61.9	61.9	15.946
sp|Q84TB6|ADF3_ORYSJActin-depolymerizingfactor3OS=Oryzasativasubsp.japonicaGN=ADF3PE=1SV=1	sp|Q84TB6|ADF3_ORYSJActin-depolymerizingfactor3OS=Oryzasativasubsp.japonicaGN=ADF3PE=1SV=1	2	2	2		1	2	2	2	1	1	1	1	0	0	1	0	0	1	1	1	1	1	1	1	0	0	1	0	0	1	1	1	1	1	1	1	0	0	1	0	0	1	1	1	18.7	18.7	18.7	16.176
sp|Q84UP7|CSLF6_ORYSJProbablemixed-linkedglucansynthase6OS=Oryzasativasubsp.japonicaGN=CSLF6PE=2SV=1	sp|Q84UP7|CSLF6_ORYSJProbablemixed-linkedglucansynthase6OS=Oryzasativasubsp.japonicaGN=CSLF6PE=2SV=1	2	2	2		1	2	2	2	1	2	2	2	2	2	0	2	1	1	0	0	1	2	2	2	2	2	0	2	1	1	0	0	1	2	2	2	2	2	0	2	1	1	0	0	2.4	2.4	2.4	105.15
sp|Q84VG0|CML7_ORYSJProbablecalcium-bindingproteinCML7OS=Oryzasativasubsp.japonicaGN=CML7PE=2SV=1	sp|Q84VG0|CML7_ORYSJProbablecalcium-bindingproteinCML7OS=Oryzasativasubsp.japonicaGN=CML7PE=2SV=1	12	12	12		1	12	12	12	10	11	10	11	11	11	11	9	11	9	10	10	10	11	10	11	11	11	11	9	11	9	10	10	10	11	10	11	11	11	11	9	11	9	10	10	78.4	78.4	78.4	16.683
sp|Q84VG1|CHMP1_ORYSJESCRT-relatedproteinCHMP1OS=Oryzasativasubsp.japonicaGN=CHMP1PE=2SV=1	sp|Q84VG1|CHMP1_ORYSJESCRT-relatedproteinCHMP1OS=Oryzasativasubsp.japonicaGN=CHMP1PE=2SV=1	3	3	3		1	3	3	3	3	3	3	3	3	3	3	3	3	3	3	3	3	3	3	3	3	3	3	3	3	3	3	3	3	3	3	3	3	3	3	3	3	3	3	3	15.6	15.6	15.6	22.842
sp|Q84ZC0|VATH_ORYSJProbableV-typeprotonATPasesubunitHOS=Oryzasativasubsp.japonicaGN=Os07g0549700PE=2SV=1;tr|C7J582|C7J582_ORYSJOs07g0549700proteinOS=Oryzasativasubsp.japonicaGN=Os07g0549700PE=4SV=1	sp|Q84ZC0|VATH_ORYSJProbableV-typeprotonATPasesubunitHOS=Oryzasativasubsp.japonicaGN=Os07g0549700PE=2SV=1;tr|C7J582|C7J582_ORYSJOs07g0549700proteinOS=Oryzasativasubsp.japonicaGN=Os07g0549700PE=4SV=1	3;2	3;2	3;2	;	2	3	3	3	3	2	2	3	2	2	2	1	2	2	2	2	3	2	2	3	2	2	2	1	2	2	2	2	3	2	2	3	2	2	2	1	2	2	2	2	6.4	6.4	6.4	51.389
sp|Q84ZN6|CESA8_ORYSJProbablecellulosesynthaseAcatalyticsubunit8[UDP-forming]OS=Oryzasativasubsp.japonicaGN=CESA8PE=2SV=1	sp|Q84ZN6|CESA8_ORYSJProbablecellulosesynthaseAcatalyticsubunit8[UDP-forming]OS=Oryzasativasubsp.japonicaGN=CESA8PE=2SV=1	2	2	2		1	2	2	2	2	2	1	1	1	1	1	0	1	1	0	1	2	2	1	1	1	1	1	0	1	1	0	1	2	2	1	1	1	1	1	0	1	1	0	1	2.2	2.2	2.2	120.79
sp|Q851L5|ILL3_ORYSJIAA-aminoacidhydrolaseILR1-like3OS=Oryzasativasubsp.japonicaGN=ILL3PE=2SV=1;tr|A0A0P0W5B6|A0A0P0W5B6_ORYSJOs03g0836800protein(Fragment)OS=Oryzasativasubsp.japonicaGN=Os03g0836800PE=4SV=1;sp|Q851L6|ILL4_ORYSJIAA-aminoacidhydrolaseILR1-like4OS=Oryzasativasubsp.japonicaGN=ILL4PE=2SV=1	sp|Q851L5|ILL3_ORYSJIAA-aminoacidhydrolaseILR1-like3OS=Oryzasativasubsp.japonicaGN=ILL3PE=2SV=1;tr|A0A0P0W5B6|A0A0P0W5B6_ORYSJOs03g0836800protein(Fragment)OS=Oryzasativasubsp.japonicaGN=Os03g0836800PE=4SV=1	20;14;9	20;14;9	20;14;9	;	3	20	20	20	16	19	19	20	19	19	20	19	18	18	19	17	16	19	19	20	19	19	20	19	18	18	19	17	16	19	19	20	19	19	20	19	18	18	19	17	63.3	63.3	63.3	43.989
sp|Q851R5|TRH22_ORYSJThioredoxinH2-2OS=Oryzasativasubsp.japonicaGN=Os03g0800700PE=2SV=1	sp|Q851R5|TRH22_ORYSJThioredoxinH2-2OS=Oryzasativasubsp.japonicaGN=Os03g0800700PE=2SV=1	3	3	3		1	3	3	3	3	2	2	2	2	3	2	2	2	2	3	2	3	2	2	2	2	3	2	2	2	2	3	2	3	2	2	2	2	3	2	2	2	2	3	2	22.4	22.4	22.4	14.796
tr|A0A0P0W0A2|A0A0P0W0A2_ORYSJOs03g0620800protein(Fragment)OS=Oryzasativasubsp.japonicaGN=Os03g0620800PE=3SV=1;sp|Q851W1|SLY1_ORYSJSEC1familytransportproteinSLY1OS=Oryzasativasubsp.japonicaGN=SLY1PE=2SV=1	tr|A0A0P0W0A2|A0A0P0W0A2_ORYSJOs03g0620800protein(Fragment)OS=Oryzasativasubsp.japonicaGN=Os03g0620800PE=3SV=1;sp|Q851W1|SLY1_ORYSJSEC1familytransportproteinSLY1OS=Oryzasativasubsp.japonicaGN=SLY1PE=2SV=1	1;1	1;1	1;1	;	2	1	1	1	1	0	0	1	0	1	1	1	1	1	1	1	1	0	0	1	0	1	1	1	1	1	1	1	1	0	0	1	0	1	1	1	1	1	1	1	3.2	3.2	3.2	50.893
sp|Q852M2|ALDO3_ORYSJProbablealdehydeoxidase3OS=Oryzasativasubsp.japonicaGN=Os03g0790700PE=2SV=1	sp|Q852M2|ALDO3_ORYSJProbablealdehydeoxidase3OS=Oryzasativasubsp.japonicaGN=Os03g0790700PE=2SV=1	11	9	0		1	11	9	0	5	6	7	8	6	6	7	8	7	6	10	11	5	6	7	8	6	6	6	6	5	6	8	9	0	0	0	0	0	0	0	0	0	0	0	0	9.2	7.8	0	145.33
sp|Q8GT95|PGIP1_ORYSJPolygalacturonaseinhibitor1OS=Oryzasativasubsp.japonicaGN=FOR1PE=2SV=1	sp|Q8GT95|PGIP1_ORYSJPolygalacturonaseinhibitor1OS=Oryzasativasubsp.japonicaGN=FOR1PE=2SV=1	8	8	8		1	8	8	8	4	8	6	7	8	5	6	7	7	7	6	7	4	8	6	7	8	5	6	7	7	7	6	7	4	8	6	7	8	5	6	7	7	7	6	7	40.1	40.1	40.1	35.464
sp|Q8GU86|AB43G_ORYSJABCtransporterGfamilymember43OS=Oryzasativasubsp.japonicaGN=ABCG43PE=2SV=2;tr|A0A0N7KF66|A0A0N7KF66_ORYSJOs02g0318450proteinOS=Oryzasativasubsp.japonicaGN=Os02g0318450PE=3SV=1;tr|A0A0P0V2F0|A0A0P0V2F0_ORYSJOs01g0342750protein(Fragment)OS=Oryzasativasubsp.japonicaGN=Os01g0342750PE=4SV=1;tr|A0A0P0XFJ4|A0A0P0XFJ4_ORYSJOs08g0384500protein(Fragment)OS=Oryzasativasubsp.japonicaGN=O…	sp|Q8GU86|AB43G_ORYSJABCtransporterGfamilymember43OS=Oryzasativasubsp.japonicaGN=ABCG43PE=2SV=2;tr|A0A0N7KF66|A0A0N7KF66_ORYSJOs02g0318450proteinOS=Oryzasativasubsp.japonicaGN=Os02g0318450PE=3SV=1;tr|A0A0P0V2F0|A0A0P0V2F0_ORYSJOs01g0342750protein(Fragment)OS=Oryzasativasubsp.japonicaGN=Os01g0342750PE=4SV=1;tr|A0A0P0XFJ4|A0A0P0XFJ4_ORYSJOs08g0384500protein(Fragment)OS=Oryzasativasubsp.japonicaGN=O…	2;1;1;1;1;1;1;1;1;1;1;1;1;1;1;1	2;1;1;1;1;1;1;1;1;1;1;1;1;1;1;1	1;0;0;0;0;0;0;0;0;0;0;0;0;0;0;0	;;;;;;;;;;;;;;;	16	2	2	1	2	2	2	2	2	2	2	2	2	2	2	2	2	2	2	2	2	2	2	2	2	2	2	2	1	1	1	1	1	1	1	1	1	1	1	1	1.2	1.2	0.5	163.9
sp|Q8H2P8|ADF9_ORYSJActin-depolymerizingfactor9OS=Oryzasativasubsp.japonicaGN=ADF9PE=2SV=1	sp|Q8H2P8|ADF9_ORYSJActin-depolymerizingfactor9OS=Oryzasativasubsp.japonicaGN=ADF9PE=2SV=1	1	1	1		1	1	1	1	0	1	1	0	1	0	1	0	1	0	0	0	0	1	1	0	1	0	1	0	1	0	0	0	0	1	1	0	1	0	1	0	1	0	0	0	11.5	11.5	11.5	16.062
tr|A0A0P0X9J7|A0A0P0X9J7_ORYSJOs07g0646100proteinOS=Oryzasativasubsp.japonicaGN=Os07g0646100PE=3SV=1;sp|Q8H2T0|P2C65_ORYSJProbableproteinphosphatase2C65OS=Oryzasativasubsp.japonicaGN=Os07g0646100PE=2SV=1	tr|A0A0P0X9J7|A0A0P0X9J7_ORYSJOs07g0646100proteinOS=Oryzasativasubsp.japonicaGN=Os07g0646100PE=3SV=1;sp|Q8H2T0|P2C65_ORYSJProbableproteinphosphatase2C65OS=Oryzasativasubsp.japonicaGN=Os07g0646100PE=2SV=1	1;1	1;1	1;1	;	2	1	1	1	0	0	0	0	0	0	0	0	0	1	1	0	0	0	0	0	0	0	0	0	0	1	1	0	0	0	0	0	0	0	0	0	0	1	1	0	4.3	4.3	4.3	39.194
tr|A0A0P0X550|A0A0P0X550_ORYSJOs07g0249700protein(Fragment)OS=Oryzasativasubsp.japonicaGN=Os07g0249700PE=4SV=1;sp|Q8H3C9|ILL7_ORYSJIAA-aminoacidhydrolaseILR1-like7OS=Oryzasativasubsp.japonicaGN=ILL7PE=2SV=1	tr|A0A0P0X550|A0A0P0X550_ORYSJOs07g0249700protein(Fragment)OS=Oryzasativasubsp.japonicaGN=Os07g0249700PE=4SV=1;sp|Q8H3C9|ILL7_ORYSJIAA-aminoacidhydrolaseILR1-like7OS=Oryzasativasubsp.japonicaGN=ILL7PE=2SV=1	1;1	1;1	1;1	;	2	1	1	1	1	1	1	1	1	1	1	1	1	1	1	1	1	1	1	1	1	1	1	1	1	1	1	1	1	1	1	1	1	1	1	1	1	1	1	1	2.2	2.2	2.2	47.865
sp|Q8H4L8|RA16_ORYSJAlpha-amylase/trypsininhibitorRA16OS=Oryzasativasubsp.japonicaGN=RA16PE=1SV=1	sp|Q8H4L8|RA16_ORYSJAlpha-amylase/trypsininhibitorRA16OS=Oryzasativasubsp.japonicaGN=RA16PE=1SV=1	1	1	1		1	1	1	1	0	0	0	0	0	0	1	1	0	0	0	0	0	0	0	0	0	0	1	1	0	0	0	0	0	0	0	0	0	0	1	1	0	0	0	0	8.3	8.3	8.3	16.982
sp|Q8H5N9|PIP21_ORYSJProbableaquaporinPIP2-1OS=Oryzasativasubsp.japonicaGN=PIP2-1PE=2SV=1	sp|Q8H5N9|PIP21_ORYSJProbableaquaporinPIP2-1OS=Oryzasativasubsp.japonicaGN=PIP2-1PE=2SV=1	5	5	5		1	5	5	5	4	4	3	5	4	4	4	5	4	5	3	4	4	4	3	5	4	4	4	5	4	5	3	4	4	4	3	5	4	4	4	5	4	5	3	4	26.2	26.2	26.2	30.285
sp|Q8H7U1|TBB2_ORYSJTubulinbeta-2chainOS=Oryzasativasubsp.japonicaGN=TUBB2PE=2SV=1	sp|Q8H7U1|TBB2_ORYSJTubulinbeta-2chainOS=Oryzasativasubsp.japonicaGN=TUBB2PE=2SV=1	24	3	3		1	24	3	3	19	23	21	23	22	22	22	23	22	22	21	22	2	3	1	3	2	2	2	3	2	2	3	3	2	3	1	3	2	2	2	3	2	2	3	3	61.5	8.7	8.7	50.182
sp|Q8H859|CADH1_ORYSJProbablecinnamylalcoholdehydrogenase1OS=Oryzasativasubsp.japonicaGN=CAD1PE=2SV=1	sp|Q8H859|CADH1_ORYSJProbablecinnamylalcoholdehydrogenase1OS=Oryzasativasubsp.japonicaGN=CAD1PE=2SV=1	4	4	4		1	4	4	4	2	2	2	2	2	2	1	3	3	0	3	3	2	2	2	2	2	2	1	3	3	0	3	3	2	2	2	2	2	2	1	3	3	0	3	3	14.1	14.1	14.1	38.511
sp|Q8H8C7|CEBIP_ORYSJChitinelicitor-bindingproteinOS=Oryzasativasubsp.japonicaGN=CEBIPPE=1SV=1	sp|Q8H8C7|CEBIP_ORYSJChitinelicitor-bindingproteinOS=Oryzasativasubsp.japonicaGN=CEBIPPE=1SV=1	3	3	3		1	3	3	3	2	3	3	2	2	2	2	3	3	3	3	3	2	3	3	2	2	2	2	3	3	3	3	3	2	3	3	2	2	2	2	3	3	3	3	3	12.1	12.1	12.1	37.2
sp|Q8H8T0|RGP1_ORYSJUDP-arabinopyranosemutase1OS=Oryzasativasubsp.japonicaGN=UAM1PE=1SV=1	sp|Q8H8T0|RGP1_ORYSJUDP-arabinopyranosemutase1OS=Oryzasativasubsp.japonicaGN=UAM1PE=1SV=1	23	23	12		1	23	23	12	21	22	21	23	21	21	22	23	22	21	21	19	21	22	21	23	21	21	22	23	22	21	21	19	10	11	10	12	10	10	12	12	11	11	11	9	73.1	73.1	40.7	41.348
sp|Q8H8U5|IN21B_ORYSJProteinIN2-1homologBOS=Oryzasativasubsp.japonicaGN=GSTZ5PE=2SV=1	sp|Q8H8U5|IN21B_ORYSJProteinIN2-1homologBOS=Oryzasativasubsp.japonicaGN=GSTZ5PE=2SV=1	10	10	10		1	10	10	10	5	7	7	6	8	4	7	10	9	10	9	8	5	7	7	6	8	4	7	10	9	10	9	8	5	7	7	6	8	4	7	10	9	10	9	8	45.5	45.5	45.5	27.361
sp|Q8L4L4|RL52_ORYSJ60SribosomalproteinL5-2OS=Oryzasativasubsp.japonicaGN=RPL5BPE=2SV=2	sp|Q8L4L4|RL52_ORYSJ60SribosomalproteinL5-2OS=Oryzasativasubsp.japonicaGN=RPL5BPE=2SV=2	7	7	2		1	7	7	2	7	7	3	7	6	7	7	6	7	7	7	6	7	7	3	7	6	7	7	6	7	7	7	6	2	2	1	2	1	2	2	1	2	2	2	1	22	22	4.3	34.737
sp|Q8L7J2|BGL06_ORYSJBeta-glucosidase6OS=Oryzasativasubsp.japonicaGN=BGLU6PE=1SV=1	sp|Q8L7J2|BGL06_ORYSJBeta-glucosidase6OS=Oryzasativasubsp.japonicaGN=BGLU6PE=1SV=1	5	5	3		1	5	5	3	2	3	3	3	2	3	5	4	3	2	4	2	2	3	3	3	2	3	5	4	3	2	4	2	2	3	2	2	1	2	3	2	2	2	3	2	8.6	8.6	6	58.538
sp|Q8LJU5|RS7_ORYSJ40SribosomalproteinS7OS=Oryzasativasubsp.japonicaGN=RPS7PE=2SV=2	sp|Q8LJU5|RS7_ORYSJ40SribosomalproteinS7OS=Oryzasativasubsp.japonicaGN=RPS7PE=2SV=2	4	3	3		1	4	3	3	4	3	4	4	4	3	3	4	3	3	4	3	3	2	3	3	3	2	2	3	2	2	3	2	3	2	3	3	3	2	2	3	2	2	3	2	26.6	15.1	15.1	22.307
sp|Q8LQ68|HXK6_ORYSJHexokinase-6OS=Oryzasativasubsp.japonicaGN=HXK6PE=2SV=1	sp|Q8LQ68|HXK6_ORYSJHexokinase-6OS=Oryzasativasubsp.japonicaGN=HXK6PE=2SV=1	7	5	5		1	7	5	5	6	5	6	5	3	7	3	4	5	3	6	4	5	4	5	4	2	5	2	3	4	2	5	3	5	4	5	4	2	5	2	3	4	2	5	3	16.2	12.1	12.1	55.12
sp|Q8LQJ8|FTSH5_ORYSJATP-dependentzincmetalloproteaseFTSH5,mitochondrialOS=Oryzasativasubsp.japonicaGN=FTSH5PE=3SV=1;tr|A0A0P0V4G1|A0A0P0V4G1_ORYSJOs01g0574500protein(Fragment)OS=Oryzasativasubsp.japonicaGN=Os01g0574500PE=4SV=1;sp|Q8LQJ9|FTSH4_ORYSJATP-dependentzincmetalloproteaseFTSH4,mitochondrialOS=Oryzasativasubsp.japonicaGN=FTSH4PE=3SV=1	sp|Q8LQJ8|FTSH5_ORYSJATP-dependentzincmetalloproteaseFTSH5,mitochondrialOS=Oryzasativasubsp.japonicaGN=FTSH5PE=3SV=1;tr|A0A0P0V4G1|A0A0P0V4G1_ORYSJOs01g0574500protein(Fragment)OS=Oryzasativasubsp.japonicaGN=Os01g0574500PE=4SV=1	5;3;2	5;3;2	5;3;2	;	3	5	5	5	2	4	5	4	4	4	2	4	4	3	2	2	2	4	5	4	4	4	2	4	4	3	2	2	2	4	5	4	4	4	2	4	4	3	2	2	10.3	10.3	10.3	77.434
sp|Q8LR50|LOGL1_ORYSJProbablecytokininriboside5'-monophosphatephosphoribohydrolaseLOGL1OS=Oryzasativasubsp.japonicaGN=LOGL1PE=2SV=1	sp|Q8LR50|LOGL1_ORYSJProbablecytokininriboside5'-monophosphatephosphoribohydrolaseLOGL1OS=Oryzasativasubsp.japonicaGN=LOGL1PE=2SV=1	2	2	2		1	2	2	2	1	1	1	1	0	1	1	1	1	0	1	1	1	1	1	1	0	1	1	1	1	0	1	1	1	1	1	1	0	1	1	1	1	0	1	1	11.7	11.7	11.7	23.619
sp|Q8RZ40|PLA3_ORYSJPhospholipaseA1-II3OS=Oryzasativasubsp.japonicaGN=Os01g0651800PE=2SV=1	sp|Q8RZ40|PLA3_ORYSJPhospholipaseA1-II3OS=Oryzasativasubsp.japonicaGN=Os01g0651800PE=2SV=1	5	5	5		1	5	5	5	3	2	4	3	4	4	5	3	4	5	3	4	3	2	4	3	4	4	5	3	4	5	3	4	3	2	4	3	4	4	5	3	4	5	3	4	14.8	14.8	14.8	45.328
tr|A0A0P0VC38|A0A0P0VC38_ORYSJOs01g0919900protein(Fragment)OS=Oryzasativasubsp.japonicaGN=Os01g0919900PE=4SV=1;sp|Q8S059|STAD2_ORYSJStearoyl-[acyl-carrier-protein]9-desaturase2,chloroplasticOS=Oryzasativasubsp.japonicaGN=SSI2PE=2SV=1;tr|A0A0N7KEB1|A0A0N7KEB1_ORYSJOs01g0919900proteinOS=Oryzasativasubsp.japonicaGN=Os01g0919900PE=4SV=1	tr|A0A0P0VC38|A0A0P0VC38_ORYSJOs01g0919900protein(Fragment)OS=Oryzasativasubsp.japonicaGN=Os01g0919900PE=4SV=1;sp|Q8S059|STAD2_ORYSJStearoyl-[acyl-carrier-protein]9-desaturase2,chloroplasticOS=Oryzasativasubsp.japonicaGN=SSI2PE=2SV=1;tr|A0A0N7KEB1|A0A0N7KEB1_ORYSJOs01g0919900proteinOS=Oryzasativasubsp.japonicaGN=Os01g0919900PE=4SV=1	3;3;3	2;2;2	2;2;2	;;	3	3	2	2	2	2	1	1	1	2	1	2	0	0	0	1	2	1	1	1	1	1	0	1	0	0	0	1	2	1	1	1	1	1	0	1	0	0	0	1	12.7	8.8	8.8	32.347
tr|A0A0P0VCC9|A0A0P0VCC9_ORYSJOs01g0926700protein(Fragment)OS=Oryzasativasubsp.japonicaGN=Os01g0926700PE=4SV=1;sp|Q8S1X7|GT15_ORYSJProbableglucuronosyltransferaseOs01g0926700OS=Oryzasativasubsp.japonicaGN=Os01g0926700PE=3SV=1	tr|A0A0P0VCC9|A0A0P0VCC9_ORYSJOs01g0926700protein(Fragment)OS=Oryzasativasubsp.japonicaGN=Os01g0926700PE=4SV=1;sp|Q8S1X7|GT15_ORYSJProbableglucuronosyltransferaseOs01g0926700OS=Oryzasativasubsp.japonicaGN=Os01g0926700PE=3SV=1	2;2	2;2	1;1	;	2	2	2	1	1	2	2	1	2	2	2	1	2	2	1	2	1	2	2	1	2	2	2	1	2	2	1	2	1	1	1	1	1	1	1	1	1	1	1	1	8.2	8.2	5.4	31.515
sp|Q8S625|UFC1_ORYSJUbiquitin-foldmodifier-conjugatingenzyme1OS=Oryzasativasubsp.japonicaGN=Os10g0205200PE=2SV=1	sp|Q8S625|UFC1_ORYSJUbiquitin-foldmodifier-conjugatingenzyme1OS=Oryzasativasubsp.japonicaGN=Os10g0205200PE=2SV=1	5	5	5		1	5	5	5	4	4	3	3	4	4	4	2	3	3	4	4	4	4	3	3	4	4	4	2	3	3	4	4	4	4	3	3	4	4	4	2	3	3	4	4	35.7	35.7	35.7	20.464
sp|Q8S6N5|ACC1_ORYSJAcetyl-CoAcarboxylase1OS=Oryzasativasubsp.japonicaGN=ACC1PE=3SV=1;tr|A0A0P0XT84|A0A0P0XT84_ORYSJOs10g0363300protein(Fragment)OS=Oryzasativasubsp.japonicaGN=Os10g0363300PE=4SV=1	sp|Q8S6N5|ACC1_ORYSJAcetyl-CoAcarboxylase1OS=Oryzasativasubsp.japonicaGN=ACC1PE=3SV=1	11;1	9;1	9;1		2	11	9	9	9	7	5	7	5	7	9	9	8	7	7	8	7	6	4	6	4	6	7	7	6	5	6	6	7	6	4	6	4	6	7	7	6	5	6	6	6.1	5.1	5.1	252.81
tr|A0A0P0WG60|A0A0P0WG60_ORYSJOs04g0667800protein(Fragment)OS=Oryzasativasubsp.japonicaGN=Os04g0667800PE=3SV=1;tr|Q7XR79|Q7XR79_ORYSJOSJNBa0043A12.6proteinOS=Oryzasativasubsp.japonicaGN=Os04g0667800PE=2SV=1;sp|Q8S919|UBC5B_ORYSJUbiquitin-conjugatingenzymeE25BOS=Oryzasativasubsp.japonicaGN=UBC5BPE=2SV=1;tr|A0A0P0V9Q4|A0A0P0V9Q4_ORYSJOs01g0819400proteinOS=Oryzasativasubsp.japonicaGN=Os01g0819400PE=…	tr|A0A0P0WG60|A0A0P0WG60_ORYSJOs04g0667800protein(Fragment)OS=Oryzasativasubsp.japonicaGN=Os04g0667800PE=3SV=1;tr|Q7XR79|Q7XR79_ORYSJOSJNBa0043A12.6proteinOS=Oryzasativasubsp.japonicaGN=Os04g0667800PE=2SV=1;sp|Q8S919|UBC5B_ORYSJUbiquitin-conjugatingenzymeE25BOS=Oryzasativasubsp.japonicaGN=UBC5BPE=2SV=1;tr|A0A0P0V9Q4|A0A0P0V9Q4_ORYSJOs01g0819400proteinOS=Oryzasativasubsp.japonicaGN=Os01g0819400PE=…	2;2;2;2;1;1	2;2;2;2;1;1	1;1;1;1;0;1	;;;;;	6	2	2	1	1	2	2	2	2	1	2	2	2	2	1	1	1	2	2	2	2	1	2	2	2	2	1	1	1	1	1	1	1	1	1	1	1	1	1	1	40.3	40.3	15.3	8.2085
sp|Q8S920|UBC5A_ORYSJUbiquitin-conjugatingenzymeE25AOS=Oryzasativasubsp.japonicaGN=UBC5APE=2SV=1;tr|Q6YUS2|Q6YUS2_ORYSJOs02g0120600proteinOS=Oryzasativasubsp.japonicaGN=Os02g0120600PE=2SV=1	sp|Q8S920|UBC5A_ORYSJUbiquitin-conjugatingenzymeE25AOS=Oryzasativasubsp.japonicaGN=UBC5APE=2SV=1;tr|Q6YUS2|Q6YUS2_ORYSJOs02g0120600proteinOS=Oryzasativasubsp.japonicaGN=Os02g0120600PE=2SV=1	2;1	1;1	1;1	;	2	2	1	1	1	2	1	1	2	1	2	2	2	2	1	1	1	1	0	0	1	1	1	1	1	1	1	1	1	1	0	0	1	1	1	1	1	1	1	1	19.7	7.5	7.5	16.573
sp|Q8S9S4|ILL1_ORYSJIAA-aminoacidhydrolaseILR1-like1OS=Oryzasativasubsp.japonicaGN=ILL1PE=2SV=1;tr|A0A0P0V439|A0A0P0V439_ORYSJOs01g0560000protein(Fragment)OS=Oryzasativasubsp.japonicaGN=Os01g0560000PE=4SV=1	sp|Q8S9S4|ILL1_ORYSJIAA-aminoacidhydrolaseILR1-like1OS=Oryzasativasubsp.japonicaGN=ILL1PE=2SV=1;tr|A0A0P0V439|A0A0P0V439_ORYSJOs01g0560000protein(Fragment)OS=Oryzasativasubsp.japonicaGN=Os01g0560000PE=4SV=1	9;5	9;5	9;5	;	2	9	9	9	7	5	8	6	6	6	5	7	7	4	4	7	7	5	8	6	6	6	5	7	7	4	4	7	7	5	8	6	6	6	5	7	7	4	4	7	23.1	23.1	23.1	47.134
sp|Q8S9Z2|AXS_ORYSJUDP-D-apiose/UDP-D-xylosesynthaseOS=Oryzasativasubsp.japonicaGN=Os01g0969100PE=2SV=1	sp|Q8S9Z2|AXS_ORYSJUDP-D-apiose/UDP-D-xylosesynthaseOS=Oryzasativasubsp.japonicaGN=Os01g0969100PE=2SV=1	6	6	6		1	6	6	6	4	6	6	6	5	6	6	5	5	6	6	4	4	6	6	6	5	6	6	5	5	6	6	4	4	6	6	6	5	6	6	5	5	6	6	4	21.6	21.6	21.6	44.332
sp|Q8W0W3|TF2B_ORYSJTranscriptioninitiationfactorIIBOS=Oryzasativasubsp.japonicaGN=TFIIBPE=1SV=1	sp|Q8W0W3|TF2B_ORYSJTranscriptioninitiationfactorIIBOS=Oryzasativasubsp.japonicaGN=TFIIBPE=1SV=1	1	1	1		1	1	1	1	1	1	0	0	0	0	1	1	1	1	1	1	1	1	0	0	0	0	1	1	1	1	1	1	1	1	0	0	0	0	1	1	1	1	1	1	4.2	4.2	4.2	34.297
sp|Q8W1L6|MFP_ORYSJPeroxisomalfattyacidbeta-oxidationmultifunctionalproteinOS=Oryzasativasubsp.japonicaGN=MFPPE=1SV=2;tr|A0A0P0VHH4|A0A0P0VHH4_ORYSJOs02g0274100protein(Fragment)OS=Oryzasativasubsp.japonicaGN=Os02g0274100PE=4SV=1	sp|Q8W1L6|MFP_ORYSJPeroxisomalfattyacidbeta-oxidationmultifunctionalproteinOS=Oryzasativasubsp.japonicaGN=MFPPE=1SV=2;tr|A0A0P0VHH4|A0A0P0VHH4_ORYSJOs02g0274100protein(Fragment)OS=Oryzasativasubsp.japonicaGN=Os02g0274100PE=4SV=1	20;11	20;11	20;11	;	2	20	20	20	18	19	19	19	19	18	18	16	15	16	15	17	18	19	19	19	19	18	18	16	15	16	15	17	18	19	19	19	19	18	18	16	15	16	15	17	31.7	31.7	31.7	78.46
sp|Q8W250|DXR_ORYSJ1-deoxy-D-xylulose5-phosphatereductoisomerase,chloroplasticOS=Oryzasativasubsp.japonicaGN=DXRPE=2SV=2	sp|Q8W250|DXR_ORYSJ1-deoxy-D-xylulose5-phosphatereductoisomerase,chloroplasticOS=Oryzasativasubsp.japonicaGN=DXRPE=2SV=2	2	2	2		1	2	2	2	2	1	1	1	1	2	0	2	1	1	2	1	2	1	1	1	1	2	0	2	1	1	2	1	2	1	1	1	1	2	0	2	1	1	2	1	5.9	5.9	5.9	51.473
sp|Q93VT8|ACLB1_ORYSJATP-citratesynthasebetachainprotein1OS=Oryzasativasubsp.japonicaGN=ACLB-1PE=2SV=1;tr|A0A0P0V1H5|A0A0P0V1H5_ORYSJOs01g0300200protein(Fragment)OS=Oryzasativasubsp.japonicaGN=Os01g0300200PE=4SV=1	sp|Q93VT8|ACLB1_ORYSJATP-citratesynthasebetachainprotein1OS=Oryzasativasubsp.japonicaGN=ACLB-1PE=2SV=1;tr|A0A0P0V1H5|A0A0P0V1H5_ORYSJOs01g0300200protein(Fragment)OS=Oryzasativasubsp.japonicaGN=Os01g0300200PE=4SV=1	23;16	23;16	23;16	;	2	23	23	23	21	21	19	20	20	17	20	21	20	21	20	18	21	21	19	20	20	17	20	21	20	21	20	18	21	21	19	20	20	17	20	21	20	21	20	18	45.2	45.2	45.2	66.069
sp|Q93XI4|AGUB_ORYSJN-carbamoylputrescineamidaseOS=Oryzasativasubsp.japonicaGN=CPAPE=2SV=1	sp|Q93XI4|AGUB_ORYSJN-carbamoylputrescineamidaseOS=Oryzasativasubsp.japonicaGN=CPAPE=2SV=1	6	6	6		1	6	6	6	2	2	2	1	3	2	6	5	4	4	5	5	2	2	2	1	3	2	6	5	4	4	5	5	2	2	2	1	3	2	6	5	4	4	5	5	21.6	21.6	21.6	33.462
sp|Q941Y8|NQR2_ORYSJProbableNADPH:quinoneoxidoreductase2OS=Oryzasativasubsp.japonicaGN=Os01g0954000PE=2SV=1	sp|Q941Y8|NQR2_ORYSJProbableNADPH:quinoneoxidoreductase2OS=Oryzasativasubsp.japonicaGN=Os01g0954000PE=2SV=1	1	1	1		1	1	1	1	1	1	1	1	1	1	1	1	1	1	1	1	1	1	1	1	1	1	1	1	1	1	1	1	1	1	1	1	1	1	1	1	1	1	1	1	7.4	7.4	7.4	21.916
sp|Q941Z0|NQR1_ORYSJProbableNADPH:quinoneoxidoreductase1OS=Oryzasativasubsp.japonicaGN=Os01g0953600PE=2SV=1	sp|Q941Z0|NQR1_ORYSJProbableNADPH:quinoneoxidoreductase1OS=Oryzasativasubsp.japonicaGN=Os01g0953600PE=2SV=1	8	8	8		1	8	8	8	5	6	6	6	7	7	8	7	7	8	7	6	5	6	6	6	7	7	8	7	7	8	7	6	5	6	6	6	7	7	8	7	7	8	7	6	52.8	52.8	52.8	21.324
sp|Q942L2|PDI22_ORYSJProteindisulfideisomerase-like2-2OS=Oryzasativasubsp.japonicaGN=PDIL2-2PE=2SV=1	sp|Q942L2|PDI22_ORYSJProteindisulfideisomerase-like2-2OS=Oryzasativasubsp.japonicaGN=PDIL2-2PE=2SV=1	17	9	9		1	17	9	9	15	14	16	14	17	13	14	13	13	14	15	13	8	6	9	7	9	6	7	7	7	8	9	7	8	6	9	7	9	6	7	7	7	8	9	7	41	26.1	26.1	40.74
sp|Q948T6|LGUL_ORYSJLactoylglutathionelyaseOS=Oryzasativasubsp.japonicaGN=GLYI-11PE=1SV=2;tr|A0A0P0XCY4|A0A0P0XCY4_ORYSJOs08g0191700proteinOS=Oryzasativasubsp.japonicaGN=Os08g0191700PE=4SV=1;tr|B7F6T2|B7F6T2_ORYSJOs08g0191700proteinOS=Oryzasativasubsp.japonicaGN=Os08g0191700PE=2SV=1	sp|Q948T6|LGUL_ORYSJLactoylglutathionelyaseOS=Oryzasativasubsp.japonicaGN=GLYI-11PE=1SV=2;tr|A0A0P0XCY4|A0A0P0XCY4_ORYSJOs08g0191700proteinOS=Oryzasativasubsp.japonicaGN=Os08g0191700PE=4SV=1;tr|B7F6T2|B7F6T2_ORYSJOs08g0191700proteinOS=Oryzasativasubsp.japonicaGN=Os08g0191700PE=2SV=1	12;11;6	12;11;6	11;10;5	;;	3	12	12	11	10	11	11	10	11	10	11	11	11	11	11	11	10	11	11	10	11	10	11	11	11	11	11	11	9	10	10	9	10	9	10	10	10	10	10	10	47.4	47.4	43	32.553
sp|Q94DM8|UFM1_ORYSJUbiquitin-foldmodifier1OS=Oryzasativasubsp.japonicaGN=Os01g0962400PE=3SV=1	sp|Q94DM8|UFM1_ORYSJUbiquitin-foldmodifier1OS=Oryzasativasubsp.japonicaGN=Os01g0962400PE=3SV=1	4	4	4		1	4	4	4	3	3	3	4	4	3	4	4	4	4	4	3	3	3	3	4	4	3	4	4	4	4	4	3	3	3	3	4	4	3	4	4	4	4	4	3	64.7	64.7	64.7	10.362
sp|Q94LR4|EXPB4_ORYSJExpansin-B4OS=Oryzasativasubsp.japonicaGN=EXPB4PE=2SV=1;tr|A0A0P0XX12|A0A0P0XX12_ORYSJOs10g0556100protein(Fragment)OS=Oryzasativasubsp.japonicaGN=Os10g0556100PE=4SV=1;sp|Q10T32|EXPB8_ORYSJExpansin-B8OS=Oryzasativasubsp.japonicaGN=EXPB8PE=2SV=1	sp|Q94LR4|EXPB4_ORYSJExpansin-B4OS=Oryzasativasubsp.japonicaGN=EXPB4PE=2SV=1	8;1;1	6;1;1	6;1;1		3	8	6	6	5	8	8	6	7	7	7	7	8	8	8	7	3	6	6	4	5	5	5	5	6	6	6	5	3	6	6	4	5	5	5	5	6	6	6	5	34.3	23.8	23.8	31.358
sp|Q9ARZ9|R27AA_ORYSJUbiquitin-40SribosomalproteinS27a-1OS=Oryzasativasubsp.japonicaGN=RPS27AAPE=2SV=1	sp|Q9ARZ9|R27AA_ORYSJUbiquitin-40SribosomalproteinS27a-1OS=Oryzasativasubsp.japonicaGN=RPS27AAPE=2SV=1	8	2	2		1	8	2	2	8	8	7	8	8	8	8	8	8	8	8	8	2	2	1	2	2	2	2	2	2	2	2	2	2	2	1	2	2	2	2	2	2	2	2	2	54.8	19.4	19.4	17.668
sp|Q9AS33|NPL4_ORYSJNPL4-likeproteinOS=Oryzasativasubsp.japonicaGN=Os01g0377700PE=2SV=1	sp|Q9AS33|NPL4_ORYSJNPL4-likeproteinOS=Oryzasativasubsp.japonicaGN=Os01g0377700PE=2SV=1	3	3	3		1	3	3	3	3	2	2	3	2	1	2	3	1	3	3	3	3	2	2	3	2	1	2	3	1	3	3	3	3	2	2	3	2	1	2	3	1	3	3	3	9.2	9.2	9.2	44.891
sp|Q9AUR7|COPA2_ORYSJCoatomersubunitalpha-2OS=Oryzasativasubsp.japonicaGN=Os03g0711500PE=2SV=1;tr|A0A0P0W2T2|A0A0P0W2T2_ORYSJOs03g0711500protein(Fragment)OS=Oryzasativasubsp.japonicaGN=Os03g0711500PE=4SV=1;tr|A0A0P0XJM4|A0A0P0XJM4_ORYSJOs09g0127800protein(Fragment)OS=Oryzasativasubsp.japonicaGN=Os09g0127800PE=4SV=1;tr|A0A0N7KHX4|A0A0N7KHX4_ORYSJOs03g0711400protein(Fragment)OS=Oryzasativasubsp.jap…	sp|Q9AUR7|COPA2_ORYSJCoatomersubunitalpha-2OS=Oryzasativasubsp.japonicaGN=Os03g0711500PE=2SV=1	15;7;5;3	2;1;1;0	1;0;0;0		4	15	2	1	10	10	7	12	10	9	12	11	14	11	9	7	2	2	1	2	1	2	1	1	2	1	1	1	1	1	0	1	1	1	0	0	1	0	0	0	15.1	1.6	0.7	136.31
sp|Q9AUR8|COPA1_ORYSJCoatomersubunitalpha-1OS=Oryzasativasubsp.japonicaGN=Os03g0711400PE=2SV=1	sp|Q9AUR8|COPA1_ORYSJCoatomersubunitalpha-1OS=Oryzasativasubsp.japonicaGN=Os03g0711400PE=2SV=1	15	15	0		1	15	15	0	10	10	7	12	10	9	12	12	14	11	10	6	10	10	7	12	10	9	12	12	14	11	10	6	0	0	0	0	0	0	0	0	0	0	0	0	14.9	14.9	0	136.38
sp|Q9AUV6|UGDH3_ORYSJUDP-glucose6-dehydrogenase3OS=Oryzasativasubsp.japonicaGN=UGD3PE=2SV=1	sp|Q9AUV6|UGDH3_ORYSJUDP-glucose6-dehydrogenase3OS=Oryzasativasubsp.japonicaGN=UGD3PE=2SV=1	23	4	4		1	23	4	4	20	22	23	23	23	21	21	22	21	20	20	21	3	4	4	4	4	4	4	4	4	4	4	4	3	4	4	4	4	4	4	4	4	4	4	4	60.8	14.2	14.2	52.898
sp|Q9AV81|PRP19_ORYSJPre-mRNA-processingfactor19OS=Oryzasativasubsp.japonicaGN=PRP19PE=2SV=1	sp|Q9AV81|PRP19_ORYSJPre-mRNA-processingfactor19OS=Oryzasativasubsp.japonicaGN=PRP19PE=2SV=1	9	9	9		1	9	9	9	4	6	5	6	7	4	7	6	6	6	5	6	4	6	5	6	7	4	7	6	6	6	5	6	4	6	5	6	7	4	7	6	6	6	5	6	20.5	20.5	20.5	57.816
sp|Q9AWZ7|PANB2_ORYSJ3-methyl-2-oxobutanoatehydroxymethyltransferase2,mitochondrialOS=Oryzasativasubsp.japonicaGN=KPHMT2PE=3SV=1	sp|Q9AWZ7|PANB2_ORYSJ3-methyl-2-oxobutanoatehydroxymethyltransferase2,mitochondrialOS=Oryzasativasubsp.japonicaGN=KPHMT2PE=3SV=1	3	3	3		1	3	3	3	3	3	2	3	2	2	1	1	2	1	0	2	3	3	2	3	2	2	1	1	2	1	0	2	3	3	2	3	2	2	1	1	2	1	0	2	11	11	11	41.233
sp|Q9FE01|APX2_ORYSJL-ascorbateperoxidase2,cytosolicOS=Oryzasativasubsp.japonicaGN=APX2PE=1SV=1	sp|Q9FE01|APX2_ORYSJL-ascorbateperoxidase2,cytosolicOS=Oryzasativasubsp.japonicaGN=APX2PE=1SV=1	15	15	12		1	15	15	12	12	15	15	14	15	14	15	14	13	15	14	14	12	15	15	14	15	14	15	14	13	15	14	14	9	12	12	11	12	11	12	11	10	12	11	11	64.9	64.9	57.4	27.117
sp|Q9FE64|EFGM_ORYSJElongationfactorG,mitochondrialOS=Oryzasativasubsp.japonicaGN=Os03g0565500PE=2SV=2	sp|Q9FE64|EFGM_ORYSJElongationfactorG,mitochondrialOS=Oryzasativasubsp.japonicaGN=Os03g0565500PE=2SV=2	3	3	3		1	3	3	3	2	2	1	1	1	3	2	3	1	2	3	2	2	2	1	1	1	3	2	3	1	2	3	2	2	2	1	1	1	3	2	3	1	2	3	2	4.5	4.5	4.5	83.924
sp|Q9FR35|PRX2C_ORYSJPeroxiredoxin-2COS=Oryzasativasubsp.japonicaGN=PRXIICPE=1SV=1	sp|Q9FR35|PRX2C_ORYSJPeroxiredoxin-2COS=Oryzasativasubsp.japonicaGN=PRXIICPE=1SV=1	9	9	9		1	9	9	9	6	9	7	9	8	9	9	8	6	8	7	7	6	9	7	9	8	9	9	8	6	8	7	7	6	9	7	9	8	9	9	8	6	8	7	7	71	71	71	17.291
sp|Q9FRA7|Y5513_ORYSJREF/SRPP-likeproteinOs05g0151300/LOC_Os05g05940OS=Oryzasativasubsp.japonicaGN=Os05g0151300PE=2SV=2	sp|Q9FRA7|Y5513_ORYSJREF/SRPP-likeproteinOs05g0151300/LOC_Os05g05940OS=Oryzasativasubsp.japonicaGN=Os05g0151300PE=2SV=2	2	2	2		1	2	2	2	2	2	2	2	2	2	1	2	2	2	1	1	2	2	2	2	2	2	1	2	2	2	1	1	2	2	2	2	2	2	1	2	2	2	1	1	10.7	10.7	10.7	26.859
sp|Q9FUD1|PROFA_ORYSJProfilin-AOS=Oryzasativasubsp.japonicaGN=Os10g0323600PE=2SV=1	sp|Q9FUD1|PROFA_ORYSJProfilin-AOS=Oryzasativasubsp.japonicaGN=Os10g0323600PE=2SV=1	1	1	1		1	1	1	1	0	1	0	0	0	1	1	1	0	1	0	1	0	1	0	0	0	1	1	1	0	1	0	1	0	1	0	0	0	1	1	1	0	1	0	1	14.5	14.5	14.5	14.243
sp|Q9FWK4|CYNS_ORYSJCyanatehydrataseOS=Oryzasativasubsp.japonicaGN=CYNPE=2SV=2	sp|Q9FWK4|CYNS_ORYSJCyanatehydrataseOS=Oryzasativasubsp.japonicaGN=CYNPE=2SV=2	5	5	5		1	5	5	5	3	3	3	2	4	3	5	4	3	3	4	4	3	3	3	2	4	3	5	4	3	3	4	4	3	3	3	2	4	3	5	4	3	3	4	4	33.3	33.3	33.3	18.608
tr|A0A0P0XVT5|A0A0P0XVT5_ORYSJAlpha-galactosidase(Fragment)OS=Oryzasativasubsp.japonicaGN=Os10g0493600PE=3SV=1;tr|A0A0N7KS02|A0A0N7KS02_ORYSJAlpha-galactosidase(Fragment)OS=Oryzasativasubsp.japonicaGN=Os10g0493600PE=3SV=1;sp|Q9FXT4|AGAL_ORYSJAlpha-galactosidaseOS=Oryzasativasubsp.japonicaGN=Os10g0493600PE=1SV=1;tr|A0A0P0XW07|A0A0P0XW07_ORYSJOs10g0493600protein(Fragment)OS=Oryzasativasubsp.japonic…	tr|A0A0P0XVT5|A0A0P0XVT5_ORYSJAlpha-galactosidase(Fragment)OS=Oryzasativasubsp.japonicaGN=Os10g0493600PE=3SV=1;tr|A0A0N7KS02|A0A0N7KS02_ORYSJAlpha-galactosidase(Fragment)OS=Oryzasativasubsp.japonicaGN=Os10g0493600PE=3SV=1;sp|Q9FXT4|AGAL_ORYSJAlpha-galactosidaseOS=Oryzasativasubsp.japonicaGN=Os10g0493600PE=1SV=1	9;9;9;4;1;1	9;9;9;4;1;1	8;8;8;3;1;1	;;	6	9	9	8	5	7	8	7	9	9	7	9	9	7	9	7	5	7	8	7	9	9	7	9	9	7	9	7	4	6	7	6	8	8	7	8	8	7	8	7	32.2	32.2	29.5	40.874
tr|A0A0P0VRV2|A0A0P0VRV2_ORYSJOs03g0102700protein(Fragment)OS=Oryzasativasubsp.japonicaGN=Os03g0102700PE=3SV=1;sp|Q9LD07|EXPB7_ORYSJExpansin-B7OS=Oryzasativasubsp.japonicaGN=EXPB7PE=2SV=1	tr|A0A0P0VRV2|A0A0P0VRV2_ORYSJOs03g0102700protein(Fragment)OS=Oryzasativasubsp.japonicaGN=Os03g0102700PE=3SV=1;sp|Q9LD07|EXPB7_ORYSJExpansin-B7OS=Oryzasativasubsp.japonicaGN=EXPB7PE=2SV=1	7;7	4;4	4;4	;	2	7	4	4	4	4	4	5	5	4	7	7	5	6	6	6	1	1	1	2	2	1	4	4	3	3	3	3	1	1	1	2	2	1	4	4	3	3	3	3	36.2	26.5	26.5	29.564
sp|Q9LDN2|UMPS1_ORYSJUridine5'-monophosphatesynthaseOS=Oryzasativasubsp.japonicaGN=UMPS1PE=2SV=1;tr|A0A0P0VCV1|A0A0P0VCV1_ORYSJOs01g0951400protein(Fragment)OS=Oryzasativasubsp.japonicaGN=Os01g0951400PE=3SV=1;sp|Q8RZA1|UMPS2_ORYSJUridine5'-monophosphatesynthaseOS=Oryzasativasubsp.japonicaGN=UMPS2PE=2SV=1	sp|Q9LDN2|UMPS1_ORYSJUridine5'-monophosphatesynthaseOS=Oryzasativasubsp.japonicaGN=UMPS1PE=2SV=1	4;1;1	4;1;1	4;1;1		3	4	4	4	2	3	3	4	2	4	2	3	2	3	2	2	2	3	3	4	2	4	2	3	2	3	2	2	2	3	3	4	2	4	2	3	2	3	2	2	8.8	8.8	8.8	50.803
sp|Q9LGU6|METK3_ORYSJS-adenosylmethioninesynthase3OS=Oryzasativasubsp.japonicaGN=METK3PE=2SV=1	sp|Q9LGU6|METK3_ORYSJS-adenosylmethioninesynthase3OS=Oryzasativasubsp.japonicaGN=METK3PE=2SV=1	19	2	2		1	19	2	2	15	17	17	17	18	18	17	16	18	16	15	17	1	2	2	2	1	2	1	1	2	1	1	1	1	2	2	2	1	2	1	1	2	1	1	1	56.1	6.6	6.6	43.309
sp|Q9LI00|6PGD1_ORYSJ6-phosphogluconatedehydrogenase,decarboxylating1OS=Oryzasativasubsp.japonicaGN=G6PGH1PE=2SV=1;tr|A0A0N7KLE5|A0A0N7KLE5_ORYSJ6-phosphogluconatedehydrogenase,decarboxylating(Fragment)OS=Oryzasativasubsp.japonicaGN=Os06g0111500PE=3SV=1	sp|Q9LI00|6PGD1_ORYSJ6-phosphogluconatedehydrogenase,decarboxylating1OS=Oryzasativasubsp.japonicaGN=G6PGH1PE=2SV=1;tr|A0A0N7KLE5|A0A0N7KLE5_ORYSJ6-phosphogluconatedehydrogenase,decarboxylating(Fragment)OS=Oryzasativasubsp.japonicaGN=Os06g0111500PE=3SV=1	20;17	20;17	19;17	;	2	20	20	19	18	19	17	18	17	18	18	16	17	17	17	17	18	19	17	18	17	18	18	16	17	17	17	17	17	18	16	17	16	17	17	15	16	16	16	16	47.3	47.3	45.4	52.721
sp|Q9LST6|PSB2_ORYSJProteasomesubunitbetatype-2OS=Oryzasativasubsp.japonicaGN=PBD1PE=2SV=2	sp|Q9LST6|PSB2_ORYSJProteasomesubunitbetatype-2OS=Oryzasativasubsp.japonicaGN=PBD1PE=2SV=2	9	9	9		1	9	9	9	8	8	8	8	8	8	8	9	8	8	7	8	8	8	8	8	8	8	8	9	8	8	7	8	8	8	8	8	8	8	8	9	8	8	7	8	50.9	50.9	50.9	23.478
tr|Q6H800|Q6H800_ORYSJProteasomesubunitbetatypeOS=Oryzasativasubsp.japonicaGN=Os02g0182500PE=2SV=1;sp|Q9LST7|PSB3_ORYSJProteasomesubunitbetatype-3OS=Oryzasativasubsp.japonicaGN=PBC1PE=2SV=1	tr|Q6H800|Q6H800_ORYSJProteasomesubunitbetatypeOS=Oryzasativasubsp.japonicaGN=Os02g0182500PE=2SV=1;sp|Q9LST7|PSB3_ORYSJProteasomesubunitbetatype-3OS=Oryzasativasubsp.japonicaGN=PBC1PE=2SV=1	3;3	3;3	3;3	;	2	3	3	3	1	2	3	3	2	0	3	3	2	2	3	2	1	2	3	3	2	0	3	3	2	2	3	2	1	2	3	3	2	0	3	3	2	2	3	2	20.1	20.1	20.1	22.784
sp|Q9LSU0|PSA3_ORYSJProteasomesubunitalphatype-3OS=Oryzasativasubsp.japonicaGN=PAG1PE=2SV=1	sp|Q9LSU0|PSA3_ORYSJProteasomesubunitalphatype-3OS=Oryzasativasubsp.japonicaGN=PAG1PE=2SV=1	9	9	5		1	9	9	5	7	6	5	8	7	6	5	6	7	6	8	7	7	6	5	8	7	6	5	6	7	6	8	7	4	3	2	4	3	3	2	3	4	3	5	4	38.6	38.6	22.9	27.238
sp|Q9LSU1|PSA5_ORYSJProteasomesubunitalphatype-5OS=Oryzasativasubsp.japonicaGN=PAE1PE=2SV=1	sp|Q9LSU1|PSA5_ORYSJProteasomesubunitalphatype-5OS=Oryzasativasubsp.japonicaGN=PAE1PE=2SV=1	13	13	13		1	13	13	13	9	12	11	12	10	10	13	11	10	11	11	11	9	12	11	12	10	10	13	11	10	11	11	11	9	12	11	12	10	10	13	11	10	11	11	11	66.2	66.2	66.2	25.993
sp|Q9LSU3|PSA6_ORYSJProteasomesubunitalphatype-6OS=Oryzasativasubsp.japonicaGN=PAA1PE=2SV=1	sp|Q9LSU3|PSA6_ORYSJProteasomesubunitalphatype-6OS=Oryzasativasubsp.japonicaGN=PAA1PE=2SV=1	13	13	13		1	13	13	13	11	12	11	11	9	9	12	11	11	12	13	11	11	12	11	11	9	9	12	11	11	12	13	11	11	12	11	11	9	9	12	11	11	12	13	11	55.7	55.7	55.7	27.573
sp|Q9MAX6|COPE1_ORYSJCoatomersubunitepsilon-1OS=Oryzasativasubsp.japonicaGN=COPE1PE=2SV=1	sp|Q9MAX6|COPE1_ORYSJCoatomersubunitepsilon-1OS=Oryzasativasubsp.japonicaGN=COPE1PE=2SV=1	2	2	2		1	2	2	2	2	1	2	1	0	0	2	2	2	1	2	1	2	1	2	1	0	0	2	2	2	1	2	1	2	1	2	1	0	0	2	2	2	1	2	1	8.7	8.7	8.7	31.581
sp|Q9S827|SDHB1_ORYSJSuccinatedehydrogenase[ubiquinone]iron-sulfursubunit1,mitochondrialOS=Oryzasativasubsp.japonicaGN=SDH2-1PE=1SV=1;tr|Q9S7D3|Q9S7D3_ORYSJSuccinatedehydrogenase[ubiquinone]iron-sulfursubunit,mitochondrialOS=Oryzasativasubsp.japonicaGN=rps14PE=2SV=1;sp|Q6H4G3|SDHB2_ORYSJSuccinatedehydrogenase[ubiquinone]iron-sulfursubunit2,mitochondrialOS=Oryzasativasubsp.japonicaGN=SDH2-2PE=1SV=1	sp|Q9S827|SDHB1_ORYSJSuccinatedehydrogenase[ubiquinone]iron-sulfursubunit1,mitochondrialOS=Oryzasativasubsp.japonicaGN=SDH2-1PE=1SV=1;tr|Q9S7D3|Q9S7D3_ORYSJSuccinatedehydrogenase[ubiquinone]iron-sulfursubunit,mitochondrialOS=Oryzasativasubsp.japonicaGN=rps14PE=2SV=1	8;7;1	8;7;1	8;7;1	;	3	8	8	8	5	7	6	7	7	7	8	7	6	8	4	7	5	7	6	7	7	7	8	7	6	8	4	7	5	7	6	7	7	7	8	7	6	8	4	7	33.1	33.1	33.1	31.118
sp|Q9SDD6|PRX2F_ORYSJPeroxiredoxin-2F,mitochondrialOS=Oryzasativasubsp.japonicaGN=PRXIIFPE=2SV=1	sp|Q9SDD6|PRX2F_ORYSJPeroxiredoxin-2F,mitochondrialOS=Oryzasativasubsp.japonicaGN=PRXIIFPE=2SV=1	2	2	2		1	2	2	2	2	2	2	2	2	2	2	2	2	2	2	2	2	2	2	2	2	2	2	2	2	2	2	2	2	2	2	2	2	2	2	2	2	2	2	2	14.1	14.1	14.1	20.873
sp|Q9SDG6|RL30_ORYSJ60SribosomalproteinL30OS=Oryzasativasubsp.japonicaGN=RPL30PE=3SV=1	sp|Q9SDG6|RL30_ORYSJ60SribosomalproteinL30OS=Oryzasativasubsp.japonicaGN=RPL30PE=3SV=1	4	4	4		1	4	4	4	3	2	2	4	2	3	4	3	4	4	3	4	3	2	2	4	2	3	4	3	4	4	3	4	3	2	2	4	2	3	4	3	4	4	3	4	52.3	52.3	52.3	12.363
sp|Q9SDK9|RFA3_ORYSJReplicationproteinA14kDasubunitOS=Oryzasativasubsp.japonicaGN=RPA3PE=1SV=1	sp|Q9SDK9|RFA3_ORYSJReplicationproteinA14kDasubunitOS=Oryzasativasubsp.japonicaGN=RPA3PE=1SV=1	2	2	2		1	2	2	2	1	2	2	2	0	1	1	2	1	2	1	2	1	2	2	2	0	1	1	2	1	2	1	2	1	2	2	2	0	1	1	2	1	2	1	2	40.6	40.6	40.6	11.365
tr|A0A0P0XQA9|A0A0P0XQA9_ORYSJOs09g0505700proteinOS=Oryzasativasubsp.japonicaGN=Os09g0505700PE=4SV=1;sp|Q9SE42|RPE1_ORYSJRibulose-phosphate3-epimerase,cytoplasmicisoformOS=Oryzasativasubsp.japonicaGN=Os09g0505700PE=1SV=1	tr|A0A0P0XQA9|A0A0P0XQA9_ORYSJOs09g0505700proteinOS=Oryzasativasubsp.japonicaGN=Os09g0505700PE=4SV=1;sp|Q9SE42|RPE1_ORYSJRibulose-phosphate3-epimerase,cytoplasmicisoformOS=Oryzasativasubsp.japonicaGN=Os09g0505700PE=1SV=1	3;3	3;3	3;3	;	2	3	3	3	2	3	3	3	3	3	2	3	3	3	3	2	2	3	3	3	3	3	2	3	3	3	3	2	2	3	3	3	3	3	2	3	3	3	3	2	24.9	24.9	24.9	21.866
sp|Q9SLX0|IMA1B_ORYSJImportinsubunitalpha-1bOS=Oryzasativasubsp.japonicaGN=Os05g0155601PE=1SV=2	sp|Q9SLX0|IMA1B_ORYSJImportinsubunitalpha-1bOS=Oryzasativasubsp.japonicaGN=Os05g0155601PE=1SV=2	14	14	11		1	14	14	11	12	14	13	13	13	13	14	14	13	13	12	13	12	14	13	13	13	13	14	14	13	13	12	13	10	11	11	11	10	10	11	11	11	10	10	11	38.2	38.2	30.5	58.566
sp|Q9SLY8|CALR_ORYSJCalreticulinOS=Oryzasativasubsp.japonicaGN=Os07g0246200PE=1SV=2	sp|Q9SLY8|CALR_ORYSJCalreticulinOS=Oryzasativasubsp.japonicaGN=Os07g0246200PE=1SV=2	23	23	17		1	23	23	17	21	22	22	21	21	21	21	23	21	19	22	19	21	22	22	21	21	21	21	23	21	19	22	19	15	16	16	15	15	15	15	17	15	13	16	13	54.2	54.2	41.7	48.308
sp|Q9SMB1|SPD1_ORYSJSpermidinesynthase1OS=Oryzasativasubsp.japonicaGN=SPDSYN1PE=2SV=1	sp|Q9SMB1|SPD1_ORYSJSpermidinesynthase1OS=Oryzasativasubsp.japonicaGN=SPDSYN1PE=2SV=1	7	7	7		1	7	7	7	6	6	6	6	5	5	7	7	6	7	7	5	6	6	6	6	5	5	7	7	6	7	7	5	6	6	6	6	5	5	7	7	6	7	7	5	29.7	29.7	29.7	35.146
sp|Q9SXP2|FDH1_ORYSJFormatedehydrogenase1,mitochondrialOS=Oryzasativasubsp.japonicaGN=Os06g0486800PE=1SV=2;sp|Q67U69|FDH2_ORYSJFormatedehydrogenase2,mitochondrialOS=Oryzasativasubsp.japonicaGN=Os06g0486900PE=2SV=1	sp|Q9SXP2|FDH1_ORYSJFormatedehydrogenase1,mitochondrialOS=Oryzasativasubsp.japonicaGN=Os06g0486800PE=1SV=2	8;1	8;1	8;1		2	8	8	8	3	3	4	5	5	4	7	8	7	7	5	7	3	3	4	5	5	4	7	8	7	7	5	7	3	3	4	5	5	4	7	8	7	7	5	7	21.5	21.5	21.5	41.341
sp|Q9XEA6|CYSK1_ORYSJCysteinesynthaseOS=Oryzasativasubsp.japonicaGN=RCS1PE=2SV=2;tr|A0A0P0YDB6|A0A0P0YDB6_ORYSJCysteinesynthase(Fragment)OS=Oryzasativasubsp.japonicaGN=Os12g0625000PE=3SV=1	sp|Q9XEA6|CYSK1_ORYSJCysteinesynthaseOS=Oryzasativasubsp.japonicaGN=RCS1PE=2SV=2;tr|A0A0P0YDB6|A0A0P0YDB6_ORYSJCysteinesynthase(Fragment)OS=Oryzasativasubsp.japonicaGN=Os12g0625000PE=3SV=1	15;15	15;15	12;12	;	2	15	15	12	15	14	14	15	15	15	14	13	14	13	13	14	15	14	14	15	15	15	14	13	14	13	13	14	12	12	11	12	12	12	11	10	11	10	10	11	58.3	58.3	48.6	33.838
sp|Q9XEA8|CYSK2_ORYSJCysteinesynthaseOS=Oryzasativasubsp.japonicaGN=RCS3PE=2SV=1	sp|Q9XEA8|CYSK2_ORYSJCysteinesynthaseOS=Oryzasativasubsp.japonicaGN=RCS3PE=2SV=1	14	11	9		1	14	11	9	12	12	13	13	14	13	13	12	11	12	11	10	9	10	10	10	11	10	10	9	8	9	8	7	7	8	8	8	9	8	8	7	6	7	6	5	51.1	41.5	33.8	34.306
sp|Q9XGP7|OMT15_ORYSJTricinsynthase1OS=Oryzasativasubsp.japonicaGN=ROMT-15PE=1SV=1	sp|Q9XGP7|OMT15_ORYSJTricinsynthase1OS=Oryzasativasubsp.japonicaGN=ROMT-15PE=1SV=1	11	11	11		1	11	11	11	10	9	9	9	10	9	11	10	10	10	9	11	10	9	9	9	10	9	11	10	10	10	9	11	10	9	9	9	10	9	11	10	10	10	9	11	40.5	40.5	40.5	27.771
sp|Q9XGX7|TIM9_ORYSJMitochondrialimportinnermembranetranslocasesubunitTim9OS=Oryzasativasubsp.japonicaGN=TIM9PE=3SV=2	sp|Q9XGX7|TIM9_ORYSJMitochondrialimportinnermembranetranslocasesubunitTim9OS=Oryzasativasubsp.japonicaGN=TIM9PE=3SV=2	4	4	4		1	4	4	4	4	4	4	4	4	3	3	3	4	3	3	2	4	4	4	4	4	3	3	3	4	3	3	2	4	4	4	4	4	3	3	3	4	3	3	2	44.1	44.1	44.1	10.839
sp|Q9XGY5|TIM13_ORYSJMitochondrialimportinnermembranetranslocasesubunitTim13OS=Oryzasativasubsp.japonicaGN=TIM13PE=3SV=2;tr|A0A0P0VCD9|A0A0P0VCD9_ORYSJOs01g0932550protein(Fragment)OS=Oryzasativasubsp.japonicaGN=Os01g0932550PE=3SV=1	sp|Q9XGY5|TIM13_ORYSJMitochondrialimportinnermembranetranslocasesubunitTim13OS=Oryzasativasubsp.japonicaGN=TIM13PE=3SV=2;tr|A0A0P0VCD9|A0A0P0VCD9_ORYSJOs01g0932550protein(Fragment)OS=Oryzasativasubsp.japonicaGN=Os01g0932550PE=3SV=1	4;2	4;2	2;2	;	2	4	4	2	3	4	3	3	3	4	3	4	3	4	4	3	3	4	3	3	3	4	3	4	3	4	4	3	1	2	1	1	1	2	1	2	1	2	2	1	56	56	22.6	8.9359
sp|Q9XJ54|NTF2_ORYSJNucleartransportfactor2OS=Oryzasativasubsp.japonicaGN=NTF2PE=2SV=1	sp|Q9XJ54|NTF2_ORYSJNucleartransportfactor2OS=Oryzasativasubsp.japonicaGN=NTF2PE=2SV=1	3	3	3		1	3	3	3	3	3	3	3	3	3	3	3	3	3	3	3	3	3	3	3	3	3	3	3	3	3	3	3	3	3	3	3	3	3	3	3	3	3	3	3	20.5	20.5	20.5	13.354
sp|Q9ZRI7|EF1G1_ORYSJElongationfactor1-gamma1OS=Oryzasativasubsp.japonicaGN=Os02g0220600PE=2SV=1;tr|A0A0P0VGJ4|A0A0P0VGJ4_ORYSJOs02g0220600protein(Fragment)OS=Oryzasativasubsp.japonicaGN=Os02g0220600PE=3SV=1	sp|Q9ZRI7|EF1G1_ORYSJElongationfactor1-gamma1OS=Oryzasativasubsp.japonicaGN=Os02g0220600PE=2SV=1;tr|A0A0P0VGJ4|A0A0P0VGJ4_ORYSJOs02g0220600protein(Fragment)OS=Oryzasativasubsp.japonicaGN=Os02g0220600PE=3SV=1	12;6	3;3	3;3	;	2	12	3	3	11	10	8	10	9	10	9	9	9	11	11	10	2	2	2	2	2	3	3	2	2	2	2	2	2	2	2	2	2	3	3	2	2	2	2	2	31.6	12	12	47.478
sp|Q9ZTS1|SYM_ORYSJProbablemethionine--tRNAligaseOS=Oryzasativasubsp.japonicaGN=Os06g0508700PE=2SV=2;tr|A0A0P0WX12|A0A0P0WX12_ORYSJOs06g0508700proteinOS=Oryzasativasubsp.japonicaGN=Os06g0508700PE=4SV=1	sp|Q9ZTS1|SYM_ORYSJProbablemethionine--tRNAligaseOS=Oryzasativasubsp.japonicaGN=Os06g0508700PE=2SV=2	7;2	7;2	7;2		2	7	7	7	5	4	3	3	6	3	4	5	3	5	5	4	5	4	3	3	6	3	4	5	3	5	5	4	5	4	3	3	6	3	4	5	3	5	5	4	12	12	12	89.452
tr|A0A0N7KD45|A0A0N7KD45_ORYSJOs01g0545701proteinOS=Oryzasativasubsp.japonicaGN=Os01g0545701PE=4SV=1	tr|A0A0N7KD45|A0A0N7KD45_ORYSJOs01g0545701proteinOS=Oryzasativasubsp.japonicaGN=Os01g0545701PE=4SV=1	1	1	1		1	1	1	1	0	0	0	0	0	0	0	0	0	0	0	1	0	0	0	0	0	0	0	0	0	0	0	1	0	0	0	0	0	0	0	0	0	0	0	1	7.3	7.3	7.3	18.521
tr|A0A0N7KD84|A0A0N7KD84_ORYSJOs01g0586300proteinOS=Oryzasativasubsp.japonicaGN=Os01g0586300PE=4SV=1;tr|Q0JLN7|Q0JLN7_ORYSJOs01g0585700protein(Fragment)OS=Oryzasativasubsp.japonicaGN=Os01g0585700PE=4SV=1;tr|Q6L4R9|Q6L4R9_ORYSJOs05g0592500proteinOS=Oryzasativasubsp.japonicaGN=Os05g0592500PE=2SV=1	tr|A0A0N7KD84|A0A0N7KD84_ORYSJOs01g0586300proteinOS=Oryzasativasubsp.japonicaGN=Os01g0586300PE=4SV=1;tr|Q0JLN7|Q0JLN7_ORYSJOs01g0585700protein(Fragment)OS=Oryzasativasubsp.japonicaGN=Os01g0585700PE=4SV=1;tr|Q6L4R9|Q6L4R9_ORYSJOs05g0592500proteinOS=Oryzasativasubsp.japonicaGN=Os05g0592500PE=2SV=1	2;1;1	2;1;1	2;1;1	;;	3	2	2	2	1	2	2	1	2	2	1	1	1	0	0	1	1	2	2	1	2	2	1	1	1	0	0	1	1	2	2	1	2	2	1	1	1	0	0	1	6.9	6.9	6.9	49.854
tr|A0A0N7KEU1|A0A0N7KEU1_ORYSJOs02g0187100proteinOS=Oryzasativasubsp.japonicaGN=Os02g0187100PE=4SV=1	tr|A0A0N7KEU1|A0A0N7KEU1_ORYSJOs02g0187100proteinOS=Oryzasativasubsp.japonicaGN=Os02g0187100PE=4SV=1	3	3	3		1	3	3	3	3	2	2	2	3	2	3	3	2	3	3	3	3	2	2	2	3	2	3	3	2	3	3	3	3	2	2	2	3	2	3	3	2	3	3	3	12.7	12.7	12.7	29.687
tr|A0A0N7KEV9|A0A0N7KEV9_ORYSJOs02g0199900protein(Fragment)OS=Oryzasativasubsp.japonicaGN=Os02g0199900PE=3SV=1;tr|Q9FXT8|Q9FXT8_ORYSJ26Sproteasomeregulatoryparticletriple-AATPasesubunit4OS=Oryzasativasubsp.japonicaGN=OsRPT4PE=2SV=1;tr|Q69Q32|Q69Q32_ORYSJOs06g0607800proteinOS=Oryzasativasubsp.japonicaGN=Os06g0607800PE=2SV=1;tr|A0A0P0VG21|A0A0P0VG21_ORYSJOs02g0199900proteinOS=Oryzasativasubsp.japon…	tr|A0A0N7KEV9|A0A0N7KEV9_ORYSJOs02g0199900protein(Fragment)OS=Oryzasativasubsp.japonicaGN=Os02g0199900PE=3SV=1;tr|Q9FXT8|Q9FXT8_ORYSJ26Sproteasomeregulatoryparticletriple-AATPasesubunit4OS=Oryzasativasubsp.japonicaGN=OsRPT4PE=2SV=1;tr|Q69Q32|Q69Q32_ORYSJOs06g0607800proteinOS=Oryzasativasubsp.japonicaGN=Os06g0607800PE=2SV=1	9;9;5;3	8;8;4;2	8;8;4;2	;;	4	9	8	8	6	6	6	7	5	6	8	6	5	5	7	7	5	5	5	6	4	5	7	5	4	4	6	6	5	5	5	6	4	5	7	5	4	4	6	6	36.3	32.3	32.3	33.661
tr|A0A0N7KFB0|A0A0N7KFB0_ORYSJOs02g0485000protein(Fragment)OS=Oryzasativasubsp.japonicaGN=Os02g0485000PE=4SV=1;tr|B9F014|B9F014_ORYSJOs02g0484275proteinOS=Oryzasativasubsp.japonicaGN=Os02g0484275PE=4SV=1;tr|Q6YYV8|Q6YYV8_ORYSJOs08g0562500proteinOS=Oryzasativasubsp.japonicaGN=Os08g0562500PE=2SV=1;tr|Q6K2J2|Q6K2J2_ORYSJOs02g0483500proteinOS=Oryzasativasubsp.japonicaGN=Os02g0483500PE=2SV=1;tr|Q6K807…	tr|A0A0N7KFB0|A0A0N7KFB0_ORYSJOs02g0485000protein(Fragment)OS=Oryzasativasubsp.japonicaGN=Os02g0485000PE=4SV=1	6;1;1;1;1	6;1;1;1;1	6;1;1;1;1		5	6	6	6	5	6	6	5	6	5	6	5	2	4	5	4	5	6	6	5	6	5	6	5	2	4	5	4	5	6	6	5	6	5	6	5	2	4	5	4	24.3	24.3	24.3	27.759
tr|Q5N8G6|Q5N8G6_ORYSJOs01g0886600proteinOS=Oryzasativasubsp.japonicaGN=Os01g0886600PE=4SV=1;tr|A0A0N7KFI2|A0A0N7KFI2_ORYSJOs02g0564400proteinOS=Oryzasativasubsp.japonicaGN=Os02g0564400PE=4SV=1	tr|Q5N8G6|Q5N8G6_ORYSJOs01g0886600proteinOS=Oryzasativasubsp.japonicaGN=Os01g0886600PE=4SV=1;tr|A0A0N7KFI2|A0A0N7KFI2_ORYSJOs02g0564400proteinOS=Oryzasativasubsp.japonicaGN=Os02g0564400PE=4SV=1	1;1	1;1	1;1	;	2	1	1	1	0	1	1	1	0	1	1	1	1	1	1	1	0	1	1	1	0	1	1	1	1	1	1	1	0	1	1	1	0	1	1	1	1	1	1	1	2.6	2.6	2.6	53.856
tr|A0A0N7KFT0|A0A0N7KFT0_ORYSJOs02g0653200protein(Fragment)OS=Oryzasativasubsp.japonicaGN=Os02g0653200PE=4SV=1	tr|A0A0N7KFT0|A0A0N7KFT0_ORYSJOs02g0653200protein(Fragment)OS=Oryzasativasubsp.japonicaGN=Os02g0653200PE=4SV=1	2	2	2		1	2	2	2	2	2	2	2	2	2	2	2	2	1	2	2	2	2	2	2	2	2	2	2	2	1	2	2	2	2	2	2	2	2	2	2	2	1	2	2	14.5	14.5	14.5	16.547
tr|A0A0N7KFT8|A0A0N7KFT8_ORYSJOs02g0661000proteinOS=Oryzasativasubsp.japonicaGN=Os02g0661000PE=4SV=1	tr|A0A0N7KFT8|A0A0N7KFT8_ORYSJOs02g0661000proteinOS=Oryzasativasubsp.japonicaGN=Os02g0661000PE=4SV=1	4	4	4		1	4	4	4	3	4	3	3	2	4	4	3	4	4	4	3	3	4	3	3	2	4	4	3	4	4	4	3	3	4	3	3	2	4	4	3	4	4	4	3	21.5	21.5	21.5	28.326
tr|A0A0N7KG02|A0A0N7KG02_ORYSJOs02g0720900protein(Fragment)OS=Oryzasativasubsp.japonicaGN=Os02g0720900PE=3SV=1;tr|Q6Z671|Q6Z671_ORYSJOs02g0720900proteinOS=Oryzasativasubsp.japonicaGN=P0654B04.7-1PE=2SV=1	tr|A0A0N7KG02|A0A0N7KG02_ORYSJOs02g0720900protein(Fragment)OS=Oryzasativasubsp.japonicaGN=Os02g0720900PE=3SV=1;tr|Q6Z671|Q6Z671_ORYSJOs02g0720900proteinOS=Oryzasativasubsp.japonicaGN=P0654B04.7-1PE=2SV=1	6;6	6;6	5;5	;	2	6	6	5	2	2	4	3	3	2	5	4	4	2	2	6	2	2	4	3	3	2	5	4	4	2	2	6	1	1	3	2	2	1	4	4	4	2	2	5	19.4	19.4	17.3	44.587
tr|A0A0N7KGC5|A0A0N7KGC5_ORYSJOs02g0821800proteinOS=Oryzasativasubsp.japonicaGN=Os02g0821800PE=3SV=1;tr|B7FA85|B7FA85_ORYSJOs05g0176000proteinOS=Oryzasativasubsp.japonicaGN=Os05g0176000PE=2SV=1;tr|B7EUQ4|B7EUQ4_ORYSJOs02g0821800proteinOS=Oryzasativasubsp.japonicaGN=Os02g0821800PE=2SV=1	tr|A0A0N7KGC5|A0A0N7KGC5_ORYSJOs02g0821800proteinOS=Oryzasativasubsp.japonicaGN=Os02g0821800PE=3SV=1;tr|B7FA85|B7FA85_ORYSJOs05g0176000proteinOS=Oryzasativasubsp.japonicaGN=Os05g0176000PE=2SV=1;tr|B7EUQ4|B7EUQ4_ORYSJOs02g0821800proteinOS=Oryzasativasubsp.japonicaGN=Os02g0821800PE=2SV=1	7;7;5	7;7;5	7;7;5	;;	3	7	7	7	7	7	7	7	6	7	7	5	5	6	4	4	7	7	7	7	6	7	7	5	5	6	4	4	7	7	7	7	6	7	7	5	5	6	4	4	35.5	35.5	35.5	26.742
tr|A0A0N7KGD8|A0A0N7KGD8_ORYSJOs02g0830100proteinOS=Oryzasativasubsp.japonicaGN=Os02g0830100PE=3SV=1;tr|Q6K9T1|Q6K9T1_ORYSJOligopeptidaseA-likeOS=Oryzasativasubsp.japonicaGN=Os02g0830100PE=2SV=1;tr|A0A0P0VRN6|A0A0P0VRN6_ORYSJOs02g0830100protein(Fragment)OS=Oryzasativasubsp.japonicaGN=Os02g0830100PE=3SV=1	tr|A0A0N7KGD8|A0A0N7KGD8_ORYSJOs02g0830100proteinOS=Oryzasativasubsp.japonicaGN=Os02g0830100PE=3SV=1;tr|Q6K9T1|Q6K9T1_ORYSJOligopeptidaseA-likeOS=Oryzasativasubsp.japonicaGN=Os02g0830100PE=2SV=1;tr|A0A0P0VRN6|A0A0P0VRN6_ORYSJOs02g0830100protein(Fragment)OS=Oryzasativasubsp.japonicaGN=Os02g0830100PE=3SV=1	8;8;4	8;8;4	8;8;4	;;	3	8	8	8	4	4	3	6	4	3	6	6	5	4	5	4	4	4	3	6	4	3	6	6	5	4	5	4	4	4	3	6	4	3	6	6	5	4	5	4	14.5	14.5	14.5	78.594
tr|Q9AV77|Q9AV77_ORYSJ60SribosomalproteinL17OS=Oryzasativasubsp.japonicaGN=OSJNBa0006L06.7PE=2SV=1;tr|A0A0N7KGJ7|A0A0N7KGJ7_ORYSJOs03g0139100protein(Fragment)OS=Oryzasativasubsp.japonicaGN=Os03g0139100PE=3SV=1;tr|A0A0P0VRI0|A0A0P0VRI0_ORYSJOs02g0814700protein(Fragment)OS=Oryzasativasubsp.japonicaGN=Os02g0814700PE=3SV=1	tr|Q9AV77|Q9AV77_ORYSJ60SribosomalproteinL17OS=Oryzasativasubsp.japonicaGN=OSJNBa0006L06.7PE=2SV=1;tr|A0A0N7KGJ7|A0A0N7KGJ7_ORYSJOs03g0139100protein(Fragment)OS=Oryzasativasubsp.japonicaGN=Os03g0139100PE=3SV=1;tr|A0A0P0VRI0|A0A0P0VRI0_ORYSJOs02g0814700protein(Fragment)OS=Oryzasativasubsp.japonicaGN=Os02g0814700PE=3SV=1	8;8;8	8;8;8	8;8;8	;;	3	8	8	8	6	8	8	8	8	8	8	6	8	7	6	7	6	8	8	8	8	8	8	6	8	7	6	7	6	8	8	8	8	8	8	6	8	7	6	7	56.4	56.4	56.4	15.031
tr|A0A0N7KGL4|A0A0N7KGL4_ORYSJOs03g0152800protein(Fragment)OS=Oryzasativasubsp.japonicaGN=Os03g0152800PE=4SV=1;tr|Q10RM9|Q10RM9_ORYSJExpressedproteinOS=Oryzasativasubsp.japonicaGN=Os03g0152800PE=4SV=1	tr|A0A0N7KGL4|A0A0N7KGL4_ORYSJOs03g0152800protein(Fragment)OS=Oryzasativasubsp.japonicaGN=Os03g0152800PE=4SV=1;tr|Q10RM9|Q10RM9_ORYSJExpressedproteinOS=Oryzasativasubsp.japonicaGN=Os03g0152800PE=4SV=1	1;1	1;1	1;1	;	2	1	1	1	0	1	1	1	0	1	0	0	0	1	0	0	0	1	1	1	0	1	0	0	0	1	0	0	0	1	1	1	0	1	0	0	0	1	0	0	2.5	2.5	2.5	55.943
tr|A0A0N7KHG4|A0A0N7KHG4_ORYSJOs03g0421400proteinOS=Oryzasativasubsp.japonicaGN=Os03g0421400PE=4SV=1	tr|A0A0N7KHG4|A0A0N7KHG4_ORYSJOs03g0421400proteinOS=Oryzasativasubsp.japonicaGN=Os03g0421400PE=4SV=1	1	1	1		1	1	1	1	1	1	1	0	1	0	0	1	0	0	1	0	1	1	1	0	1	0	0	1	0	0	1	0	1	1	1	0	1	0	0	1	0	0	1	0	9.2	9.2	9.2	14.03
tr|A0A0N7KHP6|A0A0N7KHP6_ORYSJOs03g0637600protein(Fragment)OS=Oryzasativasubsp.japonicaGN=Os03g0637600PE=4SV=1;tr|Q75J37|Q75J37_ORYSJLeucineRichRepeatfamilyprotein,expressedOS=Oryzasativasubsp.japonicaGN=LOC_Os03g43650PE=2SV=1	tr|A0A0N7KHP6|A0A0N7KHP6_ORYSJOs03g0637600protein(Fragment)OS=Oryzasativasubsp.japonicaGN=Os03g0637600PE=4SV=1;tr|Q75J37|Q75J37_ORYSJLeucineRichRepeatfamilyprotein,expressedOS=Oryzasativasubsp.japonicaGN=LOC_Os03g43650PE=2SV=1	1;1	1;1	1;1	;	2	1	1	1	1	1	1	1	0	1	1	1	1	1	1	1	1	1	1	1	0	1	1	1	1	1	1	1	1	1	1	1	0	1	1	1	1	1	1	1	5	5	5	32.448
tr|A0A0N7KI03|A0A0N7KI03_ORYSJOs03g0735300protein(Fragment)OS=Oryzasativasubsp.japonicaGN=Os03g0735300PE=4SV=1;tr|Q6AVS5|Q6AVS5_ORYSJExpressedproteinOS=Oryzasativasubsp.japonicaGN=OSJNBa0027J18.5PE=2SV=1	tr|A0A0N7KI03|A0A0N7KI03_ORYSJOs03g0735300protein(Fragment)OS=Oryzasativasubsp.japonicaGN=Os03g0735300PE=4SV=1;tr|Q6AVS5|Q6AVS5_ORYSJExpressedproteinOS=Oryzasativasubsp.japonicaGN=OSJNBa0027J18.5PE=2SV=1	2;2	2;2	2;2	;	2	2	2	2	2	2	2	2	2	2	1	2	1	1	1	2	2	2	2	2	2	2	1	2	1	1	1	2	2	2	2	2	2	2	1	2	1	1	1	2	12.6	12.6	12.6	21.394
tr|Q84R32|Q84R32_ORYSJCBSdomaincontainingprotein,expressedOS=Oryzasativasubsp.japonicaGN=OSJNBb0016H12.19PE=2SV=1;tr|A0A0N7KI05|A0A0N7KI05_ORYSJOs03g0737000protein(Fragment)OS=Oryzasativasubsp.japonicaGN=Os03g0737000PE=4SV=1	tr|Q84R32|Q84R32_ORYSJCBSdomaincontainingprotein,expressedOS=Oryzasativasubsp.japonicaGN=OSJNBb0016H12.19PE=2SV=1;tr|A0A0N7KI05|A0A0N7KI05_ORYSJOs03g0737000protein(Fragment)OS=Oryzasativasubsp.japonicaGN=Os03g0737000PE=4SV=1	8;8	8;8	8;8	;	2	8	8	8	6	7	8	8	8	7	8	7	8	7	6	7	6	7	8	8	8	7	8	7	8	7	6	7	6	7	8	8	8	7	8	7	8	7	6	7	58.5	58.5	58.5	22.307
tr|A0A0N7KI36|A0A0N7KI36_ORYSJPeroxidaseOS=Oryzasativasubsp.japonicaGN=Os03g0762300PE=3SV=1;tr|Q10ET8|Q10ET8_ORYSJPeroxidaseOS=Oryzasativasubsp.japonicaGN=Os03g0762300PE=2SV=1	tr|A0A0N7KI36|A0A0N7KI36_ORYSJPeroxidaseOS=Oryzasativasubsp.japonicaGN=Os03g0762300PE=3SV=1;tr|Q10ET8|Q10ET8_ORYSJPeroxidaseOS=Oryzasativasubsp.japonicaGN=Os03g0762300PE=2SV=1	3;3	3;3	3;3	;	2	3	3	3	0	1	2	1	2	1	3	3	2	2	3	2	0	1	2	1	2	1	3	3	2	2	3	2	0	1	2	1	2	1	3	3	2	2	3	2	19.5	19.5	19.5	29.538
tr|A0A0N7KIB6|A0A0N7KIB6_ORYSJOs03g0826600protein(Fragment)OS=Oryzasativasubsp.japonicaGN=Os03g0826600PE=4SV=1;tr|Q94GF2|Q94GF2_ORYSJOs03g0826600proteinOS=Oryzasativasubsp.japonicaGN=OJ1111_B11.8PE=2SV=1;tr|A0A0P0Y3X8|A0A0P0Y3X8_ORYSJOs11g0593000proteinOS=Oryzasativasubsp.japonicaGN=Os11g0593000PE=4SV=1	tr|A0A0N7KIB6|A0A0N7KIB6_ORYSJOs03g0826600protein(Fragment)OS=Oryzasativasubsp.japonicaGN=Os03g0826600PE=4SV=1;tr|Q94GF2|Q94GF2_ORYSJOs03g0826600proteinOS=Oryzasativasubsp.japonicaGN=OJ1111_B11.8PE=2SV=1	4;4;1	4;4;1	3;3;1	;	3	4	4	3	3	3	3	3	3	3	4	4	3	4	3	3	3	3	3	3	3	3	4	4	3	4	3	3	3	3	3	3	3	2	3	3	2	3	2	2	10	10	8.4	49.357
tr|Q0JEI2|Q0JEI2_ORYSJOs04g0270100protein(Fragment)OS=Oryzasativasubsp.japonicaGN=Os04g0270100PE=4SV=1;tr|A0A0N7KIR1|A0A0N7KIR1_ORYSJOs04g0270100protein(Fragment)OS=Oryzasativasubsp.japonicaGN=Os04g0270100PE=4SV=1;tr|A0A0P0VIM8|A0A0P0VIM8_ORYSJOs02g0456500proteinOS=Oryzasativasubsp.japonicaGN=Os02g0456500PE=4SV=1;tr|A0A0P0W8Q9|A0A0P0W8Q9_ORYSJOs04g0270100protein(Fragment)OS=Oryzasativasubsp.japon…	tr|Q0JEI2|Q0JEI2_ORYSJOs04g0270100protein(Fragment)OS=Oryzasativasubsp.japonicaGN=Os04g0270100PE=4SV=1;tr|A0A0N7KIR1|A0A0N7KIR1_ORYSJOs04g0270100protein(Fragment)OS=Oryzasativasubsp.japonicaGN=Os04g0270100PE=4SV=1	5;5;2;1	5;5;2;1	5;5;2;1	;	4	5	5	5	3	4	3	3	4	3	3	2	4	2	3	2	3	4	3	3	4	3	3	2	4	2	3	2	3	4	3	3	4	3	3	2	4	2	3	2	14.4	14.4	14.4	49.761
tr|A0A0N7KJ52|A0A0N7KJ52_ORYSJOs04g0450100protein(Fragment)OS=Oryzasativasubsp.japonicaGN=Os04g0450100PE=4SV=1;tr|Q7XV53|Q7XV53_ORYSJOSJNBa0086B14.2proteinOS=Oryzasativasubsp.japonicaGN=Os04g0450100PE=4SV=1	tr|A0A0N7KJ52|A0A0N7KJ52_ORYSJOs04g0450100protein(Fragment)OS=Oryzasativasubsp.japonicaGN=Os04g0450100PE=4SV=1;tr|Q7XV53|Q7XV53_ORYSJOSJNBa0086B14.2proteinOS=Oryzasativasubsp.japonicaGN=Os04g0450100PE=4SV=1	4;4	4;4	4;4	;	2	4	4	4	4	4	4	4	3	4	2	3	3	2	3	3	4	4	4	4	3	4	2	3	3	2	3	3	4	4	4	4	3	4	2	3	3	2	3	3	19.7	19.7	19.7	27.365
tr|A0A0N7KJV4|A0A0N7KJV4_ORYSJOs04g0661900proteinOS=Oryzasativasubsp.japonicaGN=Os04g0661900PE=4SV=1	tr|A0A0N7KJV4|A0A0N7KJV4_ORYSJOs04g0661900proteinOS=Oryzasativasubsp.japonicaGN=Os04g0661900PE=4SV=1	3	3	3		1	3	3	3	2	3	2	3	3	2	3	2	2	3	2	2	2	3	2	3	3	2	3	2	2	3	2	2	2	3	2	3	3	2	3	2	2	3	2	2	23.5	23.5	23.5	19.263
tr|A0A0N7KJX8|A0A0N7KJX8_ORYSJOs04g0679400proteinOS=Oryzasativasubsp.japonicaGN=Os04g0679400PE=4SV=1;tr|A3AYP1|A3AYP1_ORYSJOs04g0679400proteinOS=Oryzasativasubsp.japonicaGN=Os04g0679400PE=4SV=1	tr|A0A0N7KJX8|A0A0N7KJX8_ORYSJOs04g0679400proteinOS=Oryzasativasubsp.japonicaGN=Os04g0679400PE=4SV=1;tr|A3AYP1|A3AYP1_ORYSJOs04g0679400proteinOS=Oryzasativasubsp.japonicaGN=Os04g0679400PE=4SV=1	2;2	2;2	2;2	;	2	2	2	2	2	2	2	1	2	2	1	2	2	2	2	1	2	2	2	1	2	2	1	2	2	2	2	1	2	2	2	1	2	2	1	2	2	2	2	1	14.3	14.3	14.3	16.686
tr|A0A0N7KK39|A0A0N7KK39_ORYSJPeroxidase(Fragment)OS=Oryzasativasubsp.japonicaGN=Os05g0135200PE=3SV=1;tr|Q0IMX5|Q0IMX5_ORYSJPeroxidaseOS=Oryzasativasubsp.japonicaGN=Os12g0530100PE=2SV=1	tr|A0A0N7KK39|A0A0N7KK39_ORYSJPeroxidase(Fragment)OS=Oryzasativasubsp.japonicaGN=Os05g0135200PE=3SV=1	7;1	6;0	5;0		2	7	6	5	4	6	7	6	7	6	4	6	6	6	5	7	3	5	6	5	6	5	3	5	5	5	4	6	3	4	5	4	5	4	3	5	5	4	4	5	19.1	16.5	14.5	37.41
tr|A0A0N7KLH2|A0A0N7KLH2_ORYSJ3-phosphoshikimate1-carboxyvinyltransferase(Fragment)OS=Oryzasativasubsp.japonicaGN=Os06g0133900PE=3SV=1	tr|A0A0N7KLH2|A0A0N7KLH2_ORYSJ3-phosphoshikimate1-carboxyvinyltransferase(Fragment)OS=Oryzasativasubsp.japonicaGN=Os06g0133900PE=3SV=1	9	9	9		1	9	9	9	5	7	7	6	5	6	8	6	5	4	5	7	5	7	7	6	5	6	8	6	5	4	5	7	5	7	7	6	5	6	8	6	5	4	5	7	33.9	33.9	33.9	34.709
tr|A0A0N7KMW0|A0A0N7KMW0_ORYSJOs07g0129200protein(Fragment)OS=Oryzasativasubsp.japonicaGN=Os07g0129200PE=3SV=1	tr|A0A0N7KMW0|A0A0N7KMW0_ORYSJOs07g0129200protein(Fragment)OS=Oryzasativasubsp.japonicaGN=Os07g0129200PE=3SV=1	2	2	2		1	2	2	2	0	1	1	0	1	1	2	2	2	2	2	0	0	1	1	0	1	1	2	2	2	2	2	0	0	1	1	0	1	1	2	2	2	2	2	0	24	24	24	15.769
tr|A0A0P0Y3W8|A0A0P0Y3W8_ORYSJOs11g0573000protein(Fragment)OS=Oryzasativasubsp.japonicaGN=Os11g0573000PE=4SV=1;tr|A0A0N7KMZ4|A0A0N7KMZ4_ORYSJOs07g0163800protein(Fragment)OS=Oryzasativasubsp.japonicaGN=Os07g0163800PE=4SV=1	tr|A0A0P0Y3W8|A0A0P0Y3W8_ORYSJOs11g0573000protein(Fragment)OS=Oryzasativasubsp.japonicaGN=Os11g0573000PE=4SV=1;tr|A0A0N7KMZ4|A0A0N7KMZ4_ORYSJOs07g0163800protein(Fragment)OS=Oryzasativasubsp.japonicaGN=Os07g0163800PE=4SV=1	1;1	1;1	1;1	;	2	1	1	1	1	1	1	1	1	1	1	1	1	1	1	1	1	1	1	1	1	1	1	1	1	1	1	1	1	1	1	1	1	1	1	1	1	1	1	1	7.1	7.1	7.1	20.452
tr|Q6ZF50|Q6ZF50_ORYSJOs07g0561500proteinOS=Oryzasativasubsp.japonicaGN=Os07g0561500PE=4SV=1;tr|A0A0N7KN00|A0A0N7KN00_ORYSJOs07g0170000proteinOS=Oryzasativasubsp.japonicaGN=Os07g0170000PE=4SV=1	tr|Q6ZF50|Q6ZF50_ORYSJOs07g0561500proteinOS=Oryzasativasubsp.japonicaGN=Os07g0561500PE=4SV=1;tr|A0A0N7KN00|A0A0N7KN00_ORYSJOs07g0170000proteinOS=Oryzasativasubsp.japonicaGN=Os07g0170000PE=4SV=1	2;2	2;2	2;2	;	2	2	2	2	1	2	2	2	2	2	2	1	1	2	2	2	1	2	2	2	2	2	2	1	1	2	2	2	1	2	2	2	2	2	2	1	1	2	2	2	5.7	5.7	5.7	26.595
tr|A0A0N7KNJ2|A0A0N7KNJ2_ORYSJOs07g0516900proteinOS=Oryzasativasubsp.japonicaGN=Os07g0516900PE=4SV=1	tr|A0A0N7KNJ2|A0A0N7KNJ2_ORYSJOs07g0516900proteinOS=Oryzasativasubsp.japonicaGN=Os07g0516900PE=4SV=1	2	2	2		1	2	2	2	1	1	1	1	2	2	1	2	1	2	0	1	1	1	1	1	2	2	1	2	1	2	0	1	1	1	1	1	2	2	1	2	1	2	0	1	8.4	8.4	8.4	27.613
tr|A0A0N7KNW9|A0A0N7KNW9_ORYSJOs07g0632800protein(Fragment)OS=Oryzasativasubsp.japonicaGN=Os07g0632800PE=3SV=1	tr|A0A0N7KNW9|A0A0N7KNW9_ORYSJOs07g0632800protein(Fragment)OS=Oryzasativasubsp.japonicaGN=Os07g0632800PE=3SV=1	4	4	4		1	4	4	4	4	2	2	1	3	2	2	1	1	2	0	0	4	2	2	1	3	2	2	1	1	2	0	0	4	2	2	1	3	2	2	1	1	2	0	0	11.8	11.8	11.8	45.058
tr|A0A0N7KP29|A0A0N7KP29_ORYSJOs07g0683600proteinOS=Oryzasativasubsp.japonicaGN=Os07g0683600PE=4SV=1	tr|A0A0N7KP29|A0A0N7KP29_ORYSJOs07g0683600proteinOS=Oryzasativasubsp.japonicaGN=Os07g0683600PE=4SV=1	10	4	3		1	10	4	3	10	10	9	10	8	8	9	9	9	10	8	9	4	4	3	4	3	3	4	4	4	4	3	4	3	3	2	3	3	3	3	3	3	3	3	3	31.6	11.5	8.6	39.206
tr|A0A0N7KQG4|A0A0N7KQG4_ORYSJOs09g0267600protein(Fragment)OS=Oryzasativasubsp.japonicaGN=Os09g0267600PE=4SV=1;tr|A0A0P0XJ91|A0A0P0XJ91_ORYSJOs09g0267600proteinOS=Oryzasativasubsp.japonicaGN=Os09g0267600PE=3SV=1	tr|A0A0N7KQG4|A0A0N7KQG4_ORYSJOs09g0267600protein(Fragment)OS=Oryzasativasubsp.japonicaGN=Os09g0267600PE=4SV=1;tr|A0A0P0XJ91|A0A0P0XJ91_ORYSJOs09g0267600proteinOS=Oryzasativasubsp.japonicaGN=Os09g0267600PE=3SV=1	5;3	5;3	3;1	;	2	5	5	3	3	2	2	4	4	3	3	4	3	2	5	3	3	2	2	4	4	3	3	4	3	2	5	3	2	1	0	2	2	1	1	2	1	1	3	1	20.1	20.1	11.7	32.854
tr|A0A0N7KQY2|A0A0N7KQY2_ORYSJOs09g0462700protein(Fragment)OS=Oryzasativasubsp.japonicaGN=Os09g0462700PE=4SV=1;tr|Q0J148|Q0J148_ORYSJOs09g0462700protein(Fragment)OS=Oryzasativasubsp.japonicaGN=Os09g0462700PE=4SV=1	tr|A0A0N7KQY2|A0A0N7KQY2_ORYSJOs09g0462700protein(Fragment)OS=Oryzasativasubsp.japonicaGN=Os09g0462700PE=4SV=1;tr|Q0J148|Q0J148_ORYSJOs09g0462700protein(Fragment)OS=Oryzasativasubsp.japonicaGN=Os09g0462700PE=4SV=1	2;2	2;2	2;2	;	2	2	2	2	1	2	2	2	2	2	2	2	2	1	1	1	1	2	2	2	2	2	2	2	2	1	1	1	1	2	2	2	2	2	2	2	2	1	1	1	6.5	6.5	6.5	38.116
tr|A0A0N7KR72|A0A0N7KR72_ORYSJOs09g0541900protein(Fragment)OS=Oryzasativasubsp.japonicaGN=Os09g0541900PE=4SV=1;tr|Q8W426|Q8W426_ORYSJ21D7OS=Oryzasativasubsp.japonicaGN=Os21D7PE=2SV=1	tr|A0A0N7KR72|A0A0N7KR72_ORYSJOs09g0541900protein(Fragment)OS=Oryzasativasubsp.japonicaGN=Os09g0541900PE=4SV=1;tr|Q8W426|Q8W426_ORYSJ21D7OS=Oryzasativasubsp.japonicaGN=Os21D7PE=2SV=1	4;4	4;4	1;1	;	2	4	4	1	3	3	4	4	3	2	3	3	2	3	3	3	3	3	4	4	3	2	3	3	2	3	3	3	0	0	1	1	1	0	0	0	0	0	0	0	14.5	14.5	4.8	33.263
tr|A0A0N7KRU9|A0A0N7KRU9_ORYSJOs10g0439600protein(Fragment)OS=Oryzasativasubsp.japonicaGN=Os10g0439600PE=4SV=1;tr|Q337U3|Q337U3_ORYSJOs10g0439600proteinOS=Oryzasativasubsp.japonicaGN=Os10g0439600PE=2SV=1	tr|A0A0N7KRU9|A0A0N7KRU9_ORYSJOs10g0439600protein(Fragment)OS=Oryzasativasubsp.japonicaGN=Os10g0439600PE=4SV=1;tr|Q337U3|Q337U3_ORYSJOs10g0439600proteinOS=Oryzasativasubsp.japonicaGN=Os10g0439600PE=2SV=1	4;4	4;4	4;4	;	2	4	4	4	3	2	2	4	2	3	3	3	4	4	3	3	3	2	2	4	2	3	3	3	4	4	3	3	3	2	2	4	2	3	3	3	4	4	3	3	17.3	17.3	17.3	34.829
tr|A0A0N7KRV2|A0A0N7KRV2_ORYSJOs10g0443000proteinOS=Oryzasativasubsp.japonicaGN=Os10g0443000PE=4SV=1;tr|Q10MI7|Q10MI7_ORYSJExpressedproteinOS=Oryzasativasubsp.japonicaGN=Os03g0307400PE=2SV=1	tr|A0A0N7KRV2|A0A0N7KRV2_ORYSJOs10g0443000proteinOS=Oryzasativasubsp.japonicaGN=Os10g0443000PE=4SV=1;tr|Q10MI7|Q10MI7_ORYSJExpressedproteinOS=Oryzasativasubsp.japonicaGN=Os03g0307400PE=2SV=1	2;2	2;2	2;2	;	2	2	2	2	0	2	2	2	2	2	2	2	2	2	1	1	0	2	2	2	2	2	2	2	2	2	1	1	0	2	2	2	2	2	2	2	2	2	1	1	13.2	13.2	13.2	19.899
tr|A0A0N7KS92|A0A0N7KS92_ORYSJOs10g0572900protein(Fragment)OS=Oryzasativasubsp.japonicaGN=Os10g0572900PE=4SV=1;tr|Q0IVG1|Q0IVG1_ORYSJOs10g0572900protein(Fragment)OS=Oryzasativasubsp.japonicaGN=Os10g0572900PE=4SV=1;tr|Q7XLZ6|Q7XLZ6_ORYSJOSJNBa0086O06.13proteinOS=Oryzasativasubsp.japonicaGN=Os04g0589900PE=2SV=2	tr|A0A0N7KS92|A0A0N7KS92_ORYSJOs10g0572900protein(Fragment)OS=Oryzasativasubsp.japonicaGN=Os10g0572900PE=4SV=1;tr|Q0IVG1|Q0IVG1_ORYSJOs10g0572900protein(Fragment)OS=Oryzasativasubsp.japonicaGN=Os10g0572900PE=4SV=1;tr|Q7XLZ6|Q7XLZ6_ORYSJOSJNBa0086O06.13proteinOS=Oryzasativasubsp.japonicaGN=Os04g0589900PE=2SV=2	2;2;1	2;2;1	2;2;1	;;	3	2	2	2	1	1	2	1	2	1	2	2	1	1	1	2	1	1	2	1	2	1	2	2	1	1	1	2	1	1	2	1	2	1	2	2	1	1	1	2	13.5	13.5	13.5	21.576
tr|A0A0N7KSD1|A0A0N7KSD1_ORYSJOs11g0126400proteinOS=Oryzasativasubsp.japonicaGN=Os11g0126400PE=3SV=1;tr|A0A0P0XYD2|A0A0P0XYD2_ORYSJOs11g0125900proteinOS=Oryzasativasubsp.japonicaGN=Os11g0125900PE=3SV=1;sp|Q2QYE1|APY3_ORYSJProbableapyrase3OS=Oryzasativasubsp.japonicaGN=APY3PE=2SV=2	tr|A0A0N7KSD1|A0A0N7KSD1_ORYSJOs11g0126400proteinOS=Oryzasativasubsp.japonicaGN=Os11g0126400PE=3SV=1;tr|A0A0P0XYD2|A0A0P0XYD2_ORYSJOs11g0125900proteinOS=Oryzasativasubsp.japonicaGN=Os11g0125900PE=3SV=1;sp|Q2QYE1|APY3_ORYSJProbableapyrase3OS=Oryzasativasubsp.japonicaGN=APY3PE=2SV=2	2;1;1	2;1;1	2;1;1	;;	3	2	2	2	0	2	0	0	0	0	2	2	2	2	1	2	0	2	0	0	0	0	2	2	2	2	1	2	0	2	0	0	0	0	2	2	2	2	1	2	4.1	4.1	4.1	50.088
tr|A0A0N7KSM3|A0A0N7KSM3_ORYSJPyruvatekinase(Fragment)OS=Oryzasativasubsp.japonicaGN=Os11g0216000PE=3SV=1;tr|Q2R8U5|Q2R8U5_ORYSJPyruvatekinaseOS=Oryzasativasubsp.japonicaGN=LOC_Os11g10980PE=2SV=1	tr|A0A0N7KSM3|A0A0N7KSM3_ORYSJPyruvatekinase(Fragment)OS=Oryzasativasubsp.japonicaGN=Os11g0216000PE=3SV=1;tr|Q2R8U5|Q2R8U5_ORYSJPyruvatekinaseOS=Oryzasativasubsp.japonicaGN=LOC_Os11g10980PE=2SV=1	3;3	3;3	3;3	;	2	3	3	3	0	0	1	0	1	2	2	0	2	1	1	1	0	0	1	0	1	2	2	0	2	1	1	1	0	0	1	0	1	2	2	0	2	1	1	1	8.8	8.8	8.8	52.148
tr|A0A0N7KSP9|A0A0N7KSP9_ORYSJOs11g0247300protein(Fragment)OS=Oryzasativasubsp.japonicaGN=Os11g0247300PE=4SV=1	tr|A0A0N7KSP9|A0A0N7KSP9_ORYSJOs11g0247300protein(Fragment)OS=Oryzasativasubsp.japonicaGN=Os11g0247300PE=4SV=1	2	1	1		1	2	1	1	2	1	1	1	1	2	1	2	2	2	1	1	1	0	0	0	0	1	0	1	1	1	0	0	1	0	0	0	0	1	0	1	1	1	0	0	51.2	32.6	32.6	4.7497
tr|Q33B10|Q33B10_ORYSJOs10g0151800proteinOS=Oryzasativasubsp.japonicaGN=Os10g0151800PE=2SV=1;tr|A0A0N7KSQ1|A0A0N7KSQ1_ORYSJOs11g0250000proteinOS=Oryzasativasubsp.japonicaGN=Os11g0250000PE=4SV=1	tr|Q33B10|Q33B10_ORYSJOs10g0151800proteinOS=Oryzasativasubsp.japonicaGN=Os10g0151800PE=2SV=1;tr|A0A0N7KSQ1|A0A0N7KSQ1_ORYSJOs11g0250000proteinOS=Oryzasativasubsp.japonicaGN=Os11g0250000PE=4SV=1	5;5	5;5	5;5	;	2	5	5	5	1	4	5	4	3	4	3	3	3	3	3	2	1	4	5	4	3	4	3	3	3	3	3	2	1	4	5	4	3	4	3	3	3	3	3	2	11.4	11.4	11.4	47.821
tr|A0A0N7KTS9|A0A0N7KTS9_ORYSJOs12g0235800protein(Fragment)OS=Oryzasativasubsp.japonicaGN=Os12g0235800PE=3SV=1;tr|Q2QVC1|Q2QVC1_ORYSJArgininosuccinatesynthase,chloroplast,putative,expressedOS=Oryzasativasubsp.japonicaGN=Os12g0235800PE=3SV=1;tr|A0A0P0Y908|A0A0P0Y908_ORYSJOs12g0235800protein(Fragment)OS=Oryzasativasubsp.japonicaGN=Os12g0235800PE=4SV=1;tr|A0A0P0Y1E8|A0A0P0Y1E8_ORYSJOs11g0303050prote…	tr|A0A0N7KTS9|A0A0N7KTS9_ORYSJOs12g0235800protein(Fragment)OS=Oryzasativasubsp.japonicaGN=Os12g0235800PE=3SV=1;tr|Q2QVC1|Q2QVC1_ORYSJArgininosuccinatesynthase,chloroplast,putative,expressedOS=Oryzasativasubsp.japonicaGN=Os12g0235800PE=3SV=1	14;14;1;1	14;14;1;1	14;14;1;1	;	4	14	14	14	10	13	11	13	13	11	12	12	12	12	12	12	10	13	11	13	13	11	12	12	12	12	12	12	10	13	11	13	13	11	12	12	12	12	12	12	39.4	39.4	39.4	38.877
tr|A0A0N7KTY9|A0A0N7KTY9_ORYSJOs12g0431700proteinOS=Oryzasativasubsp.japonicaGN=Os12g0431700PE=4SV=1	tr|A0A0N7KTY9|A0A0N7KTY9_ORYSJOs12g0431700proteinOS=Oryzasativasubsp.japonicaGN=Os12g0431700PE=4SV=1	2	2	2		1	2	2	2	1	1	2	1	1	1	1	1	1	2	1	1	1	1	2	1	1	1	1	1	1	2	1	1	1	1	2	1	1	1	1	1	1	2	1	1	10.6	10.6	10.6	22.073
tr|A0A0P0UY01|A0A0P0UY01_ORYSJOs01g0141100proteinOS=Oryzasativasubsp.japonicaGN=Os01g0141100PE=4SV=1	tr|A0A0P0UY01|A0A0P0UY01_ORYSJOs01g0141100proteinOS=Oryzasativasubsp.japonicaGN=Os01g0141100PE=4SV=1	3	2	1		1	3	2	1	2	3	2	3	3	3	3	3	2	2	3	3	1	2	1	2	2	2	2	2	1	1	2	2	1	1	1	1	1	1	1	1	1	1	1	1	14.2	9.7	4.9	30.66
tr|A0A0P0UY25|A0A0P0UY25_ORYSJOs01g0141100protein(Fragment)OS=Oryzasativasubsp.japonicaGN=Os01g0141100PE=3SV=1;tr|Q6ETH5|Q6ETH5_ORYSJOs02g0159900proteinOS=Oryzasativasubsp.japonicaGN=Os02g0159900PE=3SV=1	tr|A0A0P0UY25|A0A0P0UY25_ORYSJOs01g0141100protein(Fragment)OS=Oryzasativasubsp.japonicaGN=Os01g0141100PE=3SV=1;tr|Q6ETH5|Q6ETH5_ORYSJOs02g0159900proteinOS=Oryzasativasubsp.japonicaGN=Os02g0159900PE=3SV=1	8;4	8;4	6;3	;	2	8	8	6	6	7	7	8	5	5	5	5	6	7	4	7	6	7	7	8	5	5	5	5	6	7	4	7	5	5	5	6	3	3	3	4	4	5	2	5	30	30	22.1	33.829
tr|A0A0P0UYM7|A0A0P0UYM7_ORYSJOs01g0151500proteinOS=Oryzasativasubsp.japonicaGN=Os01g0151500PE=4SV=1	tr|A0A0P0UYM7|A0A0P0UYM7_ORYSJOs01g0151500proteinOS=Oryzasativasubsp.japonicaGN=Os01g0151500PE=4SV=1	5	5	5		1	5	5	5	2	2	3	2	2	3	4	3	3	3	4	4	2	2	3	2	2	3	4	3	3	3	4	4	2	2	3	2	2	3	4	3	3	3	4	4	10.5	10.5	10.5	57.78
tr|A0A0P0UYM9|A0A0P0UYM9_ORYSJOs01g0151400protein(Fragment)OS=Oryzasativasubsp.japonicaGN=Os01g0151400PE=4SV=1	tr|A0A0P0UYM9|A0A0P0UYM9_ORYSJOs01g0151400protein(Fragment)OS=Oryzasativasubsp.japonicaGN=Os01g0151400PE=4SV=1	1	1	1		1	1	1	1	0	1	1	0	1	1	1	0	1	0	1	1	0	1	1	0	1	1	1	0	1	0	1	1	0	1	1	0	1	1	1	0	1	0	1	1	8.1	8.1	8.1	22.128
tr|A0A0P0UYZ1|A0A0P0UYZ1_ORYSJOs01g0174000proteinOS=Oryzasativasubsp.japonicaGN=Os01g0174000PE=4SV=1	tr|A0A0P0UYZ1|A0A0P0UYZ1_ORYSJOs01g0174000proteinOS=Oryzasativasubsp.japonicaGN=Os01g0174000PE=4SV=1	1	1	1		1	1	1	1	1	1	1	1	1	1	1	1	1	1	1	1	1	1	1	1	1	1	1	1	1	1	1	1	1	1	1	1	1	1	1	1	1	1	1	1	3.5	3.5	3.5	38.199
tr|A0A0P0UZA6|A0A0P0UZA6_ORYSJOs01g0192500proteinOS=Oryzasativasubsp.japonicaGN=Os01g0192500PE=4SV=1	tr|A0A0P0UZA6|A0A0P0UZA6_ORYSJOs01g0192500proteinOS=Oryzasativasubsp.japonicaGN=Os01g0192500PE=4SV=1	1	1	1		1	1	1	1	1	0	0	1	0	1	1	0	0	0	1	0	1	0	0	1	0	1	1	0	0	0	1	0	1	0	0	1	0	1	1	0	0	0	1	0	3.9	3.9	3.9	27.263
tr|A0A0P0V044|A0A0P0V044_ORYSJOs01g0231800protein(Fragment)OS=Oryzasativasubsp.japonicaGN=Os01g0231800PE=4SV=1	tr|A0A0P0V044|A0A0P0V044_ORYSJOs01g0231800protein(Fragment)OS=Oryzasativasubsp.japonicaGN=Os01g0231800PE=4SV=1	2	2	2		1	2	2	2	0	1	1	2	2	1	2	2	2	2	0	2	0	1	1	2	2	1	2	2	2	2	0	2	0	1	1	2	2	1	2	2	2	2	0	2	14.1	14.1	14.1	26.973
tr|A0A0P0V061|A0A0P0V061_ORYSJOs01g0229800proteinOS=Oryzasativasubsp.japonicaGN=Os01g0229800PE=4SV=1	tr|A0A0P0V061|A0A0P0V061_ORYSJOs01g0229800proteinOS=Oryzasativasubsp.japonicaGN=Os01g0229800PE=4SV=1	3	3	3		1	3	3	3	3	3	3	2	2	2	3	3	1	3	2	2	3	3	3	2	2	2	3	3	1	3	2	2	3	3	3	2	2	2	3	3	1	3	2	2	24	24	24	17.212
tr|A0A0P0V197|A0A0P0V197_ORYSJOs01g0260700proteinOS=Oryzasativasubsp.japonicaGN=Os01g0260700PE=4SV=1	tr|A0A0P0V197|A0A0P0V197_ORYSJOs01g0260700proteinOS=Oryzasativasubsp.japonicaGN=Os01g0260700PE=4SV=1	6	6	6		1	6	6	6	6	6	6	6	6	6	6	6	6	6	6	5	6	6	6	6	6	6	6	6	6	6	6	5	6	6	6	6	6	6	6	6	6	6	6	5	22.7	22.7	22.7	33.32
tr|A0A0P0V1K5|A0A0P0V1K5_ORYSJOs01g0276200protein(Fragment)OS=Oryzasativasubsp.japonicaGN=Os01g0276200PE=4SV=1	tr|A0A0P0V1K5|A0A0P0V1K5_ORYSJOs01g0276200protein(Fragment)OS=Oryzasativasubsp.japonicaGN=Os01g0276200PE=4SV=1	6	6	6		1	6	6	6	5	6	6	6	5	6	5	5	6	6	6	6	5	6	6	6	5	6	5	5	6	6	6	6	5	6	6	6	5	6	5	5	6	6	6	6	21.7	21.7	21.7	45.328
tr|A0A0P0V1K7|A0A0P0V1K7_ORYSJOs01g0300600protein(Fragment)OS=Oryzasativasubsp.japonicaGN=Os01g0300600PE=4SV=1	tr|A0A0P0V1K7|A0A0P0V1K7_ORYSJOs01g0300600protein(Fragment)OS=Oryzasativasubsp.japonicaGN=Os01g0300600PE=4SV=1	3	3	3		1	3	3	3	2	2	2	3	2	3	2	3	2	2	3	2	2	2	2	3	2	3	2	3	2	2	3	2	2	2	2	3	2	3	2	3	2	2	3	2	9.7	9.7	9.7	45.463
tr|A0A0P0V4C6|A0A0P0V4C6_ORYSJOs01g0566900protein(Fragment)OS=Oryzasativasubsp.japonicaGN=Os01g0566900PE=4SV=1	tr|A0A0P0V4C6|A0A0P0V4C6_ORYSJOs01g0566900protein(Fragment)OS=Oryzasativasubsp.japonicaGN=Os01g0566900PE=4SV=1	1	1	1		1	1	1	1	1	1	1	1	1	1	1	1	1	1	1	1	1	1	1	1	1	1	1	1	1	1	1	1	1	1	1	1	1	1	1	1	1	1	1	1	3.3	3.3	3.3	37.836
tr|A0A0P0V4X3|A0A0P0V4X3_ORYSJSerine/threonine-proteinphosphatase2A55kDaregulatorysubunitBOS=Oryzasativasubsp.japonicaGN=Os01g0600200PE=3SV=1	tr|A0A0P0V4X3|A0A0P0V4X3_ORYSJSerine/threonine-proteinphosphatase2A55kDaregulatorysubunitBOS=Oryzasativasubsp.japonicaGN=Os01g0600200PE=3SV=1	1	1	1		1	1	1	1	0	0	0	1	1	0	1	1	0	0	1	0	0	0	0	1	1	0	1	1	0	0	1	0	0	0	0	1	1	0	1	1	0	0	1	0	3.6	3.6	3.6	56.207
tr|A0A0P0V549|A0A0P0V549_ORYSJOs01g0611000protein(Fragment)OS=Oryzasativasubsp.japonicaGN=Os01g0611000PE=4SV=1;tr|Q9AX68|Q9AX68_ORYSJOs01g0611000proteinOS=Oryzasativasubsp.japonicaGN=P0410E03.33-1PE=2SV=1;tr|A0A0P0VJV0|A0A0P0VJV0_ORYSJOs02g0527500proteinOS=Oryzasativasubsp.japonicaGN=Os02g0527500PE=4SV=1	tr|A0A0P0V549|A0A0P0V549_ORYSJOs01g0611000protein(Fragment)OS=Oryzasativasubsp.japonicaGN=Os01g0611000PE=4SV=1;tr|Q9AX68|Q9AX68_ORYSJOs01g0611000proteinOS=Oryzasativasubsp.japonicaGN=P0410E03.33-1PE=2SV=1	9;9;1	9;9;1	8;8;0	;	3	9	9	8	9	8	8	8	7	7	9	8	7	6	6	7	9	8	8	8	7	7	9	8	7	6	6	7	8	7	7	7	6	6	8	7	7	6	6	6	27.9	27.9	25.7	39.308
tr|A0A0P0V679|A0A0P0V679_ORYSJOs01g0663400protein(Fragment)OS=Oryzasativasubsp.japonicaGN=Os01g0663400PE=3SV=1;tr|Q0JKM8|Q0JKM8_ORYSJOs01g0663400proteinOS=Oryzasativasubsp.japonicaGN=Os01g0663400PE=2SV=1;tr|A0A0P0V5L9|A0A0P0V5L9_ORYSJOs01g0631900proteinOS=Oryzasativasubsp.japonicaGN=Os01g0631900PE=3SV=1	tr|A0A0P0V679|A0A0P0V679_ORYSJOs01g0663400protein(Fragment)OS=Oryzasativasubsp.japonicaGN=Os01g0663400PE=3SV=1;tr|Q0JKM8|Q0JKM8_ORYSJOs01g0663400proteinOS=Oryzasativasubsp.japonicaGN=Os01g0663400PE=2SV=1;tr|A0A0P0V5L9|A0A0P0V5L9_ORYSJOs01g0631900proteinOS=Oryzasativasubsp.japonicaGN=Os01g0631900PE=3SV=1	2;2;1	1;1;1	1;1;1	;;	3	2	1	1	2	2	2	2	2	2	2	2	2	2	2	2	1	1	1	1	1	1	1	1	1	1	1	1	1	1	1	1	1	1	1	1	1	1	1	1	4.9	2.2	2.2	47.694
tr|A0A0P0V6Q2|A0A0P0V6Q2_ORYSJATPsynthasesubunitbeta(Fragment)OS=Oryzasativasubsp.japonicaGN=Os01g0685800PE=3SV=1;tr|Q0JKB4|Q0JKB4_ORYSJATPsynthasesubunitbetaOS=Oryzasativasubsp.japonicaGN=Os01g0685800PE=3SV=1	tr|A0A0P0V6Q2|A0A0P0V6Q2_ORYSJATPsynthasesubunitbeta(Fragment)OS=Oryzasativasubsp.japonicaGN=Os01g0685800PE=3SV=1;tr|Q0JKB4|Q0JKB4_ORYSJATPsynthasesubunitbetaOS=Oryzasativasubsp.japonicaGN=Os01g0685800PE=3SV=1	21;21	1;1	1;1	;	2	21	1	1	19	20	20	19	20	18	21	20	19	20	20	19	1	1	1	1	1	1	1	1	1	1	1	1	1	1	1	1	1	1	1	1	1	1	1	1	56.8	2.6	2.6	53.049
tr|A0A0P0V707|A0A0P0V707_ORYSJOs01g0698900proteinOS=Oryzasativasubsp.japonicaGN=Os01g0698900PE=4SV=1	tr|A0A0P0V707|A0A0P0V707_ORYSJOs01g0698900proteinOS=Oryzasativasubsp.japonicaGN=Os01g0698900PE=4SV=1	1	1	1		1	1	1	1	1	0	1	0	1	1	1	1	0	1	1	1	1	0	1	0	1	1	1	1	0	1	1	1	1	0	1	0	1	1	1	1	0	1	1	1	3.7	3.7	3.7	41.203
tr|A0A0P0V749|A0A0P0V749_ORYSJOs01g0702300protein(Fragment)OS=Oryzasativasubsp.japonicaGN=Os01g0702300PE=4SV=1	tr|A0A0P0V749|A0A0P0V749_ORYSJOs01g0702300protein(Fragment)OS=Oryzasativasubsp.japonicaGN=Os01g0702300PE=4SV=1	2	2	2		1	2	2	2	1	1	1	1	1	1	1	1	2	1	1	1	1	1	1	1	1	1	1	1	2	1	1	1	1	1	1	1	1	1	1	1	2	1	1	1	3.5	3.5	3.5	76.277
tr|A0A0P0V760|A0A0P0V760_ORYSJOs01g0706400protein(Fragment)OS=Oryzasativasubsp.japonicaGN=Os01g0706400PE=4SV=1;tr|Q5N8E9|Q5N8E9_ORYSJOs01g0706400proteinOS=Oryzasativasubsp.japonicaGN=P0692C11.22-2PE=4SV=1;tr|Q5N8F0|Q5N8F0_ORYSJMAPKactivatingprotein-likeOS=Oryzasativasubsp.japonicaGN=P0692C11.22-1PE=2SV=1	tr|A0A0P0V760|A0A0P0V760_ORYSJOs01g0706400protein(Fragment)OS=Oryzasativasubsp.japonicaGN=Os01g0706400PE=4SV=1;tr|Q5N8E9|Q5N8E9_ORYSJOs01g0706400proteinOS=Oryzasativasubsp.japonicaGN=P0692C11.22-2PE=4SV=1;tr|Q5N8F0|Q5N8F0_ORYSJMAPKactivatingprotein-likeOS=Oryzasativasubsp.japonicaGN=P0692C11.22-1PE=2SV=1	1;1;1	1;1;1	1;1;1	;;	3	1	1	1	0	0	0	0	1	0	1	0	0	0	0	0	0	0	0	0	1	0	1	0	0	0	0	0	0	0	0	0	1	0	1	0	0	0	0	0	1.7	1.7	1.7	86.386
tr|A0A0P0V7A3|A0A0P0V7A3_ORYSJOs01g0711400protein(Fragment)OS=Oryzasativasubsp.japonicaGN=Os01g0711400PE=4SV=1	tr|A0A0P0V7A3|A0A0P0V7A3_ORYSJOs01g0711400protein(Fragment)OS=Oryzasativasubsp.japonicaGN=Os01g0711400PE=4SV=1	9	1	1		1	9	1	1	5	9	8	9	9	8	8	9	7	8	8	7	1	1	1	1	1	1	1	1	1	1	1	1	1	1	1	1	1	1	1	1	1	1	1	1	41.9	3.4	3.4	34.84
tr|A0A0P0V7E2|A0A0P0V7E2_ORYSJOs01g0716200protein(Fragment)OS=Oryzasativasubsp.japonicaGN=Os01g0716200PE=4SV=1;tr|Q5JMB8|Q5JMB8_ORYSJCalmodulin-bindingfamilyprotein-likeOS=Oryzasativasubsp.japonicaGN=P0683B11.9-1PE=2SV=1	tr|A0A0P0V7E2|A0A0P0V7E2_ORYSJOs01g0716200protein(Fragment)OS=Oryzasativasubsp.japonicaGN=Os01g0716200PE=4SV=1;tr|Q5JMB8|Q5JMB8_ORYSJCalmodulin-bindingfamilyprotein-likeOS=Oryzasativasubsp.japonicaGN=P0683B11.9-1PE=2SV=1	1;1	1;1	1;1	;	2	1	1	1	0	0	1	1	1	0	0	0	0	0	0	0	0	0	1	1	1	0	0	0	0	0	0	0	0	0	1	1	1	0	0	0	0	0	0	0	2	2	2	59.961
tr|A0A0P0V7M3|A0A0P0V7M3_ORYSJMalicenzyme(Fragment)OS=Oryzasativasubsp.japonicaGN=Os01g0723400PE=3SV=1;tr|Q0JJQ7|Q0JJQ7_ORYSJMalicenzyme(Fragment)OS=Oryzasativasubsp.japonicaGN=Os01g0723400PE=3SV=1;tr|A0A0P0V7L8|A0A0P0V7L8_ORYSJMalicenzyme(Fragment)OS=Oryzasativasubsp.japonicaGN=Os01g0723400PE=3SV=1;tr|Q6T5D1|Q6T5D1_ORYSJMalicenzymeOS=Oryzasativasubsp.japonicaGN=Os05g0186300PE=2SV=1;tr|Q5JKW5|Q5J…	tr|A0A0P0V7M3|A0A0P0V7M3_ORYSJMalicenzyme(Fragment)OS=Oryzasativasubsp.japonicaGN=Os01g0723400PE=3SV=1;tr|Q0JJQ7|Q0JJQ7_ORYSJMalicenzyme(Fragment)OS=Oryzasativasubsp.japonicaGN=Os01g0723400PE=3SV=1;tr|A0A0P0V7L8|A0A0P0V7L8_ORYSJMalicenzyme(Fragment)OS=Oryzasativasubsp.japonicaGN=Os01g0723400PE=3SV=1	18;18;14;5;5;3;3	18;18;14;5;5;3;3	16;16;12;3;3;1;1	;;	7	18	18	16	13	12	11	13	12	13	18	17	14	18	14	15	13	12	11	13	12	13	18	17	14	18	14	15	12	10	10	11	11	12	16	15	12	16	12	14	40.9	40.9	33.3	61.267
tr|Q5JN54|Q5JN54_ORYSJOs01g0750800proteinOS=Oryzasativasubsp.japonicaGN=P0046E05.18-1PE=4SV=1;tr|A0A0P0V7T1|A0A0P0V7T1_ORYSJOs01g0732100protein(Fragment)OS=Oryzasativasubsp.japonicaGN=Os01g0732100PE=4SV=1	tr|Q5JN54|Q5JN54_ORYSJOs01g0750800proteinOS=Oryzasativasubsp.japonicaGN=P0046E05.18-1PE=4SV=1;tr|A0A0P0V7T1|A0A0P0V7T1_ORYSJOs01g0732100protein(Fragment)OS=Oryzasativasubsp.japonicaGN=Os01g0732100PE=4SV=1	2;2	2;2	2;2	;	2	2	2	2	2	2	2	2	2	1	1	2	1	1	1	1	2	2	2	2	2	1	1	2	1	1	1	1	2	2	2	2	2	1	1	2	1	1	1	1	23.9	23.9	23.9	8.3676
tr|A0A0P0V830|A0A0P0V830_ORYSJOs01g0740500proteinOS=Oryzasativasubsp.japonicaGN=Os01g0740500PE=4SV=1;tr|Q5JKV3|Q5JKV3_ORYSJOs01g0743300proteinOS=Oryzasativasubsp.japonicaGN=Os01g0743300PE=4SV=1	tr|A0A0P0V830|A0A0P0V830_ORYSJOs01g0740500proteinOS=Oryzasativasubsp.japonicaGN=Os01g0740500PE=4SV=1;tr|Q5JKV3|Q5JKV3_ORYSJOs01g0743300proteinOS=Oryzasativasubsp.japonicaGN=Os01g0743300PE=4SV=1	2;1	2;1	2;1	;	2	2	2	2	0	0	0	0	0	0	1	1	0	0	0	1	0	0	0	0	0	0	1	1	0	0	0	1	0	0	0	0	0	0	1	1	0	0	0	1	3.7	3.7	3.7	79.306
tr|A0A0P0VA72|A0A0P0VA72_ORYSJPectatelyase(Fragment)OS=Oryzasativasubsp.japonicaGN=Os01g0837100PE=3SV=1	tr|A0A0P0VA72|A0A0P0VA72_ORYSJPectatelyase(Fragment)OS=Oryzasativasubsp.japonicaGN=Os01g0837100PE=3SV=1	1	1	1		1	1	1	1	0	0	0	1	0	0	1	1	1	1	1	1	0	0	0	1	0	0	1	1	1	1	1	1	0	0	0	1	0	0	1	1	1	1	1	1	3.4	3.4	3.4	45.507
tr|A0A0P0VA82|A0A0P0VA82_ORYSJOs01g0844800protein(Fragment)OS=Oryzasativasubsp.japonicaGN=Os01g0844800PE=4SV=1;tr|Q0JHT2|Q0JHT2_ORYSJOs01g0844800proteinOS=Oryzasativasubsp.japonicaGN=Os01g0844800PE=2SV=1;tr|A0A0P0VA70|A0A0P0VA70_ORYSJOs01g0844800protein(Fragment)OS=Oryzasativasubsp.japonicaGN=Os01g0844800PE=4SV=1	tr|A0A0P0VA82|A0A0P0VA82_ORYSJOs01g0844800protein(Fragment)OS=Oryzasativasubsp.japonicaGN=Os01g0844800PE=4SV=1;tr|Q0JHT2|Q0JHT2_ORYSJOs01g0844800proteinOS=Oryzasativasubsp.japonicaGN=Os01g0844800PE=2SV=1;tr|A0A0P0VA70|A0A0P0VA70_ORYSJOs01g0844800protein(Fragment)OS=Oryzasativasubsp.japonicaGN=Os01g0844800PE=4SV=1	2;2;1	2;2;1	2;2;1	;;	3	2	2	2	1	2	2	0	1	0	0	0	0	0	1	0	1	2	2	0	1	0	0	0	0	0	1	0	1	2	2	0	1	0	0	0	0	0	1	0	2	2	2	112.46
tr|A0A0P0VAX3|A0A0P0VAX3_ORYSJOs01g0866600protein(Fragment)OS=Oryzasativasubsp.japonicaGN=Os01g0866600PE=3SV=1	tr|A0A0P0VAX3|A0A0P0VAX3_ORYSJOs01g0866600protein(Fragment)OS=Oryzasativasubsp.japonicaGN=Os01g0866600PE=3SV=1	2	2	2		1	2	2	2	2	2	2	2	1	2	2	2	2	2	1	1	2	2	2	2	1	2	2	2	2	2	1	1	2	2	2	2	1	2	2	2	2	2	1	1	28.8	28.8	28.8	7.7788
tr|A0A0P0VBP1|A0A0P0VBP1_ORYSJOs01g0895600proteinOS=Oryzasativasubsp.japonicaGN=Os01g0895600PE=3SV=1	tr|A0A0P0VBP1|A0A0P0VBP1_ORYSJOs01g0895600proteinOS=Oryzasativasubsp.japonicaGN=Os01g0895600PE=3SV=1	6	5	3		1	6	5	3	3	2	1	3	3	3	3	5	5	4	5	4	2	1	0	2	2	2	2	4	4	3	4	3	1	1	0	1	2	2	2	2	2	2	2	2	16.9	14.4	9.4	36.922
tr|A0A0P0VDP7|A0A0P0VDP7_ORYSJOs01g0977400protein(Fragment)OS=Oryzasativasubsp.japonicaGN=Os01g0977400PE=4SV=1	tr|A0A0P0VDP7|A0A0P0VDP7_ORYSJOs01g0977400protein(Fragment)OS=Oryzasativasubsp.japonicaGN=Os01g0977400PE=4SV=1	1	1	1		1	1	1	1	1	1	1	0	1	0	1	1	1	1	1	0	1	1	1	0	1	0	1	1	1	1	1	0	1	1	1	0	1	0	1	1	1	1	1	0	1.2	1.2	1.2	82.205
tr|A0A0P0VEA4|A0A0P0VEA4_ORYSJOs02g0131100protein(Fragment)OS=Oryzasativasubsp.japonicaGN=Os02g0131100PE=4SV=1	tr|A0A0P0VEA4|A0A0P0VEA4_ORYSJOs02g0131100protein(Fragment)OS=Oryzasativasubsp.japonicaGN=Os02g0131100PE=4SV=1	3	3	3		1	3	3	3	3	3	3	2	3	3	2	3	2	3	3	3	3	3	3	2	3	3	2	3	2	3	3	3	3	3	3	2	3	3	2	3	2	3	3	3	8.2	8.2	8.2	54.42
tr|A0A0P0VEB3|A0A0P0VEB3_ORYSJOs02g0131700proteinOS=Oryzasativasubsp.japonicaGN=Os02g0131700PE=4SV=1	tr|A0A0P0VEB3|A0A0P0VEB3_ORYSJOs02g0131700proteinOS=Oryzasativasubsp.japonicaGN=Os02g0131700PE=4SV=1	3	3	3		1	3	3	3	3	2	3	3	2	2	2	3	3	3	3	3	3	2	3	3	2	2	2	3	3	3	3	3	3	2	3	3	2	2	2	3	3	3	3	3	7.4	7.4	7.4	49.261
tr|A0A0P0VEE1|A0A0P0VEE1_ORYSJOs02g0125200protein(Fragment)OS=Oryzasativasubsp.japonicaGN=Os02g0125200PE=4SV=1;tr|Q6ZJ55|Q6ZJ55_ORYSJAT-hookmotifnuclearlocalizedprotein1OS=Oryzasativasubsp.japonicaGN=Os08g0118000PE=2SV=1	tr|A0A0P0VEE1|A0A0P0VEE1_ORYSJOs02g0125200protein(Fragment)OS=Oryzasativasubsp.japonicaGN=Os02g0125200PE=4SV=1;tr|Q6ZJ55|Q6ZJ55_ORYSJAT-hookmotifnuclearlocalizedprotein1OS=Oryzasativasubsp.japonicaGN=Os08g0118000PE=2SV=1	2;1	2;1	2;1	;	2	2	2	2	2	2	2	1	1	1	1	1	1	2	1	1	2	2	2	1	1	1	1	1	1	2	1	1	2	2	2	1	1	1	1	1	1	2	1	1	6.5	6.5	6.5	39.221
tr|A0A0P0VEI2|A0A0P0VEI2_ORYSJOs02g0139600protein(Fragment)OS=Oryzasativasubsp.japonicaGN=Os02g0139600PE=4SV=1	tr|A0A0P0VEI2|A0A0P0VEI2_ORYSJOs02g0139600protein(Fragment)OS=Oryzasativasubsp.japonicaGN=Os02g0139600PE=4SV=1	4	4	4		1	4	4	4	2	2	3	2	3	4	3	2	4	2	3	3	2	2	3	2	3	4	3	2	4	2	3	3	2	2	3	2	3	4	3	2	4	2	3	3	23	23	23	24.677
tr|A0A0P0VEM7|A0A0P0VEM7_ORYSJOs02g0139600proteinOS=Oryzasativasubsp.japonicaGN=Os02g0139600PE=4SV=1	tr|A0A0P0VEM7|A0A0P0VEM7_ORYSJOs02g0139600proteinOS=Oryzasativasubsp.japonicaGN=Os02g0139600PE=4SV=1	5	3	3		1	5	3	3	4	4	3	4	5	4	4	4	4	4	4	4	2	2	1	2	3	2	2	2	2	3	2	2	2	2	1	2	3	2	2	2	2	3	2	2	14.4	9.1	9.1	37.716
tr|A0A0P0VFH4|A0A0P0VFH4_ORYSJOs02g0181800protein(Fragment)OS=Oryzasativasubsp.japonicaGN=Os02g0181800PE=4SV=1;tr|A0A0P0WDT0|A0A0P0WDT0_ORYSJOs04g0577000proteinOS=Oryzasativasubsp.japonicaGN=Os04g0577000PE=4SV=1;tr|A0A0P0WDV8|A0A0P0WDV8_ORYSJOs04g0577000proteinOS=Oryzasativasubsp.japonicaGN=Os04g0577000PE=4SV=1	tr|A0A0P0VFH4|A0A0P0VFH4_ORYSJOs02g0181800protein(Fragment)OS=Oryzasativasubsp.japonicaGN=Os02g0181800PE=4SV=1	3;1;1	3;1;1	3;1;1		3	3	3	3	3	3	3	3	3	2	2	3	2	3	3	3	3	3	3	3	3	2	2	3	2	3	3	3	3	3	3	3	3	2	2	3	2	3	3	3	10.5	10.5	10.5	36.076
tr|A0A0P0VFL2|A0A0P0VFL2_ORYSJOs02g0179300protein(Fragment)OS=Oryzasativasubsp.japonicaGN=Os02g0179300PE=4SV=1;tr|Q6ETL3|Q6ETL3_ORYSJOs02g0179300proteinOS=Oryzasativasubsp.japonicaGN=Os02g0179300PE=4SV=1	tr|A0A0P0VFL2|A0A0P0VFL2_ORYSJOs02g0179300protein(Fragment)OS=Oryzasativasubsp.japonicaGN=Os02g0179300PE=4SV=1;tr|Q6ETL3|Q6ETL3_ORYSJOs02g0179300proteinOS=Oryzasativasubsp.japonicaGN=Os02g0179300PE=4SV=1	3;3	2;2	2;2	;	2	3	2	2	3	2	3	2	2	2	2	2	2	2	2	2	2	2	2	2	2	2	2	2	2	2	2	2	2	2	2	2	2	2	2	2	2	2	2	2	12	9.3	9.3	32.258
tr|A0A0P0VFU8|A0A0P0VFU8_ORYSJOs02g0186700protein(Fragment)OS=Oryzasativasubsp.japonicaGN=Os02g0186700PE=4SV=1	tr|A0A0P0VFU8|A0A0P0VFU8_ORYSJOs02g0186700protein(Fragment)OS=Oryzasativasubsp.japonicaGN=Os02g0186700PE=4SV=1	1	1	1		1	1	1	1	0	1	1	0	1	0	0	0	1	1	1	1	0	1	1	0	1	0	0	0	1	1	1	1	0	1	1	0	1	0	0	0	1	1	1	1	4.1	4.1	4.1	24.446
tr|A0A0P0VFY4|A0A0P0VFY4_ORYSJOs02g0195500proteinOS=Oryzasativasubsp.japonicaGN=Os02g0195500PE=4SV=1;tr|A0A0P0VFX7|A0A0P0VFX7_ORYSJOs02g0195500protein(Fragment)OS=Oryzasativasubsp.japonicaGN=Os02g0195500PE=4SV=1;tr|Q6H7P9|Q6H7P9_ORYSJOs02g0195500proteinOS=Oryzasativasubsp.japonicaGN=Os02g0195500PE=4SV=1	tr|A0A0P0VFY4|A0A0P0VFY4_ORYSJOs02g0195500proteinOS=Oryzasativasubsp.japonicaGN=Os02g0195500PE=4SV=1;tr|A0A0P0VFX7|A0A0P0VFX7_ORYSJOs02g0195500protein(Fragment)OS=Oryzasativasubsp.japonicaGN=Os02g0195500PE=4SV=1;tr|Q6H7P9|Q6H7P9_ORYSJOs02g0195500proteinOS=Oryzasativasubsp.japonicaGN=Os02g0195500PE=4SV=1	2;2;2	2;2;2	2;2;2	;;	3	2	2	2	1	0	1	1	0	1	2	2	2	2	2	2	1	0	1	1	0	1	2	2	2	2	2	2	1	0	1	1	0	1	2	2	2	2	2	2	3.7	3.7	3.7	61.883
tr|A0A0P0VG07|A0A0P0VG07_ORYSJOs02g0198300protein(Fragment)OS=Oryzasativasubsp.japonicaGN=Os02g0198300PE=4SV=1;tr|Q6H738|Q6H738_ORYSJOs02g0198300proteinOS=Oryzasativasubsp.japonicaGN=P0026H03.16-1PE=2SV=1	tr|A0A0P0VG07|A0A0P0VG07_ORYSJOs02g0198300protein(Fragment)OS=Oryzasativasubsp.japonicaGN=Os02g0198300PE=4SV=1;tr|Q6H738|Q6H738_ORYSJOs02g0198300proteinOS=Oryzasativasubsp.japonicaGN=P0026H03.16-1PE=2SV=1	2;2	2;2	2;2	;	2	2	2	2	2	1	1	1	0	1	1	1	2	2	1	2	2	1	1	1	0	1	1	1	2	2	1	2	2	1	1	1	0	1	1	1	2	2	1	2	7.6	7.6	7.6	33.368
tr|Q6H8D7|Q6H8D7_ORYSJOs02g0208900proteinOS=Oryzasativasubsp.japonicaGN=OJ1006_A02.21-2PE=4SV=1;tr|A0A0P0VGB7|A0A0P0VGB7_ORYSJOs02g0208900protein(Fragment)OS=Oryzasativasubsp.japonicaGN=Os02g0208900PE=4SV=1;tr|Q6H8D8|Q6H8D8_ORYSJOs02g0208900proteinOS=Oryzasativasubsp.japonicaGN=OJ1006_A02.21-1PE=2SV=1	tr|Q6H8D7|Q6H8D7_ORYSJOs02g0208900proteinOS=Oryzasativasubsp.japonicaGN=OJ1006_A02.21-2PE=4SV=1;tr|A0A0P0VGB7|A0A0P0VGB7_ORYSJOs02g0208900protein(Fragment)OS=Oryzasativasubsp.japonicaGN=Os02g0208900PE=4SV=1;tr|Q6H8D8|Q6H8D8_ORYSJOs02g0208900proteinOS=Oryzasativasubsp.japonicaGN=OJ1006_A02.21-1PE=2SV=1	6;6;6	6;6;6	6;6;6	;;	3	6	6	6	6	6	6	5	5	6	5	3	3	4	4	2	6	6	6	5	5	6	5	3	3	4	4	2	6	6	6	5	5	6	5	3	3	4	4	2	14.9	14.9	14.9	59.364
tr|A0A0P0VGV8|A0A0P0VGV8_ORYSJOs02g0226801protein(Fragment)OS=Oryzasativasubsp.japonicaGN=Os02g0226801PE=4SV=1	tr|A0A0P0VGV8|A0A0P0VGV8_ORYSJOs02g0226801protein(Fragment)OS=Oryzasativasubsp.japonicaGN=Os02g0226801PE=4SV=1	2	2	2		1	2	2	2	1	2	2	2	2	2	2	2	2	2	2	2	1	2	2	2	2	2	2	2	2	2	2	2	1	2	2	2	2	2	2	2	2	2	2	2	13.8	13.8	13.8	22.423
tr|A0A0P0VGY4|A0A0P0VGY4_ORYSJOs02g0245000protein(Fragment)OS=Oryzasativasubsp.japonicaGN=Os02g0245000PE=4SV=1;tr|Q6EUD5|Q6EUD5_ORYSJOs02g0245000proteinOS=Oryzasativasubsp.japonicaGN=Os02g0245000PE=4SV=1	tr|A0A0P0VGY4|A0A0P0VGY4_ORYSJOs02g0245000protein(Fragment)OS=Oryzasativasubsp.japonicaGN=Os02g0245000PE=4SV=1;tr|Q6EUD5|Q6EUD5_ORYSJOs02g0245000proteinOS=Oryzasativasubsp.japonicaGN=Os02g0245000PE=4SV=1	5;5	5;5	5;5	;	2	5	5	5	3	4	4	3	3	3	2	5	3	3	5	4	3	4	4	3	3	3	2	5	3	3	5	4	3	4	4	3	3	3	2	5	3	3	5	4	7.6	7.6	7.6	81.022
tr|Q6K8B8|Q6K8B8_ORYSJ40SribosomalproteinS3aOS=Oryzasativasubsp.japonicaGN=Os02g0287000PE=3SV=1;tr|A0A0P0VHP9|A0A0P0VHP9_ORYSJOs02g0287000protein(Fragment)OS=Oryzasativasubsp.japonicaGN=Os02g0287000PE=3SV=1	tr|Q6K8B8|Q6K8B8_ORYSJ40SribosomalproteinS3aOS=Oryzasativasubsp.japonicaGN=Os02g0287000PE=3SV=1;tr|A0A0P0VHP9|A0A0P0VHP9_ORYSJOs02g0287000protein(Fragment)OS=Oryzasativasubsp.japonicaGN=Os02g0287000PE=3SV=1	12;12	5;5	3;3	;	2	12	5	3	9	8	6	8	8	7	9	7	10	6	9	10	4	2	1	2	1	2	3	3	3	3	4	4	2	1	0	1	1	1	2	2	2	2	3	3	43.3	17.6	11.1	29.759
tr|A0A0P0VI36|A0A0P0VI36_ORYSJOs02g0306401proteinOS=Oryzasativasubsp.japonicaGN=Os02g0306401PE=4SV=1	tr|A0A0P0VI36|A0A0P0VI36_ORYSJOs02g0306401proteinOS=Oryzasativasubsp.japonicaGN=Os02g0306401PE=4SV=1	2	2	2		1	2	2	2	0	0	0	0	0	0	2	1	1	1	1	1	0	0	0	0	0	0	2	1	1	1	1	1	0	0	0	0	0	0	2	1	1	1	1	1	6.3	6.3	6.3	53.821
tr|A0A0P0VIA6|A0A0P0VIA6_ORYSJOs02g0325100protein(Fragment)OS=Oryzasativasubsp.japonicaGN=Os02g0325100PE=3SV=1;tr|Q6Z875|Q6Z875_ORYSJOs02g0325100proteinOS=Oryzasativasubsp.japonicaGN=Os02g0325100PE=2SV=1;tr|Q5Z9Q8|Q5Z9Q8_ORYSJOs06g0714500proteinOS=Oryzasativasubsp.japonicaGN=Os06g0714500PE=2SV=1	tr|A0A0P0VIA6|A0A0P0VIA6_ORYSJOs02g0325100protein(Fragment)OS=Oryzasativasubsp.japonicaGN=Os02g0325100PE=3SV=1;tr|Q6Z875|Q6Z875_ORYSJOs02g0325100proteinOS=Oryzasativasubsp.japonicaGN=Os02g0325100PE=2SV=1	10;10;1	9;9;0	9;9;0	;	3	10	9	9	8	8	10	10	10	7	8	7	6	9	7	7	7	7	9	9	9	6	7	6	5	8	6	6	7	7	9	9	9	6	7	6	5	8	6	6	34.1	30.7	30.7	39.372
tr|A0A0P0VIQ7|A0A0P0VIQ7_ORYSJOs02g0462900proteinOS=Oryzasativasubsp.japonicaGN=Os02g0462900PE=4SV=1	tr|A0A0P0VIQ7|A0A0P0VIQ7_ORYSJOs02g0462900proteinOS=Oryzasativasubsp.japonicaGN=Os02g0462900PE=4SV=1	2	2	2		1	2	2	2	2	2	2	2	1	1	2	2	2	2	2	2	2	2	2	2	1	1	2	2	2	2	2	2	2	2	2	2	1	1	2	2	2	2	2	2	26	26	26	8.4635
tr|A0A0P0VL75|A0A0P0VL75_ORYSJOs02g0596500protein(Fragment)OS=Oryzasativasubsp.japonicaGN=Os02g0596500PE=4SV=1	tr|A0A0P0VL75|A0A0P0VL75_ORYSJOs02g0596500protein(Fragment)OS=Oryzasativasubsp.japonicaGN=Os02g0596500PE=4SV=1	2	2	2		1	2	2	2	2	2	2	2	2	2	2	2	2	2	2	2	2	2	2	2	2	2	2	2	2	2	2	2	2	2	2	2	2	2	2	2	2	2	2	2	7.3	7.3	7.3	26.003
tr|A0A0P0VLJ4|A0A0P0VLJ4_ORYSJGrpEproteinhomolog(Fragment)OS=Oryzasativasubsp.japonicaGN=Os02g0612000PE=3SV=1	tr|A0A0P0VLJ4|A0A0P0VLJ4_ORYSJGrpEproteinhomolog(Fragment)OS=Oryzasativasubsp.japonicaGN=Os02g0612000PE=3SV=1	2	2	2		1	2	2	2	2	1	1	1	0	1	1	0	1	1	0	0	2	1	1	1	0	1	1	0	1	1	0	0	2	1	1	1	0	1	1	0	1	1	0	0	7.5	7.5	7.5	32.741
tr|A0A0P0VLQ3|A0A0P0VLQ3_ORYSJOs02g0606100protein(Fragment)OS=Oryzasativasubsp.japonicaGN=Os02g0606100PE=4SV=1	tr|A0A0P0VLQ3|A0A0P0VLQ3_ORYSJOs02g0606100protein(Fragment)OS=Oryzasativasubsp.japonicaGN=Os02g0606100PE=4SV=1	1	1	1		1	1	1	1	0	1	1	1	1	0	1	1	1	0	1	0	0	1	1	1	1	0	1	1	1	0	1	0	0	1	1	1	1	0	1	1	1	0	1	0	12.2	12.2	12.2	12.209
tr|A0A0P0VLT9|A0A0P0VLT9_ORYSJOs02g0625500protein(Fragment)OS=Oryzasativasubsp.japonicaGN=Os02g0625500PE=4SV=1;tr|Q0DZE5|Q0DZE5_ORYSJOs02g0625500protein(Fragment)OS=Oryzasativasubsp.japonicaGN=Os02g0625500PE=4SV=1	tr|A0A0P0VLT9|A0A0P0VLT9_ORYSJOs02g0625500protein(Fragment)OS=Oryzasativasubsp.japonicaGN=Os02g0625500PE=4SV=1;tr|Q0DZE5|Q0DZE5_ORYSJOs02g0625500protein(Fragment)OS=Oryzasativasubsp.japonicaGN=Os02g0625500PE=4SV=1	20;20	20;20	17;17	;	2	20	20	17	16	17	18	18	18	17	18	19	19	18	17	17	16	17	18	18	18	17	18	19	19	18	17	17	13	15	16	16	16	15	15	16	16	15	14	14	75.4	75.4	68.9	35.394
tr|A0A0P0VM79|A0A0P0VM79_ORYSJOs02g0641000proteinOS=Oryzasativasubsp.japonicaGN=Os02g0641000PE=4SV=1	tr|A0A0P0VM79|A0A0P0VM79_ORYSJOs02g0641000proteinOS=Oryzasativasubsp.japonicaGN=Os02g0641000PE=4SV=1	2	1	1		1	2	1	1	0	2	2	0	1	0	1	2	2	2	2	2	0	1	1	0	0	0	1	1	1	1	1	1	0	1	1	0	0	0	1	1	1	1	1	1	13	8.4	8.4	16.842
tr|A0A0P0VMT8|A0A0P0VMT8_ORYSJOs02g0669000protein(Fragment)OS=Oryzasativasubsp.japonicaGN=Os02g0669000PE=4SV=1	tr|A0A0P0VMT8|A0A0P0VMT8_ORYSJOs02g0669000protein(Fragment)OS=Oryzasativasubsp.japonicaGN=Os02g0669000PE=4SV=1	2	2	2		1	2	2	2	1	1	1	1	1	0	0	0	0	0	0	0	1	1	1	1	1	0	0	0	0	0	0	0	1	1	1	1	1	0	0	0	0	0	0	0	4.3	4.3	4.3	39.978
tr|A0A0P0VPQ5|A0A0P0VPQ5_ORYSJOs02g0752000protein(Fragment)OS=Oryzasativasubsp.japonicaGN=Os02g0752000PE=4SV=1;tr|Q6Z8I8|Q6Z8I8_ORYSJOs02g0752000proteinOS=Oryzasativasubsp.japonicaGN=Os02g0752000PE=4SV=1	tr|A0A0P0VPQ5|A0A0P0VPQ5_ORYSJOs02g0752000protein(Fragment)OS=Oryzasativasubsp.japonicaGN=Os02g0752000PE=4SV=1;tr|Q6Z8I8|Q6Z8I8_ORYSJOs02g0752000proteinOS=Oryzasativasubsp.japonicaGN=Os02g0752000PE=4SV=1	4;4	4;4	4;4	;	2	4	4	4	4	4	3	3	3	3	4	3	3	3	4	3	4	4	3	3	3	3	4	3	3	3	4	3	4	4	3	3	3	3	4	3	3	3	4	3	14.1	14.1	14.1	38.584
tr|A0A0P0VQ78|A0A0P0VQ78_ORYSJOs02g0779200protein(Fragment)OS=Oryzasativasubsp.japonicaGN=Os02g0779200PE=4SV=1;tr|Q6K7G5|Q6K7G5_ORYSJOs02g0779200proteinOS=Oryzasativasubsp.japonicaGN=Os02g0779200PE=4SV=1	tr|A0A0P0VQ78|A0A0P0VQ78_ORYSJOs02g0779200protein(Fragment)OS=Oryzasativasubsp.japonicaGN=Os02g0779200PE=4SV=1;tr|Q6K7G5|Q6K7G5_ORYSJOs02g0779200proteinOS=Oryzasativasubsp.japonicaGN=Os02g0779200PE=4SV=1	8;8	8;8	8;8	;	2	8	8	8	5	7	7	6	7	6	7	7	6	8	7	6	5	7	7	6	7	6	7	7	6	8	7	6	5	7	7	6	7	6	7	7	6	8	7	6	16.7	16.7	16.7	79.874
tr|A0A0P0VQF5|A0A0P0VQF5_ORYSJOs02g0782200protein(Fragment)OS=Oryzasativasubsp.japonicaGN=Os02g0782200PE=4SV=1;tr|A0A0P0VQD2|A0A0P0VQD2_ORYSJOs02g0782200protein(Fragment)OS=Oryzasativasubsp.japonicaGN=Os02g0782200PE=4SV=1;tr|Q6K7F1|Q6K7F1_ORYSJOs02g0782200proteinOS=Oryzasativasubsp.japonicaGN=Os02g0782200PE=4SV=1;tr|A0A0P0W2Q3|A0A0P0W2Q3_ORYSJOs03g0736000proteinOS=Oryzasativasubsp.japonicaGN=Os03…	tr|A0A0P0VQF5|A0A0P0VQF5_ORYSJOs02g0782200protein(Fragment)OS=Oryzasativasubsp.japonicaGN=Os02g0782200PE=4SV=1;tr|A0A0P0VQD2|A0A0P0VQD2_ORYSJOs02g0782200protein(Fragment)OS=Oryzasativasubsp.japonicaGN=Os02g0782200PE=4SV=1;tr|Q6K7F1|Q6K7F1_ORYSJOs02g0782200proteinOS=Oryzasativasubsp.japonicaGN=Os02g0782200PE=4SV=1;tr|A0A0P0W2Q3|A0A0P0W2Q3_ORYSJOs03g0736000proteinOS=Oryzasativasubsp.japonicaGN=Os03…	3;3;3;2;2	3;3;3;2;2	3;3;3;2;2	;;;;	5	3	3	3	2	2	2	3	3	3	3	2	2	2	2	2	2	2	2	3	3	3	3	2	2	2	2	2	2	2	2	3	3	3	3	2	2	2	2	2	8.6	8.6	8.6	51.796
tr|A0A0P0VQE6|A0A0P0VQE6_ORYSJOs02g0786400proteinOS=Oryzasativasubsp.japonicaGN=Os02g0786400PE=3SV=1	tr|A0A0P0VQE6|A0A0P0VQE6_ORYSJOs02g0786400proteinOS=Oryzasativasubsp.japonicaGN=Os02g0786400PE=3SV=1	1	1	1		1	1	1	1	1	1	0	1	1	0	1	1	0	1	0	0	1	1	0	1	1	0	1	1	0	1	0	0	1	1	0	1	1	0	1	1	0	1	0	0	3.4	3.4	3.4	46.006
tr|A0A0P0VQT9|A0A0P0VQT9_ORYSJOs02g0793700protein(Fragment)OS=Oryzasativasubsp.japonicaGN=Os02g0793700PE=4SV=1;tr|Q6K680|Q6K680_ORYSJCytochromeb5domain-containingprotein-likeOS=Oryzasativasubsp.japonicaGN=Os02g0793700PE=2SV=1	tr|A0A0P0VQT9|A0A0P0VQT9_ORYSJOs02g0793700protein(Fragment)OS=Oryzasativasubsp.japonicaGN=Os02g0793700PE=4SV=1;tr|Q6K680|Q6K680_ORYSJCytochromeb5domain-containingprotein-likeOS=Oryzasativasubsp.japonicaGN=Os02g0793700PE=2SV=1	6;6	6;6	6;6	;	2	6	6	6	6	6	6	6	6	6	6	6	6	6	6	6	6	6	6	6	6	6	6	6	6	6	6	6	6	6	6	6	6	6	6	6	6	6	6	6	74.3	74.3	74.3	10.697
tr|Q6Z8Y5|Q6Z8Y5_ORYSJRibosomalproteinL37OS=Oryzasativasubsp.japonicaGN=Os02g0111700PE=2SV=1;tr|Q0J889|Q0J889_ORYSJRibosomalproteinL37OS=Oryzasativasubsp.japonicaGN=Os08g0128500PE=3SV=2;tr|A0A0P0VR59|A0A0P0VR59_ORYSJOs02g0815000proteinOS=Oryzasativasubsp.japonicaGN=Os02g0815000PE=3SV=1	tr|Q6Z8Y5|Q6Z8Y5_ORYSJRibosomalproteinL37OS=Oryzasativasubsp.japonicaGN=Os02g0111700PE=2SV=1;tr|Q0J889|Q0J889_ORYSJRibosomalproteinL37OS=Oryzasativasubsp.japonicaGN=Os08g0128500PE=3SV=2;tr|A0A0P0VR59|A0A0P0VR59_ORYSJOs02g0815000proteinOS=Oryzasativasubsp.japonicaGN=Os02g0815000PE=3SV=1	1;1;1	1;1;1	1;1;1	;;	3	1	1	1	1	1	1	1	1	1	1	1	1	1	1	1	1	1	1	1	1	1	1	1	1	1	1	1	1	1	1	1	1	1	1	1	1	1	1	1	12.8	12.8	12.8	10.794
tr|A0A0P0VRF4|A0A0P0VRF4_ORYSJUbiquitincarboxyl-terminalhydrolase(Fragment)OS=Oryzasativasubsp.japonicaGN=Os02g0822200PE=3SV=1;tr|Q6K6Z5|Q6K6Z5_ORYSJUbiquitincarboxyl-terminalhydrolaseOS=Oryzasativasubsp.japonicaGN=P0474F11.34-1PE=2SV=1	tr|A0A0P0VRF4|A0A0P0VRF4_ORYSJUbiquitincarboxyl-terminalhydrolase(Fragment)OS=Oryzasativasubsp.japonicaGN=Os02g0822200PE=3SV=1;tr|Q6K6Z5|Q6K6Z5_ORYSJUbiquitincarboxyl-terminalhydrolaseOS=Oryzasativasubsp.japonicaGN=P0474F11.34-1PE=2SV=1	1;1	1;1	1;1	;	2	1	1	1	1	1	1	1	1	1	1	1	1	1	1	1	1	1	1	1	1	1	1	1	1	1	1	1	1	1	1	1	1	1	1	1	1	1	1	1	3.4	3.4	3.4	36.625
tr|A0A0P0VRQ0|A0A0P0VRQ0_ORYSJOs02g0822300proteinOS=Oryzasativasubsp.japonicaGN=Os02g0822300PE=4SV=1;tr|A0A0P0V3L2|A0A0P0V3L2_ORYSJOs01g0533450protein(Fragment)OS=Oryzasativasubsp.japonicaGN=Os01g0533450PE=4SV=1	tr|A0A0P0VRQ0|A0A0P0VRQ0_ORYSJOs02g0822300proteinOS=Oryzasativasubsp.japonicaGN=Os02g0822300PE=4SV=1	11;1	11;1	11;1		2	11	11	11	10	10	11	11	10	10	9	8	9	9	9	10	10	10	11	11	10	10	9	8	9	9	9	10	10	10	11	11	10	10	9	8	9	9	9	10	38.4	38.4	38.4	37.69
tr|A0A0P0VRW1|A0A0P0VRW1_ORYSJOs03g0101600protein(Fragment)OS=Oryzasativasubsp.japonicaGN=Os03g0101600PE=4SV=1	tr|A0A0P0VRW1|A0A0P0VRW1_ORYSJOs03g0101600protein(Fragment)OS=Oryzasativasubsp.japonicaGN=Os03g0101600PE=4SV=1	3	3	3		1	3	3	3	2	2	2	2	2	2	3	2	2	3	3	3	2	2	2	2	2	2	3	2	2	3	3	3	2	2	2	2	2	2	3	2	2	3	3	3	11.9	11.9	11.9	36.513
tr|A0A0P0VS15|A0A0P0VS15_ORYSJNascentpolypeptide-associatedcomplexsubunitbeta(Fragment)OS=Oryzasativasubsp.japonicaGN=Os03g0109600PE=3SV=1;tr|Q84VF8|Q84VF8_ORYSJNascentpolypeptide-associatedcomplexsubunitbetaOS=Oryzasativasubsp.japonicaGN=LOC_Os03g01910PE=2SV=1;tr|A0A0P0VSA9|A0A0P0VSA9_ORYSJNascentpolypeptide-associatedcomplexsubunitbeta(Fragment)OS=Oryzasativasubsp.japonicaGN=Os03g0109600PE=3SV=1	tr|A0A0P0VS15|A0A0P0VS15_ORYSJNascentpolypeptide-associatedcomplexsubunitbeta(Fragment)OS=Oryzasativasubsp.japonicaGN=Os03g0109600PE=3SV=1;tr|Q84VF8|Q84VF8_ORYSJNascentpolypeptide-associatedcomplexsubunitbetaOS=Oryzasativasubsp.japonicaGN=LOC_Os03g01910PE=2SV=1;tr|A0A0P0VSA9|A0A0P0VSA9_ORYSJNascentpolypeptide-associatedcomplexsubunitbeta(Fragment)OS=Oryzasativasubsp.japonicaGN=Os03g0109600PE=3SV=1	6;6;3	6;6;3	3;3;2	;;	3	6	6	3	4	3	5	3	5	4	6	6	5	6	5	3	4	3	5	3	5	4	6	6	5	6	5	3	2	1	2	2	2	2	3	3	2	3	2	2	50.3	50.3	32.2	16.349
tr|A0A0P0VSD0|A0A0P0VSD0_ORYSJPeroxidase(Fragment)OS=Oryzasativasubsp.japonicaGN=Os03g0121200PE=3SV=1;tr|Q10SI9|Q10SI9_ORYSJPeroxidaseOS=Oryzasativasubsp.japonicaGN=Os03g0121200PE=2SV=1	tr|A0A0P0VSD0|A0A0P0VSD0_ORYSJPeroxidase(Fragment)OS=Oryzasativasubsp.japonicaGN=Os03g0121200PE=3SV=1;tr|Q10SI9|Q10SI9_ORYSJPeroxidaseOS=Oryzasativasubsp.japonicaGN=Os03g0121200PE=2SV=1	3;3	2;2	2;2	;	2	3	2	2	3	3	3	2	3	3	1	2	1	2	3	3	2	2	2	1	2	2	0	1	0	1	2	2	2	2	2	1	2	2	0	1	0	1	2	2	14.3	11.2	11.2	29.521
tr|A0A0P0VSV2|A0A0P0VSV2_ORYSJOs03g0141000proteinOS=Oryzasativasubsp.japonicaGN=Os03g0141000PE=4SV=1	tr|A0A0P0VSV2|A0A0P0VSV2_ORYSJOs03g0141000proteinOS=Oryzasativasubsp.japonicaGN=Os03g0141000PE=4SV=1	6	6	6		1	6	6	6	4	5	5	5	6	4	5	4	5	4	5	4	4	5	5	5	6	4	5	4	5	4	5	4	4	5	5	5	6	4	5	4	5	4	5	4	45	45	45	9.2107
tr|A0A0P0VT94|A0A0P0VT94_ORYSJOs03g0158500protein(Fragment)OS=Oryzasativasubsp.japonicaGN=Os03g0158500PE=4SV=1;tr|A0A0P0VTA0|A0A0P0VTA0_ORYSJOs03g0158500protein(Fragment)OS=Oryzasativasubsp.japonicaGN=Os03g0158500PE=4SV=1;tr|Q10RI4|Q10RI4_ORYSJOs03g0158500proteinOS=Oryzasativasubsp.japonicaGN=LOC_Os03g06240PE=4SV=1;tr|A0A0P0VT81|A0A0P0VT81_ORYSJOs03g0158500protein(Fragment)OS=Oryzasativasubsp.jap…	tr|A0A0P0VT94|A0A0P0VT94_ORYSJOs03g0158500protein(Fragment)OS=Oryzasativasubsp.japonicaGN=Os03g0158500PE=4SV=1;tr|A0A0P0VTA0|A0A0P0VTA0_ORYSJOs03g0158500protein(Fragment)OS=Oryzasativasubsp.japonicaGN=Os03g0158500PE=4SV=1;tr|Q10RI4|Q10RI4_ORYSJOs03g0158500proteinOS=Oryzasativasubsp.japonicaGN=LOC_Os03g06240PE=4SV=1;tr|A0A0P0VT81|A0A0P0VT81_ORYSJOs03g0158500protein(Fragment)OS=Oryzasativasubsp.jap…	8;8;8;5;1;1;1	8;8;8;5;1;1;1	7;7;7;4;0;0;0	;;;	7	8	8	7	7	6	8	7	8	7	5	5	6	5	5	3	7	6	8	7	8	7	5	5	6	5	5	3	6	5	7	6	7	6	4	4	5	5	5	3	24.8	24.8	21.1	48.061
tr|A0A0P0VTD1|A0A0P0VTD1_ORYSJOs03g0161302protein(Fragment)OS=Oryzasativasubsp.japonicaGN=Os03g0161302PE=4SV=1	tr|A0A0P0VTD1|A0A0P0VTD1_ORYSJOs03g0161302protein(Fragment)OS=Oryzasativasubsp.japonicaGN=Os03g0161302PE=4SV=1	1	1	1		1	1	1	1	1	1	1	1	1	1	1	1	1	1	1	1	1	1	1	1	1	1	1	1	1	1	1	1	1	1	1	1	1	1	1	1	1	1	1	1	2.4	2.4	2.4	37.772
tr|A0A0P0VTH4|A0A0P0VTH4_ORYSJOs03g0165200proteinOS=Oryzasativasubsp.japonicaGN=Os03g0165200PE=4SV=1	tr|A0A0P0VTH4|A0A0P0VTH4_ORYSJOs03g0165200proteinOS=Oryzasativasubsp.japonicaGN=Os03g0165200PE=4SV=1	1	1	1		1	1	1	1	1	1	1	1	1	0	1	1	1	1	1	1	1	1	1	1	1	0	1	1	1	1	1	1	1	1	1	1	1	0	1	1	1	1	1	1	2.9	2.9	2.9	52.704
tr|A0A0P0VTN6|A0A0P0VTN6_ORYSJCysteineproteinaseinhibitorOS=Oryzasativasubsp.japonicaGN=Os03g0172850PE=3SV=1	tr|A0A0P0VTN6|A0A0P0VTN6_ORYSJCysteineproteinaseinhibitorOS=Oryzasativasubsp.japonicaGN=Os03g0172850PE=3SV=1	2	2	2		1	2	2	2	1	2	2	0	1	0	1	1	1	0	1	0	1	2	2	0	1	0	1	1	1	0	1	0	1	2	2	0	1	0	1	1	1	0	1	0	14.1	14.1	14.1	18.795
tr|A0A0P0VUC6|A0A0P0VUC6_ORYSJOs03g0194900proteinOS=Oryzasativasubsp.japonicaGN=Os03g0194900PE=4SV=1;tr|Q8H7W7|Q8H7W7_ORYSJMembraneprotein,putative,expressedOS=Oryzasativasubsp.japonicaGN=LOC_Os03g09900PE=2SV=1	tr|A0A0P0VUC6|A0A0P0VUC6_ORYSJOs03g0194900proteinOS=Oryzasativasubsp.japonicaGN=Os03g0194900PE=4SV=1;tr|Q8H7W7|Q8H7W7_ORYSJMembraneprotein,putative,expressedOS=Oryzasativasubsp.japonicaGN=LOC_Os03g09900PE=2SV=1	1;1	1;1	1;1	;	2	1	1	1	1	1	1	1	1	1	1	1	1	1	1	1	1	1	1	1	1	1	1	1	1	1	1	1	1	1	1	1	1	1	1	1	1	1	1	1	7.7	7.7	7.7	21.734
tr|A0A0P0VUL0|A0A0P0VUL0_ORYSJOs03g0210600protein(Fragment)OS=Oryzasativasubsp.japonicaGN=Os03g0210600PE=4SV=1	tr|A0A0P0VUL0|A0A0P0VUL0_ORYSJOs03g0210600protein(Fragment)OS=Oryzasativasubsp.japonicaGN=Os03g0210600PE=4SV=1	5	5	5		1	5	5	5	4	3	3	4	4	3	4	3	3	3	2	3	4	3	3	4	4	3	4	3	3	3	2	3	4	3	3	4	4	3	4	3	3	3	2	3	18.3	18.3	18.3	31.758
tr|Q0J2F7|Q0J2F7_ORYSJOs09g0347500protein(Fragment)OS=Oryzasativasubsp.japonicaGN=Os09g0347500PE=3SV=1;tr|A0A0P0VUM8|A0A0P0VUM8_ORYSJOs03g0213100protein(Fragment)OS=Oryzasativasubsp.japonicaGN=Os03g0213100PE=3SV=1;tr|Q6ES11|Q6ES11_ORYSJOs09g0347700proteinOS=Oryzasativasubsp.japonicaGN=Os09g0347700PE=2SV=1;tr|Q10Q18|Q10Q18_ORYSJOs03g0213100proteinOS=Oryzasativasubsp.japonicaGN=Os03g0213100PE=3SV=1	tr|Q0J2F7|Q0J2F7_ORYSJOs09g0347500protein(Fragment)OS=Oryzasativasubsp.japonicaGN=Os09g0347500PE=3SV=1;tr|A0A0P0VUM8|A0A0P0VUM8_ORYSJOs03g0213100protein(Fragment)OS=Oryzasativasubsp.japonicaGN=Os03g0213100PE=3SV=1;tr|Q6ES11|Q6ES11_ORYSJOs09g0347700proteinOS=Oryzasativasubsp.japonicaGN=Os09g0347700PE=2SV=1;tr|Q10Q18|Q10Q18_ORYSJOs03g0213100proteinOS=Oryzasativasubsp.japonicaGN=Os03g0213100PE=3SV=1	1;1;1;1	1;1;1;1	1;1;1;1	;;;	4	1	1	1	1	1	1	1	0	0	1	1	1	0	1	1	1	1	1	1	0	0	1	1	1	0	1	1	1	1	1	1	0	0	1	1	1	0	1	1	3.1	3.1	3.1	38.389
tr|A0A0P0VW37|A0A0P0VW37_ORYSJOs03g0277500protein(Fragment)OS=Oryzasativasubsp.japonicaGN=Os03g0277500PE=4SV=1	tr|A0A0P0VW37|A0A0P0VW37_ORYSJOs03g0277500protein(Fragment)OS=Oryzasativasubsp.japonicaGN=Os03g0277500PE=4SV=1	4	4	4		1	4	4	4	3	3	3	2	3	3	4	3	3	3	4	4	3	3	3	2	3	3	4	3	3	3	4	4	3	3	3	2	3	3	4	3	3	3	4	4	37	37	37	17.67
tr|A0A0P0VWD8|A0A0P0VWD8_ORYSJOs03g0294200proteinOS=Oryzasativasubsp.japonicaGN=Os03g0294200PE=4SV=1;tr|Q10MV5|Q10MV5_ORYSJ6-phosphofructo-2-kinasefamilyprotein,expressedOS=Oryzasativasubsp.japonicaGN=LOC_Os03g18310PE=4SV=1;tr|A0A0P0WIL9|A0A0P0WIL9_ORYSJOs05g0164100protein(Fragment)OS=Oryzasativasubsp.japonicaGN=Os05g0164100PE=4SV=1;tr|Q75IQ9|Q75IQ9_ORYSJ'putative6-phosphofructo-2-kinase(EC2.7.1.…	tr|A0A0P0VWD8|A0A0P0VWD8_ORYSJOs03g0294200proteinOS=Oryzasativasubsp.japonicaGN=Os03g0294200PE=4SV=1;tr|Q10MV5|Q10MV5_ORYSJ6-phosphofructo-2-kinasefamilyprotein,expressedOS=Oryzasativasubsp.japonicaGN=LOC_Os03g18310PE=4SV=1;tr|A0A0P0WIL9|A0A0P0WIL9_ORYSJOs05g0164100protein(Fragment)OS=Oryzasativasubsp.japonicaGN=Os05g0164100PE=4SV=1;tr|Q75IQ9|Q75IQ9_ORYSJ'putative6-phosphofructo-2-kinase(EC2.7.1.…	4;4;2;2;2	4;4;2;2;2	4;4;2;2;2	;;;;	5	4	4	4	2	3	3	2	2	3	4	4	2	3	4	3	2	3	3	2	2	3	4	4	2	3	4	3	2	3	3	2	2	3	4	4	2	3	4	3	11.5	11.5	11.5	49.261
tr|A0A0P0VWM0|A0A0P0VWM0_ORYSJOs03g0314500protein(Fragment)OS=Oryzasativasubsp.japonicaGN=Os03g0314500PE=4SV=1;tr|A0A0P0VWP0|A0A0P0VWP0_ORYSJOs03g0314500protein(Fragment)OS=Oryzasativasubsp.japonicaGN=Os03g0314500PE=4SV=1;tr|Q84R85|Q84R85_ORYSJOs03g0403400proteinOS=Oryzasativasubsp.japonicaGN=Os03g0403400PE=4SV=1	tr|A0A0P0VWM0|A0A0P0VWM0_ORYSJOs03g0314500protein(Fragment)OS=Oryzasativasubsp.japonicaGN=Os03g0314500PE=4SV=1;tr|A0A0P0VWP0|A0A0P0VWP0_ORYSJOs03g0314500protein(Fragment)OS=Oryzasativasubsp.japonicaGN=Os03g0314500PE=4SV=1	18;12;1	18;12;1	18;12;1	;	3	18	18	18	12	16	15	15	14	14	16	13	14	14	14	15	12	16	15	15	14	14	16	13	14	14	14	15	12	16	15	15	14	14	16	13	14	14	14	15	29.1	29.1	29.1	83.932
tr|A0A0P0VWP7|A0A0P0VWP7_ORYSJOs03g0280550proteinOS=Oryzasativasubsp.japonicaGN=Os03g0280550PE=4SV=1	tr|A0A0P0VWP7|A0A0P0VWP7_ORYSJOs03g0280550proteinOS=Oryzasativasubsp.japonicaGN=Os03g0280550PE=4SV=1	1	1	1		1	1	1	1	1	1	1	1	1	1	1	1	1	1	1	1	1	1	1	1	1	1	1	1	1	1	1	1	1	1	1	1	1	1	1	1	1	1	1	1	10.7	10.7	10.7	11.092
tr|A0A0P0VX85|A0A0P0VX85_ORYSJOs03g0338000protein(Fragment)OS=Oryzasativasubsp.japonicaGN=Os03g0338000PE=3SV=1	tr|A0A0P0VX85|A0A0P0VX85_ORYSJOs03g0338000protein(Fragment)OS=Oryzasativasubsp.japonicaGN=Os03g0338000PE=3SV=1	6	4	4		1	6	4	4	4	5	5	5	5	5	5	5	6	5	5	5	2	3	3	3	4	4	3	3	4	3	3	3	2	3	3	3	4	4	3	3	4	3	3	3	15.1	11.6	11.6	51.949
tr|A0A0P0VY31|A0A0P0VY31_ORYSJOs03g0376800protein(Fragment)OS=Oryzasativasubsp.japonicaGN=Os03g0376800PE=4SV=1;tr|Q10KN9|Q10KN9_ORYSJKHdomain-containingprotein,putative,expressedOS=Oryzasativasubsp.japonicaGN=LOC_Os03g25970PE=2SV=1	tr|A0A0P0VY31|A0A0P0VY31_ORYSJOs03g0376800protein(Fragment)OS=Oryzasativasubsp.japonicaGN=Os03g0376800PE=4SV=1;tr|Q10KN9|Q10KN9_ORYSJKHdomain-containingprotein,putative,expressedOS=Oryzasativasubsp.japonicaGN=LOC_Os03g25970PE=2SV=1	3;3	3;3	3;3	;	2	3	3	3	3	3	3	3	3	3	3	3	2	2	3	2	3	3	3	3	3	3	3	3	2	2	3	2	3	3	3	3	3	3	3	3	2	2	3	2	9.9	9.9	9.9	44.958
tr|A0A0P0VY68|A0A0P0VY68_ORYSJPhospho-2-dehydro-3-deoxyheptonatealdolase(Fragment)OS=Oryzasativasubsp.japonicaGN=Os03g0389700PE=3SV=1;tr|A0A0P0VY65|A0A0P0VY65_ORYSJPhospho-2-dehydro-3-deoxyheptonatealdolase(Fragment)OS=Oryzasativasubsp.japonicaGN=Os03g0389700PE=3SV=1	tr|A0A0P0VY68|A0A0P0VY68_ORYSJPhospho-2-dehydro-3-deoxyheptonatealdolase(Fragment)OS=Oryzasativasubsp.japonicaGN=Os03g0389700PE=3SV=1;tr|A0A0P0VY65|A0A0P0VY65_ORYSJPhospho-2-dehydro-3-deoxyheptonatealdolase(Fragment)OS=Oryzasativasubsp.japonicaGN=Os03g0389700PE=3SV=1	10;7	5;3	0;0	;	2	10	5	0	9	7	10	9	8	9	6	6	8	6	8	7	4	3	5	4	4	5	2	2	3	2	4	3	0	0	0	0	0	0	0	0	0	0	0	0	28.7	17.1	0	50.279
tr|A0A0P0VYT3|A0A0P0VYT3_ORYSJOs03g0418800protein(Fragment)OS=Oryzasativasubsp.japonicaGN=Os03g0418800PE=4SV=1	tr|A0A0P0VYT3|A0A0P0VYT3_ORYSJOs03g0418800protein(Fragment)OS=Oryzasativasubsp.japonicaGN=Os03g0418800PE=4SV=1	5	3	3		1	5	3	3	3	4	3	3	4	3	5	3	4	3	3	4	2	3	2	3	3	3	3	1	2	1	1	2	2	3	2	3	3	3	3	1	2	1	1	2	8	6.5	6.5	56.76
tr|A0A0P0VZX4|A0A0P0VZX4_ORYSJOs03g0441500protein(Fragment)OS=Oryzasativasubsp.japonicaGN=Os03g0441500PE=4SV=1;tr|Q8S694|Q8S694_ORYSJABCtransporterfamilyprotein,expressedOS=Oryzasativasubsp.japonicaGN=LOC_Os03g32630PE=2SV=1	tr|A0A0P0VZX4|A0A0P0VZX4_ORYSJOs03g0441500protein(Fragment)OS=Oryzasativasubsp.japonicaGN=Os03g0441500PE=4SV=1;tr|Q8S694|Q8S694_ORYSJABCtransporterfamilyprotein,expressedOS=Oryzasativasubsp.japonicaGN=LOC_Os03g32630PE=2SV=1	1;1	1;1	1;1	;	2	1	1	1	0	0	0	1	0	1	1	1	1	1	1	1	0	0	0	1	0	1	1	1	1	1	1	1	0	0	0	1	0	1	1	1	1	1	1	1	3.1	3.1	3.1	53.92
tr|A0A0P0W059|A0A0P0W059_ORYSJOs03g0612600protein(Fragment)OS=Oryzasativasubsp.japonicaGN=Os03g0612600PE=4SV=1	tr|A0A0P0W059|A0A0P0W059_ORYSJOs03g0612600protein(Fragment)OS=Oryzasativasubsp.japonicaGN=Os03g0612600PE=4SV=1	3	3	3		1	3	3	3	3	3	3	3	3	3	2	2	2	2	2	2	3	3	3	3	3	3	2	2	2	2	2	2	3	3	3	3	3	3	2	2	2	2	2	2	25.7	25.7	25.7	18.577
tr|A0A0P0W1B6|A0A0P0W1B6_ORYSJOs03g0661600protein(Fragment)OS=Oryzasativasubsp.japonicaGN=Os03g0661600PE=4SV=1	tr|A0A0P0W1B6|A0A0P0W1B6_ORYSJOs03g0661600protein(Fragment)OS=Oryzasativasubsp.japonicaGN=Os03g0661600PE=4SV=1	3	3	3		1	3	3	3	0	0	1	1	1	1	3	2	3	2	3	1	0	0	1	1	1	1	3	2	3	2	3	1	0	0	1	1	1	1	3	2	3	2	3	1	16.4	16.4	16.4	29.453
tr|A0A0P0W1E6|A0A0P0W1E6_ORYSJ3-isopropylmalatedehydrogenase(Fragment)OS=Oryzasativasubsp.japonicaGN=Os03g0655700PE=3SV=1;tr|A0A0P0W1R4|A0A0P0W1R4_ORYSJOs03g0655700protein(Fragment)OS=Oryzasativasubsp.japonicaGN=Os03g0655700PE=3SV=1	tr|A0A0P0W1E6|A0A0P0W1E6_ORYSJ3-isopropylmalatedehydrogenase(Fragment)OS=Oryzasativasubsp.japonicaGN=Os03g0655700PE=3SV=1	4;1	4;1	4;1		2	4	4	4	1	2	0	4	3	3	3	3	3	2	2	1	1	2	0	4	3	3	3	3	3	2	2	1	1	2	0	4	3	3	3	3	3	2	2	1	13.3	13.3	13.3	43.152
tr|Q851I5|Q851I5_ORYSJOs03g0692700proteinOS=Oryzasativasubsp.japonicaGN=OSJNBb0021O11.27PE=4SV=1;tr|A0A0P0W1R1|A0A0P0W1R1_ORYSJOs03g0692700proteinOS=Oryzasativasubsp.japonicaGN=Os03g0692700PE=4SV=1	tr|Q851I5|Q851I5_ORYSJOs03g0692700proteinOS=Oryzasativasubsp.japonicaGN=OSJNBb0021O11.27PE=4SV=1;tr|A0A0P0W1R1|A0A0P0W1R1_ORYSJOs03g0692700proteinOS=Oryzasativasubsp.japonicaGN=Os03g0692700PE=4SV=1	1;1	1;1	1;1	;	2	1	1	1	1	1	1	1	1	1	1	1	1	1	1	1	1	1	1	1	1	1	1	1	1	1	1	1	1	1	1	1	1	1	1	1	1	1	1	1	8.8	8.8	8.8	17.475
tr|A0A0P0W271|A0A0P0W271_ORYSJOs03g0680800protein(Fragment)OS=Oryzasativasubsp.japonicaGN=Os03g0680800PE=4SV=1;tr|A0A0P0YCY6|A0A0P0YCY6_ORYSJOs12g0636200proteinOS=Oryzasativasubsp.japonicaGN=Os12g0636200PE=4SV=1;tr|A0A0P0YCU2|A0A0P0YCU2_ORYSJOs12g0636200protein(Fragment)OS=Oryzasativasubsp.japonicaGN=Os12g0636200PE=4SV=1;tr|Q9AYD9|Q9AYD9_ORYSJAssociatedwithHOXfamilyprotein,expressedOS=Oryzasativa…	tr|A0A0P0W271|A0A0P0W271_ORYSJOs03g0680800protein(Fragment)OS=Oryzasativasubsp.japonicaGN=Os03g0680800PE=4SV=1;tr|A0A0P0YCY6|A0A0P0YCY6_ORYSJOs12g0636200proteinOS=Oryzasativasubsp.japonicaGN=Os12g0636200PE=4SV=1;tr|A0A0P0YCU2|A0A0P0YCU2_ORYSJOs12g0636200protein(Fragment)OS=Oryzasativasubsp.japonicaGN=Os12g0636200PE=4SV=1;tr|Q9AYD9|Q9AYD9_ORYSJAssociatedwithHOXfamilyprotein,expressedOS=Oryzasativa…	1;1;1;1;1;1	1;1;1;1;1;1	1;1;1;1;1;1	;;;;;	6	1	1	1	0	0	1	1	1	0	1	0	1	1	1	1	0	0	1	1	1	0	1	0	1	1	1	1	0	0	1	1	1	0	1	0	1	1	1	1	4.2	4.2	4.2	29.398
tr|A0A0P0W4W6|A0A0P0W4W6_ORYSJOs03g0810600protein(Fragment)OS=Oryzasativasubsp.japonicaGN=Os03g0810600PE=4SV=1;tr|Q6ATR5|Q6ATR5_ORYSJMitochondrialRhoGTPaseOS=Oryzasativasubsp.japonicaGN=OSJNBa0028F23.7PE=2SV=1;tr|A0A0N7KE18|A0A0N7KE18_ORYSJOs01g0843300proteinOS=Oryzasativasubsp.japonicaGN=Os01g0843300PE=4SV=1	tr|A0A0P0W4W6|A0A0P0W4W6_ORYSJOs03g0810600protein(Fragment)OS=Oryzasativasubsp.japonicaGN=Os03g0810600PE=4SV=1;tr|Q6ATR5|Q6ATR5_ORYSJMitochondrialRhoGTPaseOS=Oryzasativasubsp.japonicaGN=OSJNBa0028F23.7PE=2SV=1	3;3;1	3;3;1	3;3;1	;	3	3	3	3	2	2	2	2	2	1	3	2	2	2	2	1	2	2	2	2	2	1	3	2	2	2	2	1	2	2	2	2	2	1	3	2	2	2	2	1	6.3	6.3	6.3	65.989
tr|A0A0P0W5A5|A0A0P0W5A5_ORYSJOs03g0833900proteinOS=Oryzasativasubsp.japonicaGN=Os03g0833900PE=4SV=1;tr|Q75LI1|Q75LI1_ORYSJGuaninedeaminase,putative,expressedOS=Oryzasativasubsp.japonicaGN=LOC_Os03g61810PE=2SV=1	tr|A0A0P0W5A5|A0A0P0W5A5_ORYSJOs03g0833900proteinOS=Oryzasativasubsp.japonicaGN=Os03g0833900PE=4SV=1;tr|Q75LI1|Q75LI1_ORYSJGuaninedeaminase,putative,expressedOS=Oryzasativasubsp.japonicaGN=LOC_Os03g61810PE=2SV=1	1;1	1;1	1;1	;	2	1	1	1	1	0	1	1	1	0	1	1	0	0	1	0	1	0	1	1	1	0	1	1	0	0	1	0	1	0	1	1	1	0	1	1	0	0	1	0	20.7	20.7	20.7	12.055
tr|A0A0P0W6L3|A0A0P0W6L3_ORYSJOs04g0129500protein(Fragment)OS=Oryzasativasubsp.japonicaGN=Os04g0129500PE=4SV=1;tr|Q0JF82|Q0JF82_ORYSJOs04g0129500proteinOS=Oryzasativasubsp.japonicaGN=Os04g0129500PE=4SV=2	tr|A0A0P0W6L3|A0A0P0W6L3_ORYSJOs04g0129500protein(Fragment)OS=Oryzasativasubsp.japonicaGN=Os04g0129500PE=4SV=1;tr|Q0JF82|Q0JF82_ORYSJOs04g0129500proteinOS=Oryzasativasubsp.japonicaGN=Os04g0129500PE=4SV=2	2;2	2;2	2;2	;	2	2	2	2	1	1	1	0	1	1	1	2	1	0	1	0	1	1	1	0	1	1	1	2	1	0	1	0	1	1	1	0	1	1	1	2	1	0	1	0	3.9	3.9	3.9	74.401
tr|A0A0P0W6L8|A0A0P0W6L8_ORYSJOs03g0859600protein(Fragment)OS=Oryzasativasubsp.japonicaGN=Os03g0859600PE=3SV=1	tr|A0A0P0W6L8|A0A0P0W6L8_ORYSJOs03g0859600protein(Fragment)OS=Oryzasativasubsp.japonicaGN=Os03g0859600PE=3SV=1	11	10	6		1	11	10	6	5	9	6	7	8	10	11	10	10	8	9	8	4	8	6	6	7	9	10	9	9	7	8	7	2	4	2	3	3	5	6	5	5	3	4	4	51.3	49	31.7	32.905
tr|A0A0P0W7X9|A0A0P0W7X9_ORYSJAmineoxidaseOS=Oryzasativasubsp.japonicaGN=Os04g0269600PE=3SV=1;tr|A0A0P0WWN0|A0A0P0WWN0_ORYSJAmineoxidaseOS=Oryzasativasubsp.japonicaGN=Os06g0338700PE=3SV=1	tr|A0A0P0W7X9|A0A0P0W7X9_ORYSJAmineoxidaseOS=Oryzasativasubsp.japonicaGN=Os04g0269600PE=3SV=1;tr|A0A0P0WWN0|A0A0P0WWN0_ORYSJAmineoxidaseOS=Oryzasativasubsp.japonicaGN=Os06g0338700PE=3SV=1	2;1	2;1	2;1	;	2	2	2	2	1	2	2	2	2	1	1	2	2	2	2	1	1	2	2	2	2	1	1	2	2	2	2	1	1	2	2	2	2	1	1	2	2	2	2	1	15.8	15.8	15.8	17.294
tr|A0A0P0W896|A0A0P0W896_ORYSJAmineoxidase(Fragment)OS=Oryzasativasubsp.japonicaGN=Os04g0269600PE=3SV=1;tr|A0A0P0W8J1|A0A0P0W8J1_ORYSJAmineoxidaseOS=Oryzasativasubsp.japonicaGN=Os04g0269600PE=3SV=1	tr|A0A0P0W896|A0A0P0W896_ORYSJAmineoxidase(Fragment)OS=Oryzasativasubsp.japonicaGN=Os04g0269600PE=3SV=1;tr|A0A0P0W8J1|A0A0P0W8J1_ORYSJAmineoxidaseOS=Oryzasativasubsp.japonicaGN=Os04g0269600PE=3SV=1	3;3	3;3	3;3	;	2	3	3	3	3	3	3	3	3	2	3	3	2	3	3	3	3	3	3	3	3	2	3	3	2	3	3	3	3	3	3	3	3	2	3	3	2	3	3	3	14.9	14.9	14.9	33.235
tr|A0A0P0W8B2|A0A0P0W8B2_ORYSJAmineoxidaseOS=Oryzasativasubsp.japonicaGN=Os04g0269600PE=3SV=1	tr|A0A0P0W8B2|A0A0P0W8B2_ORYSJAmineoxidaseOS=Oryzasativasubsp.japonicaGN=Os04g0269600PE=3SV=1	4	4	4		1	4	4	4	0	1	3	0	1	2	4	3	3	3	3	2	0	1	3	0	1	2	4	3	3	3	3	2	0	1	3	0	1	2	4	3	3	3	3	2	16	16	16	32.951
tr|A0A0P0W9D5|A0A0P0W9D5_ORYSJOs04g0382300protein(Fragment)OS=Oryzasativasubsp.japonicaGN=Os04g0382300PE=4SV=1;tr|Q7XVC0|Q7XVC0_ORYSJOSJNBa0072D21.10proteinOS=Oryzasativasubsp.japonicaGN=Os04g0382300PE=2SV=2	tr|A0A0P0W9D5|A0A0P0W9D5_ORYSJOs04g0382300protein(Fragment)OS=Oryzasativasubsp.japonicaGN=Os04g0382300PE=4SV=1;tr|Q7XVC0|Q7XVC0_ORYSJOSJNBa0072D21.10proteinOS=Oryzasativasubsp.japonicaGN=Os04g0382300PE=2SV=2	2;2	2;2	2;2	;	2	2	2	2	1	1	1	2	1	2	2	2	2	2	2	2	1	1	1	2	1	2	2	2	2	2	2	2	1	1	1	2	1	2	2	2	2	2	2	2	6.4	6.4	6.4	37.857
tr|A0A0P0W9R6|A0A0P0W9R6_ORYSJOs04g0405100proteinOS=Oryzasativasubsp.japonicaGN=Os04g0405100PE=4SV=1	tr|A0A0P0W9R6|A0A0P0W9R6_ORYSJOs04g0405100proteinOS=Oryzasativasubsp.japonicaGN=Os04g0405100PE=4SV=1	5	5	4		1	5	5	4	5	5	5	5	5	5	4	4	4	4	4	4	5	5	5	5	5	5	4	4	4	4	4	4	4	4	4	4	4	4	3	3	3	3	3	3	24.4	24.4	19.2	27.703
tr|A0A0P0W9W2|A0A0P0W9W2_ORYSJOs04g0390000proteinOS=Oryzasativasubsp.japonicaGN=Os04g0390000PE=4SV=1;tr|A0A0P0WA25|A0A0P0WA25_ORYSJOs04g0390000proteinOS=Oryzasativasubsp.japonicaGN=Os04g0390000PE=4SV=1;tr|A0A0P0W9J4|A0A0P0W9J4_ORYSJOs04g0390000protein(Fragment)OS=Oryzasativasubsp.japonicaGN=Os04g0390000PE=4SV=1	tr|A0A0P0W9W2|A0A0P0W9W2_ORYSJOs04g0390000proteinOS=Oryzasativasubsp.japonicaGN=Os04g0390000PE=4SV=1;tr|A0A0P0WA25|A0A0P0WA25_ORYSJOs04g0390000proteinOS=Oryzasativasubsp.japonicaGN=Os04g0390000PE=4SV=1	10;7;2	4;3;0	4;3;0	;	3	10	4	4	7	6	1	5	6	7	10	9	10	7	9	6	2	1	1	2	2	3	4	3	4	2	3	3	2	1	1	2	2	3	4	3	4	2	3	3	12	5.5	5.5	115.6
tr|A0A0P0WAB9|A0A0P0WAB9_ORYSJAcetyl-coenzymeAsynthetaseOS=Oryzasativasubsp.japonicaGN=Os04g0404800PE=3SV=1	tr|A0A0P0WAB9|A0A0P0WAB9_ORYSJAcetyl-coenzymeAsynthetaseOS=Oryzasativasubsp.japonicaGN=Os04g0404800PE=3SV=1	5	1	1		1	5	1	1	5	4	5	5	4	5	4	5	4	4	5	5	1	1	1	1	1	1	1	1	1	1	1	1	1	1	1	1	1	1	1	1	1	1	1	1	8	2	2	81.669
tr|A0A0P0WB27|A0A0P0WB27_ORYSJAldose1-epimeraseOS=Oryzasativasubsp.japonicaGN=Os04g0458300PE=3SV=1	tr|A0A0P0WB27|A0A0P0WB27_ORYSJAldose1-epimeraseOS=Oryzasativasubsp.japonicaGN=Os04g0458300PE=3SV=1	2	2	2		1	2	2	2	0	2	2	1	1	1	2	2	0	0	1	1	0	2	2	1	1	1	2	2	0	0	1	1	0	2	2	1	1	1	2	2	0	0	1	1	9.2	9.2	9.2	40.496
tr|A0A0P0WDE0|A0A0P0WDE0_ORYSJOs04g0558400protein(Fragment)OS=Oryzasativasubsp.japonicaGN=Os04g0558400PE=4SV=1;tr|Q0JB40|Q0JB40_ORYSJOs04g0558400proteinOS=Oryzasativasubsp.japonicaGN=Os04g0558400PE=2SV=1	tr|A0A0P0WDE0|A0A0P0WDE0_ORYSJOs04g0558400protein(Fragment)OS=Oryzasativasubsp.japonicaGN=Os04g0558400PE=4SV=1;tr|Q0JB40|Q0JB40_ORYSJOs04g0558400proteinOS=Oryzasativasubsp.japonicaGN=Os04g0558400PE=2SV=1	1;1	1;1	1;1	;	2	1	1	1	0	1	1	1	0	1	1	1	1	1	1	1	0	1	1	1	0	1	1	1	1	1	1	1	0	1	1	1	0	1	1	1	1	1	1	1	4.6	4.6	4.6	41.756
tr|A0A0P0WE37|A0A0P0WE37_ORYSJOs04g0589500protein(Fragment)OS=Oryzasativasubsp.japonicaGN=Os04g0589500PE=4SV=1	tr|A0A0P0WE37|A0A0P0WE37_ORYSJOs04g0589500protein(Fragment)OS=Oryzasativasubsp.japonicaGN=Os04g0589500PE=4SV=1	2	2	2		1	2	2	2	1	2	2	2	2	1	2	2	2	1	1	1	1	2	2	2	2	1	2	2	2	1	1	1	1	2	2	2	2	1	2	2	2	1	1	1	27	27	27	11.777
tr|A0A0P0WEF4|A0A0P0WEF4_ORYSJalpha-1,2-Mannosidase(Fragment)OS=Oryzasativasubsp.japonicaGN=Os04g0606400PE=3SV=1;tr|Q7X6B1|Q7X6B1_ORYSJalpha-1,2-MannosidaseOS=Oryzasativasubsp.japonicaGN=Os04g0606400PE=3SV=2	tr|A0A0P0WEF4|A0A0P0WEF4_ORYSJalpha-1,2-Mannosidase(Fragment)OS=Oryzasativasubsp.japonicaGN=Os04g0606400PE=3SV=1;tr|Q7X6B1|Q7X6B1_ORYSJalpha-1,2-MannosidaseOS=Oryzasativasubsp.japonicaGN=Os04g0606400PE=3SV=2	3;3	3;3	3;3	;	2	3	3	3	2	0	0	0	1	0	2	3	3	2	2	0	2	0	0	0	1	0	2	3	3	2	2	0	2	0	0	0	1	0	2	3	3	2	2	0	8.4	8.4	8.4	52.46
tr|A0A0P0WEZ7|A0A0P0WEZ7_ORYSJOs04g0614650protein(Fragment)OS=Oryzasativasubsp.japonicaGN=Os04g0614650PE=4SV=1	tr|A0A0P0WEZ7|A0A0P0WEZ7_ORYSJOs04g0614650protein(Fragment)OS=Oryzasativasubsp.japonicaGN=Os04g0614650PE=4SV=1	13	13	13		1	13	13	13	5	7	8	6	5	8	10	6	7	8	7	8	5	7	8	6	5	8	10	6	7	8	7	8	5	7	8	6	5	8	10	6	7	8	7	8	10.3	10.3	10.3	173.05
tr|A0A0P0WFK3|A0A0P0WFK3_ORYSJOs04g0636600proteinOS=Oryzasativasubsp.japonicaGN=Os04g0636600PE=3SV=1;tr|A0A0P0WFA0|A0A0P0WFA0_ORYSJOs04g0636600protein(Fragment)OS=Oryzasativasubsp.japonicaGN=Os04g0636600PE=3SV=1	tr|A0A0P0WFK3|A0A0P0WFK3_ORYSJOs04g0636600proteinOS=Oryzasativasubsp.japonicaGN=Os04g0636600PE=3SV=1;tr|A0A0P0WFA0|A0A0P0WFA0_ORYSJOs04g0636600protein(Fragment)OS=Oryzasativasubsp.japonicaGN=Os04g0636600PE=3SV=1	3;2	3;2	3;2	;	2	3	3	3	2	1	3	1	3	3	2	1	0	2	2	2	2	1	3	1	3	3	2	1	0	2	2	2	2	1	3	1	3	3	2	1	0	2	2	2	12.2	12.2	12.2	40.501
tr|A0A0P0WFX4|A0A0P0WFX4_ORYSJOs04g0661600protein(Fragment)OS=Oryzasativasubsp.japonicaGN=Os04g0661600PE=4SV=1	tr|A0A0P0WFX4|A0A0P0WFX4_ORYSJOs04g0661600protein(Fragment)OS=Oryzasativasubsp.japonicaGN=Os04g0661600PE=4SV=1	1	1	1		1	1	1	1	1	1	0	0	1	1	1	1	1	1	1	1	1	1	0	0	1	1	1	1	1	1	1	1	1	1	0	0	1	1	1	1	1	1	1	1	5.9	5.9	5.9	43.713
tr|A0A0P0WG85|A0A0P0WG85_ORYSJOs04g0663100proteinOS=Oryzasativasubsp.japonicaGN=Os04g0663100PE=4SV=1	tr|A0A0P0WG85|A0A0P0WG85_ORYSJOs04g0663100proteinOS=Oryzasativasubsp.japonicaGN=Os04g0663100PE=4SV=1	8	8	8		1	8	8	8	7	6	6	7	6	7	4	3	5	4	4	6	7	6	6	7	6	7	4	3	5	4	4	6	7	6	6	7	6	7	4	3	5	4	4	6	12.2	12.2	12.2	98.48
tr|A0A0P0WGI0|A0A0P0WGI0_ORYSJOs04g0683100protein(Fragment)OS=Oryzasativasubsp.japonicaGN=Os04g0683100PE=4SV=1;tr|B9FDD2|B9FDD2_ORYSJOs04g0683100proteinOS=Oryzasativasubsp.japonicaGN=Os04g0683100PE=4SV=1	tr|A0A0P0WGI0|A0A0P0WGI0_ORYSJOs04g0683100protein(Fragment)OS=Oryzasativasubsp.japonicaGN=Os04g0683100PE=4SV=1;tr|B9FDD2|B9FDD2_ORYSJOs04g0683100proteinOS=Oryzasativasubsp.japonicaGN=Os04g0683100PE=4SV=1	2;2	2;2	2;2	;	2	2	2	2	2	2	2	2	2	2	2	2	2	2	2	2	2	2	2	2	2	2	2	2	2	2	2	2	2	2	2	2	2	2	2	2	2	2	2	2	11.2	11.2	11.2	21.679
tr|A0A0P0WGN9|A0A0P0WGN9_ORYSJOs04g0685800proteinOS=Oryzasativasubsp.japonicaGN=Os04g0685800PE=3SV=1	tr|A0A0P0WGN9|A0A0P0WGN9_ORYSJOs04g0685800proteinOS=Oryzasativasubsp.japonicaGN=Os04g0685800PE=3SV=1	3	3	3		1	3	3	3	1	3	3	3	2	2	3	3	2	2	3	2	1	3	3	3	2	2	3	3	2	2	3	2	1	3	3	3	2	2	3	3	2	2	3	2	22.7	22.7	22.7	19.527
tr|A0A0P0WHN0|A0A0P0WHN0_ORYSJOs05g0129100protein(Fragment)OS=Oryzasativasubsp.japonicaGN=Os05g0129100PE=3SV=1;tr|Q0D6N1|Q0D6N1_ORYSJOs07g0461900protein(Fragment)OS=Oryzasativasubsp.japonicaGN=Os07g0461900PE=3SV=1	tr|A0A0P0WHN0|A0A0P0WHN0_ORYSJOs05g0129100protein(Fragment)OS=Oryzasativasubsp.japonicaGN=Os05g0129100PE=3SV=1;tr|Q0D6N1|Q0D6N1_ORYSJOs07g0461900protein(Fragment)OS=Oryzasativasubsp.japonicaGN=Os07g0461900PE=3SV=1	5;4	5;4	5;4	;	2	5	5	5	4	3	3	3	4	3	4	4	3	5	4	5	4	3	3	3	4	3	4	4	3	5	4	5	4	3	3	3	4	3	4	4	3	5	4	5	21.2	21.2	21.2	34.959
tr|A0A0P0WHP0|A0A0P0WHP0_ORYSJPeroxidaseOS=Oryzasativasubsp.japonicaGN=Os05g0134800PE=3SV=1	tr|A0A0P0WHP0|A0A0P0WHP0_ORYSJPeroxidaseOS=Oryzasativasubsp.japonicaGN=Os05g0134800PE=3SV=1	5	3	3		1	5	3	3	4	4	5	4	4	4	5	4	3	4	4	4	3	2	3	2	2	2	3	2	1	2	2	3	3	2	3	2	2	2	3	2	1	2	2	3	12	8.1	8.1	45.47
tr|A0A0P0WI13|A0A0P0WI13_ORYSJOs05g0153300proteinOS=Oryzasativasubsp.japonicaGN=Os05g0153300PE=4SV=1	tr|A0A0P0WI13|A0A0P0WI13_ORYSJOs05g0153300proteinOS=Oryzasativasubsp.japonicaGN=Os05g0153300PE=4SV=1	12	12	12		1	12	12	12	8	11	9	8	9	7	5	6	5	6	7	4	8	11	9	8	9	7	5	6	5	6	7	4	8	11	9	8	9	7	5	6	5	6	7	4	26.3	26.3	26.3	58.52
tr|A0A0P0WIG6|A0A0P0WIG6_ORYSJOs05g0156700protein(Fragment)OS=Oryzasativasubsp.japonicaGN=Os05g0156700PE=4SV=1	tr|A0A0P0WIG6|A0A0P0WIG6_ORYSJOs05g0156700protein(Fragment)OS=Oryzasativasubsp.japonicaGN=Os05g0156700PE=4SV=1	6	4	4		1	6	4	4	5	5	6	6	6	5	6	6	6	6	5	6	3	3	4	4	4	3	4	4	4	4	3	4	3	3	4	4	4	3	4	4	4	4	3	4	33.5	24.5	24.5	24.849
tr|A0A0P0WJ05|A0A0P0WJ05_ORYSJOs05g0191700proteinOS=Oryzasativasubsp.japonicaGN=Os05g0191700PE=4SV=1;tr|Q60DS2|Q60DS2_ORYSJOs05g0192100proteinOS=Oryzasativasubsp.japonicaGN=Os05g0192100PE=2SV=1;tr|Q6K9G4|Q6K9G4_ORYSJOs02g0620400proteinOS=Oryzasativasubsp.japonicaGN=Os02g0620400PE=2SV=1;tr|A0A0N7KKA1|A0A0N7KKA1_ORYSJOs05g0191500protein(Fragment)OS=Oryzasativasubsp.japonicaGN=Os05g0191500PE=4SV=1;t…	tr|A0A0P0WJ05|A0A0P0WJ05_ORYSJOs05g0191700proteinOS=Oryzasativasubsp.japonicaGN=Os05g0191700PE=4SV=1	3;1;1;1;1;1	3;1;1;1;1;1	2;0;1;0;0;1		6	3	3	2	3	2	3	3	3	3	2	3	3	3	2	2	3	2	3	3	3	3	2	3	3	3	2	2	2	1	2	2	2	2	1	2	2	2	1	1	7.5	7.5	4.7	35.193
tr|A0A0P0WJ51|A0A0P0WJ51_ORYSJOs05g0191500protein(Fragment)OS=Oryzasativasubsp.japonicaGN=Os05g0191500PE=4SV=1	tr|A0A0P0WJ51|A0A0P0WJ51_ORYSJOs05g0191500protein(Fragment)OS=Oryzasativasubsp.japonicaGN=Os05g0191500PE=4SV=1	2	1	1		1	2	1	1	2	2	2	2	2	2	2	2	2	2	2	2	1	1	1	1	1	1	1	1	1	1	1	1	1	1	1	1	1	1	1	1	1	1	1	1	13	8.2	8.2	19.968
tr|A0A0P0WJ73|A0A0P0WJ73_ORYSJOs05g0213100proteinOS=Oryzasativasubsp.japonicaGN=Os05g0213100PE=3SV=1;sp|Q8LIL0|CUS_ORYSJBisdemethoxycurcuminsynthaseOS=Oryzasativasubsp.japonicaGN=Os07g0271500PE=1SV=2;tr|Q2R3A5|Q2R3A5_ORYSJChalconeandstilbenesynthases,N-terminaldomaincontainingproteinOS=Oryzasativasubsp.japonicaGN=LOC_Os11g32610PE=3SV=1;tr|Q6ZIJ3|Q6ZIJ3_ORYSJOs07g0501100proteinOS=Oryzasativasubsp.…	tr|A0A0P0WJ73|A0A0P0WJ73_ORYSJOs05g0213100proteinOS=Oryzasativasubsp.japonicaGN=Os05g0213100PE=3SV=1	13;2;1;1;1	9;0;0;0;0	3;0;0;0;0		5	13	9	3	13	13	13	13	13	13	12	13	12	11	11	11	9	9	9	9	9	9	8	9	8	7	7	7	3	3	3	3	3	3	3	3	3	3	3	3	30.2	25.3	12.2	46.721
tr|Q8H8S1|Q8H8S1_ORYSJRibosomalproteinL15OS=Oryzasativasubsp.japonicaGN=OSJNBa0087M10.1PE=2SV=1;tr|A0A0P0WK98|A0A0P0WK98_ORYSJRibosomalproteinL15(Fragment)OS=Oryzasativasubsp.japonicaGN=Os05g0274900PE=3SV=1;tr|A0A0P0W0L2|A0A0P0W0L2_ORYSJRibosomalproteinL15(Fragment)OS=Oryzasativasubsp.japonicaGN=Os03g0598800PE=3SV=1	tr|Q8H8S1|Q8H8S1_ORYSJRibosomalproteinL15OS=Oryzasativasubsp.japonicaGN=OSJNBa0087M10.1PE=2SV=1;tr|A0A0P0WK98|A0A0P0WK98_ORYSJRibosomalproteinL15(Fragment)OS=Oryzasativasubsp.japonicaGN=Os05g0274900PE=3SV=1;tr|A0A0P0W0L2|A0A0P0W0L2_ORYSJRibosomalproteinL15(Fragment)OS=Oryzasativasubsp.japonicaGN=Os03g0598800PE=3SV=1	3;3;2	3;3;2	3;3;2	;;	3	3	3	3	2	1	1	1	0	2	2	3	2	3	2	3	2	1	1	1	0	2	2	3	2	3	2	3	2	1	1	1	0	2	2	3	2	3	2	3	13.7	13.7	13.7	24.333
tr|A0A0P0WLR9|A0A0P0WLR9_ORYSJAnnexinOS=Oryzasativasubsp.japonicaGN=Os05g0382900PE=3SV=1;tr|Q6L4C5|Q6L4C5_ORYSJAnnexinOS=Oryzasativasubsp.japonicaGN=Os05g0382900PE=2SV=1	tr|A0A0P0WLR9|A0A0P0WLR9_ORYSJAnnexinOS=Oryzasativasubsp.japonicaGN=Os05g0382900PE=3SV=1;tr|Q6L4C5|Q6L4C5_ORYSJAnnexinOS=Oryzasativasubsp.japonicaGN=Os05g0382900PE=2SV=1	2;2	2;2	2;2	;	2	2	2	2	1	2	2	2	1	2	2	2	1	2	1	2	1	2	2	2	1	2	2	2	1	2	1	2	1	2	2	2	1	2	2	2	1	2	1	2	9	9	9	35.351
tr|A0A0P0WLW0|A0A0P0WLW0_ORYSJAcylcarrierproteinOS=Oryzasativasubsp.japonicaGN=Os05g0377000PE=3SV=1	tr|A0A0P0WLW0|A0A0P0WLW0_ORYSJAcylcarrierproteinOS=Oryzasativasubsp.japonicaGN=Os05g0377000PE=3SV=1	1	1	1		1	1	1	1	1	1	1	1	1	1	1	1	1	1	1	1	1	1	1	1	1	1	1	1	1	1	1	1	1	1	1	1	1	1	1	1	1	1	1	1	10.1	10.1	10.1	13.804
tr|A0A0P0WLW1|A0A0P0WLW1_ORYSJOs05g0387200protein(Fragment)OS=Oryzasativasubsp.japonicaGN=Os05g0387200PE=4SV=1;tr|Q60E66|Q60E66_ORYSJOs05g0387200proteinOS=Oryzasativasubsp.japonicaGN=Os05g0387200PE=2SV=1	tr|A0A0P0WLW1|A0A0P0WLW1_ORYSJOs05g0387200protein(Fragment)OS=Oryzasativasubsp.japonicaGN=Os05g0387200PE=4SV=1;tr|Q60E66|Q60E66_ORYSJOs05g0387200proteinOS=Oryzasativasubsp.japonicaGN=Os05g0387200PE=2SV=1	1;1	1;1	1;1	;	2	1	1	1	0	0	0	0	0	0	1	0	0	0	0	0	0	0	0	0	0	0	1	0	0	0	0	0	0	0	0	0	0	0	1	0	0	0	0	0	5	5	5	28.622
tr|A0A0P0WMW0|A0A0P0WMW0_ORYSJOs05g0432700protein(Fragment)OS=Oryzasativasubsp.japonicaGN=Os05g0432700PE=4SV=1	tr|A0A0P0WMW0|A0A0P0WMW0_ORYSJOs05g0432700protein(Fragment)OS=Oryzasativasubsp.japonicaGN=Os05g0432700PE=4SV=1	4	4	4		1	4	4	4	2	4	4	2	4	4	3	3	2	4	4	3	2	4	4	2	4	4	3	3	2	4	4	3	2	4	4	2	4	4	3	3	2	4	4	3	21.7	21.7	21.7	14.685
tr|A0A0P0WMY2|A0A0P0WMY2_ORYSJOs05g0445500protein(Fragment)OS=Oryzasativasubsp.japonicaGN=Os05g0445500PE=3SV=1;tr|A0A0P0WMX1|A0A0P0WMX1_ORYSJOs05g0445500protein(Fragment)OS=Oryzasativasubsp.japonicaGN=Os05g0445500PE=4SV=1	tr|A0A0P0WMY2|A0A0P0WMY2_ORYSJOs05g0445500protein(Fragment)OS=Oryzasativasubsp.japonicaGN=Os05g0445500PE=3SV=1;tr|A0A0P0WMX1|A0A0P0WMX1_ORYSJOs05g0445500protein(Fragment)OS=Oryzasativasubsp.japonicaGN=Os05g0445500PE=4SV=1	5;4	5;4	5;4	;	2	5	5	5	5	4	5	5	4	5	5	5	5	5	5	5	5	4	5	5	4	5	5	5	5	5	5	5	5	4	5	5	4	5	5	5	5	5	5	5	48.2	48.2	48.2	14.428
tr|A0A0P0WNP9|A0A0P0WNP9_ORYSJNon-specificlipid-transferprotein(Fragment)OS=Oryzasativasubsp.japonicaGN=Os05g0477900PE=3SV=1	tr|A0A0P0WNP9|A0A0P0WNP9_ORYSJNon-specificlipid-transferprotein(Fragment)OS=Oryzasativasubsp.japonicaGN=Os05g0477900PE=3SV=1	1	1	1		1	1	1	1	1	1	1	1	1	1	1	1	1	1	1	1	1	1	1	1	1	1	1	1	1	1	1	1	1	1	1	1	1	1	1	1	1	1	1	1	16.9	16.9	16.9	8.1444
tr|A0A0P0WP33|A0A0P0WP33_ORYSJPhosphoglyceratekinaseOS=Oryzasativasubsp.japonicaGN=Os05g0496200PE=3SV=1;tr|A0A0N7KL10|A0A0N7KL10_ORYSJPhosphoglyceratekinase(Fragment)OS=Oryzasativasubsp.japonicaGN=Os05g0496200PE=3SV=1;tr|A0A0P0WNZ4|A0A0P0WNZ4_ORYSJPhosphoglyceratekinase(Fragment)OS=Oryzasativasubsp.japonicaGN=Os05g0496200PE=3SV=1;tr|A0A0P0V994|A0A0P0V994_ORYSJPhosphoglyceratekinaseOS=Oryzasativas…	tr|A0A0P0WP33|A0A0P0WP33_ORYSJPhosphoglyceratekinaseOS=Oryzasativasubsp.japonicaGN=Os05g0496200PE=3SV=1;tr|A0A0N7KL10|A0A0N7KL10_ORYSJPhosphoglyceratekinase(Fragment)OS=Oryzasativasubsp.japonicaGN=Os05g0496200PE=3SV=1	13;9;5;2	10;6;4;2	10;6;4;2	;	4	13	10	10	11	11	11	12	12	12	11	12	11	10	10	12	8	8	8	9	9	9	8	9	8	7	7	9	8	8	8	9	9	9	8	9	8	7	7	9	32.6	24.2	24.2	50.137
tr|A0A0P0WQ01|A0A0P0WQ01_ORYSJOs05g0524900protein(Fragment)OS=Oryzasativasubsp.japonicaGN=Os05g0524900PE=4SV=1;tr|A0A0P0WQ32|A0A0P0WQ32_ORYSJOs05g0525200protein(Fragment)OS=Oryzasativasubsp.japonicaGN=Os05g0525200PE=4SV=1	tr|A0A0P0WQ01|A0A0P0WQ01_ORYSJOs05g0524900protein(Fragment)OS=Oryzasativasubsp.japonicaGN=Os05g0524900PE=4SV=1;tr|A0A0P0WQ32|A0A0P0WQ32_ORYSJOs05g0525200protein(Fragment)OS=Oryzasativasubsp.japonicaGN=Os05g0525200PE=4SV=1	1;1	1;1	1;1	;	2	1	1	1	1	1	1	1	1	1	1	1	1	1	1	1	1	1	1	1	1	1	1	1	1	1	1	1	1	1	1	1	1	1	1	1	1	1	1	1	4.2	4.2	4.2	23.395
tr|A0A0P0WQ70|A0A0P0WQ70_ORYSJOs05g0553700proteinOS=Oryzasativasubsp.japonicaGN=Os05g0553700PE=3SV=1;tr|A2ZWM2|A2ZWM2_ORYSJOs01g0685200proteinOS=Oryzasativasubsp.japonicaGN=Os01g0685200PE=2SV=1	tr|A0A0P0WQ70|A0A0P0WQ70_ORYSJOs05g0553700proteinOS=Oryzasativasubsp.japonicaGN=Os05g0553700PE=3SV=1;tr|A2ZWM2|A2ZWM2_ORYSJOs01g0685200proteinOS=Oryzasativasubsp.japonicaGN=Os01g0685200PE=2SV=1	1;1	1;1	1;1	;	2	1	1	1	1	1	1	1	1	1	1	1	1	0	1	1	1	1	1	1	1	1	1	1	1	0	1	1	1	1	1	1	1	1	1	1	1	0	1	1	3	3	3	30.066
tr|A0A0P0WQN4|A0A0P0WQN4_ORYSJOs05g0557800protein(Fragment)OS=Oryzasativasubsp.japonicaGN=Os05g0557800PE=4SV=1;tr|Q6I600|Q6I600_ORYSJOs05g0557800proteinOS=Oryzasativasubsp.japonicaGN=Os05g0557800PE=2SV=1	tr|A0A0P0WQN4|A0A0P0WQN4_ORYSJOs05g0557800protein(Fragment)OS=Oryzasativasubsp.japonicaGN=Os05g0557800PE=4SV=1;tr|Q6I600|Q6I600_ORYSJOs05g0557800proteinOS=Oryzasativasubsp.japonicaGN=Os05g0557800PE=2SV=1	1;1	1;1	1;1	;	2	1	1	1	0	1	1	1	1	1	1	1	0	0	0	1	0	1	1	1	1	1	1	1	0	0	0	1	0	1	1	1	1	1	1	1	0	0	0	1	6.6	6.6	6.6	23.037
tr|A0A0P0WQQ8|A0A0P0WQQ8_ORYSJOs05g0552600proteinOS=Oryzasativasubsp.japonicaGN=Os05g0552600PE=4SV=1	tr|A0A0P0WQQ8|A0A0P0WQQ8_ORYSJOs05g0552600proteinOS=Oryzasativasubsp.japonicaGN=Os05g0552600PE=4SV=1	1	1	1		1	1	1	1	1	1	1	1	1	1	1	1	1	1	1	1	1	1	1	1	1	1	1	1	1	1	1	1	1	1	1	1	1	1	1	1	1	1	1	1	2.5	2.5	2.5	52.654
tr|Q6I608|Q6I608_ORYSJOs05g0556900proteinOS=Oryzasativasubsp.japonicaGN=Os05g0556900PE=2SV=1;tr|A0A0P0WQT3|A0A0P0WQT3_ORYSJOs05g0555800protein(Fragment)OS=Oryzasativasubsp.japonicaGN=Os05g0555800PE=4SV=1;tr|A0A0P0WQR3|A0A0P0WQR3_ORYSJOs05g0556900protein(Fragment)OS=Oryzasativasubsp.japonicaGN=Os05g0556900PE=4SV=1	tr|Q6I608|Q6I608_ORYSJOs05g0556900proteinOS=Oryzasativasubsp.japonicaGN=Os05g0556900PE=2SV=1;tr|A0A0P0WQT3|A0A0P0WQT3_ORYSJOs05g0555800protein(Fragment)OS=Oryzasativasubsp.japonicaGN=Os05g0555800PE=4SV=1;tr|A0A0P0WQR3|A0A0P0WQR3_ORYSJOs05g0556900protein(Fragment)OS=Oryzasativasubsp.japonicaGN=Os05g0556900PE=4SV=1	4;4;2	4;4;2	2;2;0	;;	3	4	4	2	4	4	3	4	4	4	4	3	3	3	2	2	4	4	3	4	4	4	4	3	3	3	2	2	2	2	2	2	2	2	2	1	1	1	0	0	42.3	42.3	24.3	12.661
tr|A0A0P0WQW3|A0A0P0WQW3_ORYSJOs05g0576500proteinOS=Oryzasativasubsp.japonicaGN=Os05g0576500PE=4SV=1	tr|A0A0P0WQW3|A0A0P0WQW3_ORYSJOs05g0576500proteinOS=Oryzasativasubsp.japonicaGN=Os05g0576500PE=4SV=1	1	1	1		1	1	1	1	1	1	1	1	1	1	1	1	0	1	1	1	1	1	1	1	1	1	1	1	0	1	1	1	1	1	1	1	1	1	1	1	0	1	1	1	4.3	4.3	4.3	22.472
tr|A0A0P0WQW5|A0A0P0WQW5_ORYSJOs05g0566600protein(Fragment)OS=Oryzasativasubsp.japonicaGN=Os05g0566600PE=4SV=1;tr|Q9LIU9|Q9LIU9_ORYSJOs01g0249300proteinOS=Oryzasativasubsp.japonicaGN=P0434D08.2-1PE=2SV=2;tr|Q5SN58|Q5SN58_ORYSJOs01g0664500proteinOS=Oryzasativasubsp.japonicaGN=P0003E08.12-1PE=2SV=1;tr|Q657U9|Q657U9_ORYSJOs01g0305200proteinOS=Oryzasativasubsp.japonicaGN=Os01g0305200PE=2SV=1	tr|A0A0P0WQW5|A0A0P0WQW5_ORYSJOs05g0566600protein(Fragment)OS=Oryzasativasubsp.japonicaGN=Os05g0566600PE=4SV=1;tr|Q9LIU9|Q9LIU9_ORYSJOs01g0249300proteinOS=Oryzasativasubsp.japonicaGN=P0434D08.2-1PE=2SV=2;tr|Q5SN58|Q5SN58_ORYSJOs01g0664500proteinOS=Oryzasativasubsp.japonicaGN=P0003E08.12-1PE=2SV=1	3;2;2;1	3;2;2;1	3;2;2;1	;;	4	3	3	3	3	3	3	2	2	2	2	2	2	1	3	3	3	3	3	2	2	2	2	2	2	1	3	3	3	3	3	2	2	2	2	2	2	1	3	3	30.7	30.7	30.7	12.727
tr|A0A0P0WRI7|A0A0P0WRI7_ORYSJOs05g0581800proteinOS=Oryzasativasubsp.japonicaGN=Os05g0581800PE=4SV=1;tr|Q688S7|Q688S7_ORYSJOs05g0581800proteinOS=Oryzasativasubsp.japonicaGN=Os05g0581800PE=4SV=1;tr|A0A0N7KLB2|A0A0N7KLB2_ORYSJOs05g0581800protein(Fragment)OS=Oryzasativasubsp.japonicaGN=Os05g0581800PE=4SV=1	tr|A0A0P0WRI7|A0A0P0WRI7_ORYSJOs05g0581800proteinOS=Oryzasativasubsp.japonicaGN=Os05g0581800PE=4SV=1;tr|Q688S7|Q688S7_ORYSJOs05g0581800proteinOS=Oryzasativasubsp.japonicaGN=Os05g0581800PE=4SV=1	6;6;1	6;6;1	6;6;1	;	3	6	6	6	4	3	5	3	5	3	4	2	5	3	2	3	4	3	5	3	5	3	4	2	5	3	2	3	4	3	5	3	5	3	4	2	5	3	2	3	13.3	13.3	13.3	84.393
tr|A0A0P0WT28|A0A0P0WT28_ORYSJOs06g0176900proteinOS=Oryzasativasubsp.japonicaGN=Os06g0176900PE=3SV=1;tr|Q9LWJ5|Q9LWJ5_ORYSJOs06g0175800proteinOS=Oryzasativasubsp.japonicaGN=Os06g0175800PE=2SV=1	tr|A0A0P0WT28|A0A0P0WT28_ORYSJOs06g0176900proteinOS=Oryzasativasubsp.japonicaGN=Os06g0176900PE=3SV=1;tr|Q9LWJ5|Q9LWJ5_ORYSJOs06g0175800proteinOS=Oryzasativasubsp.japonicaGN=Os06g0175800PE=2SV=1	1;1	1;1	1;1	;	2	1	1	1	1	1	1	1	1	1	1	1	1	1	1	1	1	1	1	1	1	1	1	1	1	1	1	1	1	1	1	1	1	1	1	1	1	1	1	1	3.4	3.4	3.4	41.193
tr|A0A0P0WT49|A0A0P0WT49_ORYSJOs06g0172800protein(Fragment)OS=Oryzasativasubsp.japonicaGN=Os06g0172800PE=4SV=1	tr|A0A0P0WT49|A0A0P0WT49_ORYSJOs06g0172800protein(Fragment)OS=Oryzasativasubsp.japonicaGN=Os06g0172800PE=4SV=1	2	2	2		1	2	2	2	0	0	1	0	1	1	2	1	1	2	2	1	0	0	1	0	1	1	2	1	1	2	2	1	0	0	1	0	1	1	2	1	1	2	2	1	2.7	2.7	2.7	99.214
tr|A0A0P0WTC2|A0A0P0WTC2_ORYSJOs06g0163600protein(Fragment)OS=Oryzasativasubsp.japonicaGN=Os06g0163600PE=4SV=1	tr|A0A0P0WTC2|A0A0P0WTC2_ORYSJOs06g0163600protein(Fragment)OS=Oryzasativasubsp.japonicaGN=Os06g0163600PE=4SV=1	2	2	2		1	2	2	2	0	1	1	1	0	1	1	1	0	2	0	1	0	1	1	1	0	1	1	1	0	2	0	1	0	1	1	1	0	1	1	1	0	2	0	1	23.2	23.2	23.2	11.276
tr|A0A0P0WTM4|A0A0P0WTM4_ORYSJOs06g0198600protein(Fragment)OS=Oryzasativasubsp.japonicaGN=Os06g0198600PE=4SV=1;tr|Q69K64|Q69K64_ORYSJOs06g0198500proteinOS=Oryzasativasubsp.japonicaGN=Os06g0198500PE=4SV=1	tr|A0A0P0WTM4|A0A0P0WTM4_ORYSJOs06g0198600protein(Fragment)OS=Oryzasativasubsp.japonicaGN=Os06g0198600PE=4SV=1;tr|Q69K64|Q69K64_ORYSJOs06g0198500proteinOS=Oryzasativasubsp.japonicaGN=Os06g0198500PE=4SV=1	1;1	1;1	1;1	;	2	1	1	1	1	1	1	1	1	1	1	0	0	0	0	0	1	1	1	1	1	1	1	0	0	0	0	0	1	1	1	1	1	1	1	0	0	0	0	0	7.6	7.6	7.6	13.279
tr|A0A0P0WTX9|A0A0P0WTX9_ORYSJOs06g0214850protein(Fragment)OS=Oryzasativasubsp.japonicaGN=Os06g0214850PE=4SV=1	tr|A0A0P0WTX9|A0A0P0WTX9_ORYSJOs06g0214850protein(Fragment)OS=Oryzasativasubsp.japonicaGN=Os06g0214850PE=4SV=1	13	13	13		1	13	13	13	11	12	12	13	13	13	13	11	11	12	11	11	11	12	12	13	13	13	13	11	11	12	11	11	11	12	12	13	13	13	13	11	11	12	11	11	51.1	51.1	51.1	37.87
tr|A0A0P0WUH8|A0A0P0WUH8_ORYSJOs06g0240800proteinOS=Oryzasativasubsp.japonicaGN=Os06g0240800PE=4SV=1	tr|A0A0P0WUH8|A0A0P0WUH8_ORYSJOs06g0240800proteinOS=Oryzasativasubsp.japonicaGN=Os06g0240800PE=4SV=1	1	1	1		1	1	1	1	1	1	0	1	0	0	1	1	1	1	1	1	1	1	0	1	0	0	1	1	1	1	1	1	1	1	0	1	0	0	1	1	1	1	1	1	6.9	6.9	6.9	20.128
tr|A0A0P0WUK6|A0A0P0WUK6_ORYSJAlpha-mannosidaseOS=Oryzasativasubsp.japonicaGN=Os06g0245700PE=3SV=1	tr|A0A0P0WUK6|A0A0P0WUK6_ORYSJAlpha-mannosidaseOS=Oryzasativasubsp.japonicaGN=Os06g0245700PE=3SV=1	2	2	2		1	2	2	2	1	0	2	2	2	1	2	1	1	0	1	0	1	0	2	2	2	1	2	1	1	0	1	0	1	0	2	2	2	1	2	1	1	0	1	0	1.9	1.9	1.9	108.15
tr|A0A0P0WV37|A0A0P0WV37_ORYSJOs06g0257200proteinOS=Oryzasativasubsp.japonicaGN=Os06g0257200PE=4SV=1	tr|A0A0P0WV37|A0A0P0WV37_ORYSJOs06g0257200proteinOS=Oryzasativasubsp.japonicaGN=Os06g0257200PE=4SV=1	1	1	1		1	1	1	1	1	1	1	1	1	1	1	0	1	0	0	0	1	1	1	1	1	1	1	0	1	0	0	0	1	1	1	1	1	1	1	0	1	0	0	0	12.2	12.2	12.2	11.36
tr|A0A0P0WW43|A0A0P0WW43_ORYSJOs06g0335900proteinOS=Oryzasativasubsp.japonicaGN=Os06g0335900PE=4SV=1	tr|A0A0P0WW43|A0A0P0WW43_ORYSJOs06g0335900proteinOS=Oryzasativasubsp.japonicaGN=Os06g0335900PE=4SV=1	1	1	1		1	1	1	1	1	1	1	0	0	0	1	1	1	1	1	1	1	1	1	0	0	0	1	1	1	1	1	1	1	1	1	0	0	0	1	1	1	1	1	1	6.2	6.2	6.2	13.947
tr|A0A0P0WW62|A0A0P0WW62_ORYSJOs06g0335975proteinOS=Oryzasativasubsp.japonicaGN=Os06g0335975PE=4SV=1	tr|A0A0P0WW62|A0A0P0WW62_ORYSJOs06g0335975proteinOS=Oryzasativasubsp.japonicaGN=Os06g0335975PE=4SV=1	1	1	1		1	1	1	1	1	1	1	1	0	0	1	1	0	0	0	1	1	1	1	1	0	0	1	1	0	0	0	1	1	1	1	1	0	0	1	1	0	0	0	1	10.6	10.6	10.6	10.038
tr|A0A0P0WWN3|A0A0P0WWN3_ORYSJOs06g0472200protein(Fragment)OS=Oryzasativasubsp.japonicaGN=Os06g0472200PE=4SV=1;tr|A0A0P0WX00|A0A0P0WX00_ORYSJOs06g0472200protein(Fragment)OS=Oryzasativasubsp.japonicaGN=Os06g0472200PE=4SV=1	tr|A0A0P0WWN3|A0A0P0WWN3_ORYSJOs06g0472200protein(Fragment)OS=Oryzasativasubsp.japonicaGN=Os06g0472200PE=4SV=1;tr|A0A0P0WX00|A0A0P0WX00_ORYSJOs06g0472200protein(Fragment)OS=Oryzasativasubsp.japonicaGN=Os06g0472200PE=4SV=1	2;2	2;2	2;2	;	2	2	2	2	0	1	1	1	1	0	1	1	1	1	1	0	0	1	1	1	1	0	1	1	1	1	1	0	0	1	1	1	1	0	1	1	1	1	1	0	6.7	6.7	6.7	34.362
tr|A0A0P0WXE9|A0A0P0WXE9_ORYSJOs06g0531200protein(Fragment)OS=Oryzasativasubsp.japonicaGN=Os06g0531200PE=4SV=1;tr|Q5Z790|Q5Z790_ORYSJOs06g0531200proteinOS=Oryzasativasubsp.japonicaGN=Os06g0531200PE=4SV=1	tr|A0A0P0WXE9|A0A0P0WXE9_ORYSJOs06g0531200protein(Fragment)OS=Oryzasativasubsp.japonicaGN=Os06g0531200PE=4SV=1;tr|Q5Z790|Q5Z790_ORYSJOs06g0531200proteinOS=Oryzasativasubsp.japonicaGN=Os06g0531200PE=4SV=1	4;4	4;4	4;4	;	2	4	4	4	3	2	2	4	2	4	4	3	2	3	2	3	3	2	2	4	2	4	4	3	2	3	2	3	3	2	2	4	2	4	4	3	2	3	2	3	15.2	15.2	15.2	30.969
tr|A0A0P0WXJ2|A0A0P0WXJ2_ORYSJOs06g0538900protein(Fragment)OS=Oryzasativasubsp.japonicaGN=Os06g0538900PE=4SV=1	tr|A0A0P0WXJ2|A0A0P0WXJ2_ORYSJOs06g0538900protein(Fragment)OS=Oryzasativasubsp.japonicaGN=Os06g0538900PE=4SV=1	3	3	3		1	3	3	3	2	3	3	3	3	3	3	3	3	3	2	3	2	3	3	3	3	3	3	3	3	3	2	3	2	3	3	3	3	3	3	3	3	3	2	3	20	20	20	20.183
tr|A0A0P0WXN6|A0A0P0WXN6_ORYSJOs06g0549300protein(Fragment)OS=Oryzasativasubsp.japonicaGN=Os06g0549300PE=4SV=1;tr|Q5Z7I5|Q5Z7I5_ORYSJOs06g0548200proteinOS=Oryzasativasubsp.japonicaGN=Os06g0548200PE=4SV=1	tr|A0A0P0WXN6|A0A0P0WXN6_ORYSJOs06g0549300protein(Fragment)OS=Oryzasativasubsp.japonicaGN=Os06g0549300PE=4SV=1	8;1	8;1	8;1		2	8	8	8	3	4	4	3	4	4	8	7	8	7	8	7	3	4	4	3	4	4	8	7	8	7	8	7	3	4	4	3	4	4	8	7	8	7	8	7	18.5	18.5	18.5	56.278
tr|A0A0P0WXS0|A0A0P0WXS0_ORYSJOs06g0546400proteinOS=Oryzasativasubsp.japonicaGN=Os06g0546400PE=4SV=1	tr|A0A0P0WXS0|A0A0P0WXS0_ORYSJOs06g0546400proteinOS=Oryzasativasubsp.japonicaGN=Os06g0546400PE=4SV=1	2	2	2		1	2	2	2	2	2	2	2	2	2	2	2	2	2	2	2	2	2	2	2	2	2	2	2	2	2	2	2	2	2	2	2	2	2	2	2	2	2	2	2	10.4	10.4	10.4	25.282
tr|A0A0P0WXX3|A0A0P0WXX3_ORYSJOs06g0538200proteinOS=Oryzasativasubsp.japonicaGN=Os06g0538200PE=4SV=1	tr|A0A0P0WXX3|A0A0P0WXX3_ORYSJOs06g0538200proteinOS=Oryzasativasubsp.japonicaGN=Os06g0538200PE=4SV=1	2	2	2		1	2	2	2	1	0	0	0	0	0	2	1	1	1	0	0	1	0	0	0	0	0	2	1	1	1	0	0	1	0	0	0	0	0	2	1	1	1	0	0	2.6	2.6	2.6	104.81
tr|A0A0P0WY24|A0A0P0WY24_ORYSJOs06g0566100protein(Fragment)OS=Oryzasativasubsp.japonicaGN=Os06g0566100PE=4SV=1	tr|A0A0P0WY24|A0A0P0WY24_ORYSJOs06g0566100protein(Fragment)OS=Oryzasativasubsp.japonicaGN=Os06g0566100PE=4SV=1	3	2	2		1	3	2	2	3	1	2	1	1	2	3	2	2	2	2	2	2	0	1	0	0	1	2	1	1	1	1	1	2	0	1	0	0	1	2	1	1	1	1	1	18.2	13	13	29.81
tr|A0A0P0WYB4|A0A0P0WYB4_ORYSJOs06g0594100proteinOS=Oryzasativasubsp.japonicaGN=Os06g0594100PE=4SV=1	tr|A0A0P0WYB4|A0A0P0WYB4_ORYSJOs06g0594100proteinOS=Oryzasativasubsp.japonicaGN=Os06g0594100PE=4SV=1	1	1	1		1	1	1	1	1	1	1	1	1	1	1	1	1	1	1	1	1	1	1	1	1	1	1	1	1	1	1	1	1	1	1	1	1	1	1	1	1	1	1	1	11.5	11.5	11.5	8.8733
tr|A0A0P0WYI7|A0A0P0WYI7_ORYSJOs06g0608300protein(Fragment)OS=Oryzasativasubsp.japonicaGN=Os06g0608300PE=4SV=1;tr|Q69V60|Q69V60_ORYSJOs06g0608300proteinOS=Oryzasativasubsp.japonicaGN=Os06g0608300PE=2SV=1	tr|A0A0P0WYI7|A0A0P0WYI7_ORYSJOs06g0608300protein(Fragment)OS=Oryzasativasubsp.japonicaGN=Os06g0608300PE=4SV=1;tr|Q69V60|Q69V60_ORYSJOs06g0608300proteinOS=Oryzasativasubsp.japonicaGN=Os06g0608300PE=2SV=1	2;2	2;2	2;2	;	2	2	2	2	1	2	2	2	2	2	2	2	1	1	2	2	1	2	2	2	2	2	2	2	1	1	2	2	1	2	2	2	2	2	2	2	1	1	2	2	4.5	4.5	4.5	62.394
tr|A0A0P0WYM2|A0A0P0WYM2_ORYSJOs06g0606900protein(Fragment)OS=Oryzasativasubsp.japonicaGN=Os06g0606900PE=4SV=1	tr|A0A0P0WYM2|A0A0P0WYM2_ORYSJOs06g0606900protein(Fragment)OS=Oryzasativasubsp.japonicaGN=Os06g0606900PE=4SV=1	2	2	2		1	2	2	2	1	1	2	1	1	1	0	0	1	1	1	1	1	1	2	1	1	1	0	0	1	1	1	1	1	1	2	1	1	1	0	0	1	1	1	1	5.8	5.8	5.8	46.253
tr|A0A0P0WYR2|A0A0P0WYR2_ORYSJOs06g0606800protein(Fragment)OS=Oryzasativasubsp.japonicaGN=Os06g0606800PE=4SV=1;tr|Q69Q42|Q69Q42_ORYSJOs06g0606800proteinOS=Oryzasativasubsp.japonicaGN=P0029C06.13-1PE=2SV=1	tr|A0A0P0WYR2|A0A0P0WYR2_ORYSJOs06g0606800protein(Fragment)OS=Oryzasativasubsp.japonicaGN=Os06g0606800PE=4SV=1;tr|Q69Q42|Q69Q42_ORYSJOs06g0606800proteinOS=Oryzasativasubsp.japonicaGN=P0029C06.13-1PE=2SV=1	1;1	1;1	1;1	;	2	1	1	1	1	1	1	1	1	1	1	1	1	1	1	1	1	1	1	1	1	1	1	1	1	1	1	1	1	1	1	1	1	1	1	1	1	1	1	1	4.6	4.6	4.6	38.081
tr|A0A0P0WYZ5|A0A0P0WYZ5_ORYSJOs06g0611900protein(Fragment)OS=Oryzasativasubsp.japonicaGN=Os06g0611900PE=4SV=1;tr|A0A0P0WYK7|A0A0P0WYK7_ORYSJOs06g0611900proteinOS=Oryzasativasubsp.japonicaGN=Os06g0611900PE=4SV=1	tr|A0A0P0WYZ5|A0A0P0WYZ5_ORYSJOs06g0611900protein(Fragment)OS=Oryzasativasubsp.japonicaGN=Os06g0611900PE=4SV=1;tr|A0A0P0WYK7|A0A0P0WYK7_ORYSJOs06g0611900proteinOS=Oryzasativasubsp.japonicaGN=Os06g0611900PE=4SV=1	11;6	11;6	3;0	;	2	11	11	3	6	11	10	11	11	10	10	11	9	10	10	9	6	11	10	11	11	10	10	11	9	10	10	9	2	3	3	3	3	3	3	3	3	3	3	3	34.1	34.1	9.7	55.239
tr|A0A0P0X0C8|A0A0P0X0C8_ORYSJPeroxidaseOS=Oryzasativasubsp.japonicaGN=Os06g0681600PE=3SV=1;tr|Q653X4|Q653X4_ORYSJPeroxidaseOS=Oryzasativasubsp.japonicaGN=P0547F09.20-1PE=2SV=1	tr|A0A0P0X0C8|A0A0P0X0C8_ORYSJPeroxidaseOS=Oryzasativasubsp.japonicaGN=Os06g0681600PE=3SV=1;tr|Q653X4|Q653X4_ORYSJPeroxidaseOS=Oryzasativasubsp.japonicaGN=P0547F09.20-1PE=2SV=1	3;3	3;3	3;3	;	2	3	3	3	2	1	2	1	2	1	1	2	3	0	2	2	2	1	2	1	2	1	1	2	3	0	2	2	2	1	2	1	2	1	1	2	3	0	2	2	14.3	14.3	14.3	21.654
tr|A0A0P0X0F2|A0A0P0X0F2_ORYSJOs06g0682700protein(Fragment)OS=Oryzasativasubsp.japonicaGN=Os06g0682700PE=4SV=1	tr|A0A0P0X0F2|A0A0P0X0F2_ORYSJOs06g0682700protein(Fragment)OS=Oryzasativasubsp.japonicaGN=Os06g0682700PE=4SV=1	3	3	3		1	3	3	3	2	2	3	2	1	2	1	3	2	1	1	1	2	2	3	2	1	2	1	3	2	1	1	1	2	2	3	2	1	2	1	3	2	1	1	1	4	4	4	69.329
tr|A0A0P0X177|A0A0P0X177_ORYSJOs06g0725000protein(Fragment)OS=Oryzasativasubsp.japonicaGN=Os06g0725000PE=4SV=1	tr|A0A0P0X177|A0A0P0X177_ORYSJOs06g0725000protein(Fragment)OS=Oryzasativasubsp.japonicaGN=Os06g0725000PE=4SV=1	3	3	3		1	3	3	3	2	3	3	3	3	3	1	1	2	2	3	2	2	3	3	3	3	3	1	1	2	2	3	2	2	3	3	3	3	3	1	1	2	2	3	2	38.9	38.9	38.9	15.469
tr|A0A0P0X1C3|A0A0P0X1C3_ORYSJOs06g0728600proteinOS=Oryzasativasubsp.japonicaGN=Os06g0728600PE=4SV=1	tr|A0A0P0X1C3|A0A0P0X1C3_ORYSJOs06g0728600proteinOS=Oryzasativasubsp.japonicaGN=Os06g0728600PE=4SV=1	8	8	8		1	8	8	8	7	8	8	7	7	6	7	6	7	5	6	6	7	8	8	7	7	6	7	6	7	5	6	6	7	8	8	7	7	6	7	6	7	5	6	6	10.2	10.2	10.2	96.686
tr|A0A0P0X1K1|A0A0P0X1K1_ORYSJOs07g0111700protein(Fragment)OS=Oryzasativasubsp.japonicaGN=Os07g0111700PE=4SV=1;tr|A0A0P0X1Z9|A0A0P0X1Z9_ORYSJOs07g0111700protein(Fragment)OS=Oryzasativasubsp.japonicaGN=Os07g0111700PE=4SV=1;tr|Q8GRN5|Q8GRN5_ORYSJFlavin-containingmonooxygenaseOS=Oryzasativasubsp.japonicaGN=OJ1123_C12.127PE=3SV=1;tr|A0A0P0X1W2|A0A0P0X1W2_ORYSJOs07g0111700protein(Fragment)OS=Oryzasati…	tr|A0A0P0X1K1|A0A0P0X1K1_ORYSJOs07g0111700protein(Fragment)OS=Oryzasativasubsp.japonicaGN=Os07g0111700PE=4SV=1;tr|A0A0P0X1Z9|A0A0P0X1Z9_ORYSJOs07g0111700protein(Fragment)OS=Oryzasativasubsp.japonicaGN=Os07g0111700PE=4SV=1;tr|Q8GRN5|Q8GRN5_ORYSJFlavin-containingmonooxygenaseOS=Oryzasativasubsp.japonicaGN=OJ1123_C12.127PE=3SV=1;tr|A0A0P0X1W2|A0A0P0X1W2_ORYSJOs07g0111700protein(Fragment)OS=Oryzasati…	5;5;4;3;2;1;1;1	5;5;4;3;2;1;1;1	5;5;4;3;2;1;1;1	;;;	8	5	5	5	0	1	0	1	1	2	3	4	5	2	3	3	0	1	0	1	1	2	3	4	5	2	3	3	0	1	0	1	1	2	3	4	5	2	3	3	14.2	14.2	14.2	51.194
tr|A0A0P0X1L5|A0A0P0X1L5_ORYSJOs07g0105000proteinOS=Oryzasativasubsp.japonicaGN=Os07g0105000PE=4SV=1	tr|A0A0P0X1L5|A0A0P0X1L5_ORYSJOs07g0105000proteinOS=Oryzasativasubsp.japonicaGN=Os07g0105000PE=4SV=1	4	4	4		1	4	4	4	4	4	4	4	4	4	4	4	4	4	4	3	4	4	4	4	4	4	4	4	4	4	4	3	4	4	4	4	4	4	4	4	4	4	4	3	37.3	37.3	37.3	19.994
tr|A0A0P0X2K2|A0A0P0X2K2_ORYSJOs07g0137900protein(Fragment)OS=Oryzasativasubsp.japonicaGN=Os07g0137900PE=4SV=1	tr|A0A0P0X2K2|A0A0P0X2K2_ORYSJOs07g0137900protein(Fragment)OS=Oryzasativasubsp.japonicaGN=Os07g0137900PE=4SV=1	4	3	3		1	4	3	3	4	4	4	3	3	3	1	2	1	1	0	1	3	3	3	2	2	2	0	1	0	0	0	0	3	3	3	2	2	2	0	1	0	0	0	0	7.1	5.2	5.2	78.665
tr|A0A0P0X334|A0A0P0X334_ORYSJOs07g0176900protein(Fragment)OS=Oryzasativasubsp.japonicaGN=Os07g0176900PE=3SV=1;tr|Q6ZEZ2|Q6ZEZ2_ORYSJOs07g0176900proteinOS=Oryzasativasubsp.japonicaGN=P0534H07.29-1PE=2SV=1	tr|A0A0P0X334|A0A0P0X334_ORYSJOs07g0176900protein(Fragment)OS=Oryzasativasubsp.japonicaGN=Os07g0176900PE=3SV=1;tr|Q6ZEZ2|Q6ZEZ2_ORYSJOs07g0176900proteinOS=Oryzasativasubsp.japonicaGN=P0534H07.29-1PE=2SV=1	4;4	4;4	4;4	;	2	4	4	4	3	4	4	4	3	3	4	3	4	4	4	4	3	4	4	4	3	3	4	3	4	4	4	4	3	4	4	4	3	3	4	3	4	4	4	4	19.6	19.6	19.6	28.688
tr|A0A0P0X365|A0A0P0X365_ORYSJOs07g0185432proteinOS=Oryzasativasubsp.japonicaGN=Os07g0185432PE=4SV=1	tr|A0A0P0X365|A0A0P0X365_ORYSJOs07g0185432proteinOS=Oryzasativasubsp.japonicaGN=Os07g0185432PE=4SV=1	2	2	2		1	2	2	2	2	0	2	2	2	1	2	1	2	2	2	1	2	0	2	2	2	1	2	1	2	2	2	1	2	0	2	2	2	1	2	1	2	2	2	1	8.1	8.1	8.1	37.384
tr|A0A0P0X3H5|A0A0P0X3H5_ORYSJGlycosyltransferaseOS=Oryzasativasubsp.japonicaGN=Os07g0201800PE=3SV=1	tr|A0A0P0X3H5|A0A0P0X3H5_ORYSJGlycosyltransferaseOS=Oryzasativasubsp.japonicaGN=Os07g0201800PE=3SV=1	2	2	2		1	2	2	2	1	1	1	1	1	1	1	2	1	1	2	2	1	1	1	1	1	1	1	2	1	1	2	2	1	1	1	1	1	1	1	2	1	1	2	2	5.2	5.2	5.2	49.368
tr|A0A0P0X3P6|A0A0P0X3P6_ORYSJOs07g0201500proteinOS=Oryzasativasubsp.japonicaGN=Os07g0201500PE=3SV=1	tr|A0A0P0X3P6|A0A0P0X3P6_ORYSJOs07g0201500proteinOS=Oryzasativasubsp.japonicaGN=Os07g0201500PE=3SV=1	1	1	1		1	1	1	1	1	1	1	1	1	1	1	1	1	1	1	1	1	1	1	1	1	1	1	1	1	1	1	1	1	1	1	1	1	1	1	1	1	1	1	1	3.9	3.9	3.9	34.27
tr|A0A0P0X3W0|A0A0P0X3W0_ORYSJOs07g0237100protein(Fragment)OS=Oryzasativasubsp.japonicaGN=Os07g0237100PE=4SV=1	tr|A0A0P0X3W0|A0A0P0X3W0_ORYSJOs07g0237100protein(Fragment)OS=Oryzasativasubsp.japonicaGN=Os07g0237100PE=4SV=1	3	3	3		1	3	3	3	1	2	3	2	3	3	3	3	2	3	2	3	1	2	3	2	3	3	3	3	2	3	2	3	1	2	3	2	3	3	3	3	2	3	2	3	13.8	13.8	13.8	36.144
tr|A0A0P0X432|A0A0P0X432_ORYSJOs07g0193000proteinOS=Oryzasativasubsp.japonicaGN=Os07g0193000PE=4SV=1	tr|A0A0P0X432|A0A0P0X432_ORYSJOs07g0193000proteinOS=Oryzasativasubsp.japonicaGN=Os07g0193000PE=4SV=1	7	7	7		1	7	7	7	4	5	5	5	4	5	7	6	5	6	7	6	4	5	5	5	4	5	7	6	5	6	7	6	4	5	5	5	4	5	7	6	5	6	7	6	13.6	13.6	13.6	71.564
tr|A0A0P0X4X0|A0A0P0X4X0_ORYSJOs07g0419900proteinOS=Oryzasativasubsp.japonicaGN=Os07g0419900PE=4SV=1	tr|A0A0P0X4X0|A0A0P0X4X0_ORYSJOs07g0419900proteinOS=Oryzasativasubsp.japonicaGN=Os07g0419900PE=4SV=1	1	1	1		1	1	1	1	1	1	1	1	1	1	0	1	1	1	0	1	1	1	1	1	1	1	0	1	1	1	0	1	1	1	1	1	1	1	0	1	1	1	0	1	12.8	12.8	12.8	9.9937
tr|A0A0P0X5N3|A0A0P0X5N3_ORYSJOs07g0420700protein(Fragment)OS=Oryzasativasubsp.japonicaGN=Os07g0420700PE=3SV=1;tr|Q0D6X6|Q0D6X6_ORYSJOs07g0421300proteinOS=Oryzasativasubsp.japonicaGN=Os07g0421300PE=2SV=1	tr|A0A0P0X5N3|A0A0P0X5N3_ORYSJOs07g0420700protein(Fragment)OS=Oryzasativasubsp.japonicaGN=Os07g0420700PE=3SV=1	4;1	4;1	4;1		2	4	4	4	4	2	2	3	2	4	3	2	2	4	1	2	4	2	2	3	2	4	3	2	2	4	1	2	4	2	2	3	2	4	3	2	2	4	1	2	4.2	4.2	4.2	113.51
tr|A0A0P0X6J3|A0A0P0X6J3_ORYSJOs07g0498800protein(Fragment)OS=Oryzasativasubsp.japonicaGN=Os07g0498800PE=4SV=1;tr|A0A0P0X6D6|A0A0P0X6D6_ORYSJOs07g0498800proteinOS=Oryzasativasubsp.japonicaGN=Os07g0498800PE=4SV=1	tr|A0A0P0X6J3|A0A0P0X6J3_ORYSJOs07g0498800protein(Fragment)OS=Oryzasativasubsp.japonicaGN=Os07g0498800PE=4SV=1	5;2	5;2	5;2		2	5	5	5	2	5	5	4	5	5	4	5	3	4	5	5	2	5	5	4	5	5	4	5	3	4	5	5	2	5	5	4	5	5	4	5	3	4	5	5	9.9	9.9	9.9	69.68
tr|A0A0P0X6L8|A0A0P0X6L8_ORYSJOs07g0516900proteinOS=Oryzasativasubsp.japonicaGN=Os07g0516900PE=4SV=1	tr|A0A0P0X6L8|A0A0P0X6L8_ORYSJOs07g0516900proteinOS=Oryzasativasubsp.japonicaGN=Os07g0516900PE=4SV=1	2	2	2		1	2	2	2	2	2	2	2	2	1	2	2	1	2	1	1	2	2	2	2	2	1	2	2	1	2	1	1	2	2	2	2	2	1	2	2	1	2	1	1	12.6	12.6	12.6	19.742
tr|A0A0P0X6S4|A0A0P0X6S4_ORYSJOs07g0523300protein(Fragment)OS=Oryzasativasubsp.japonicaGN=Os07g0523500PE=4SV=1;tr|Q0D5Z2|Q0D5Z2_ORYSJOs07g0523300protein(Fragment)OS=Oryzasativasubsp.japonicaGN=Os07g0523500PE=3SV=1;tr|Q8H5N0|Q8H5N0_ORYSJOs07g0450000proteinOS=Oryzasativasubsp.japonicaGN=OJ1047_A06.130PE=2SV=1	tr|A0A0P0X6S4|A0A0P0X6S4_ORYSJOs07g0523300protein(Fragment)OS=Oryzasativasubsp.japonicaGN=Os07g0523500PE=4SV=1;tr|Q0D5Z2|Q0D5Z2_ORYSJOs07g0523300protein(Fragment)OS=Oryzasativasubsp.japonicaGN=Os07g0523500PE=3SV=1;tr|Q8H5N0|Q8H5N0_ORYSJOs07g0450000proteinOS=Oryzasativasubsp.japonicaGN=OJ1047_A06.130PE=2SV=1	1;1;1	1;1;1	1;1;1	;;	3	1	1	1	1	1	0	1	1	1	1	1	1	1	1	1	1	1	0	1	1	1	1	1	1	1	1	1	1	1	0	1	1	1	1	1	1	1	1	1	24.3	24.3	24.3	4.2309
tr|A0A0P0X7X9|A0A0P0X7X9_ORYSJOs07g0573300protein(Fragment)OS=Oryzasativasubsp.japonicaGN=Os07g0573300PE=4SV=1;tr|Q6ZL20|Q6ZL20_ORYSJOs07g0573300proteinOS=Oryzasativasubsp.japonicaGN=OJ1699_E05.17PE=4SV=1	tr|A0A0P0X7X9|A0A0P0X7X9_ORYSJOs07g0573300protein(Fragment)OS=Oryzasativasubsp.japonicaGN=Os07g0573300PE=4SV=1;tr|Q6ZL20|Q6ZL20_ORYSJOs07g0573300proteinOS=Oryzasativasubsp.japonicaGN=OJ1699_E05.17PE=4SV=1	2;2	2;2	2;2	;	2	2	2	2	0	1	2	1	1	1	0	0	0	1	0	0	0	1	2	1	1	1	0	0	0	1	0	0	0	1	2	1	1	1	0	0	0	1	0	0	5.3	5.3	5.3	46.248
tr|A0A0P0X8C7|A0A0P0X8C7_ORYSJOs07g0584283protein(Fragment)OS=Oryzasativasubsp.japonicaGN=Os07g0584283PE=4SV=1	tr|A0A0P0X8C7|A0A0P0X8C7_ORYSJOs07g0584283protein(Fragment)OS=Oryzasativasubsp.japonicaGN=Os07g0584283PE=4SV=1	1	1	1		1	1	1	1	1	0	0	0	0	0	1	1	1	0	1	1	1	0	0	0	0	0	1	1	1	0	1	1	1	0	0	0	0	0	1	1	1	0	1	1	3.2	3.2	3.2	34.453
tr|A0A0P0X8Q0|A0A0P0X8Q0_ORYSJOs07g0609000proteinOS=Oryzasativasubsp.japonicaGN=Os07g0609000PE=4SV=1;tr|Q6YTX5|Q6YTX5_ORYSJOs07g0609000proteinOS=Oryzasativasubsp.japonicaGN=Os07g0609000PE=4SV=1	tr|A0A0P0X8Q0|A0A0P0X8Q0_ORYSJOs07g0609000proteinOS=Oryzasativasubsp.japonicaGN=Os07g0609000PE=4SV=1;tr|Q6YTX5|Q6YTX5_ORYSJOs07g0609000proteinOS=Oryzasativasubsp.japonicaGN=Os07g0609000PE=4SV=1	6;5	6;5	6;5	;	2	6	6	6	5	5	5	5	5	5	5	5	5	5	6	5	5	5	5	5	5	5	5	5	5	5	6	5	5	5	5	5	5	5	5	5	5	5	6	5	29.1	29.1	29.1	23.289
tr|A0A0P0X8Y1|A0A0P0X8Y1_ORYSJOs07g0618600protein(Fragment)OS=Oryzasativasubsp.japonicaGN=Os07g0618600PE=4SV=1;tr|Q0D4M1|Q0D4M1_ORYSJOs07g0618600proteinOS=Oryzasativasubsp.japonicaGN=Os07g0618600PE=4SV=1	tr|A0A0P0X8Y1|A0A0P0X8Y1_ORYSJOs07g0618600protein(Fragment)OS=Oryzasativasubsp.japonicaGN=Os07g0618600PE=4SV=1;tr|Q0D4M1|Q0D4M1_ORYSJOs07g0618600proteinOS=Oryzasativasubsp.japonicaGN=Os07g0618600PE=4SV=1	1;1	1;1	1;1	;	2	1	1	1	1	0	1	0	0	0	1	1	0	1	1	1	1	0	1	0	0	0	1	1	0	1	1	1	1	0	1	0	0	0	1	1	0	1	1	1	5.1	5.1	5.1	29.445
tr|A0A0P0X8Y8|A0A0P0X8Y8_ORYSJOs07g0621300protein(Fragment)OS=Oryzasativasubsp.japonicaGN=Os07g0621300PE=4SV=1;tr|A0A0P0X923|A0A0P0X923_ORYSJOs07g0621300protein(Fragment)OS=Oryzasativasubsp.japonicaGN=Os07g0621300PE=4SV=1	tr|A0A0P0X8Y8|A0A0P0X8Y8_ORYSJOs07g0621300protein(Fragment)OS=Oryzasativasubsp.japonicaGN=Os07g0621300PE=4SV=1;tr|A0A0P0X923|A0A0P0X923_ORYSJOs07g0621300protein(Fragment)OS=Oryzasativasubsp.japonicaGN=Os07g0621300PE=4SV=1	4;4	4;4	4;4	;	2	4	4	4	4	3	3	4	4	3	4	2	3	4	3	4	4	3	3	4	4	3	4	2	3	4	3	4	4	3	3	4	4	3	4	2	3	4	3	4	19.3	19.3	19.3	28.135
tr|A0A0P0X929|A0A0P0X929_ORYSJSulfotransferaseOS=Oryzasativasubsp.japonicaGN=Os07g0606400PE=3SV=1	tr|A0A0P0X929|A0A0P0X929_ORYSJSulfotransferaseOS=Oryzasativasubsp.japonicaGN=Os07g0606400PE=3SV=1	1	1	1		1	1	1	1	0	1	1	1	1	0	1	1	1	1	1	1	0	1	1	1	1	0	1	1	1	1	1	1	0	1	1	1	1	0	1	1	1	1	1	1	2.4	2.4	2.4	41.986
tr|A0A0P0X9E0|A0A0P0X9E0_ORYSJOs07g0630666proteinOS=Oryzasativasubsp.japonicaGN=Os07g0630666PE=4SV=1	tr|A0A0P0X9E0|A0A0P0X9E0_ORYSJOs07g0630666proteinOS=Oryzasativasubsp.japonicaGN=Os07g0630666PE=4SV=1	1	1	1		1	1	1	1	1	1	1	0	1	1	1	0	0	1	0	1	1	1	1	0	1	1	1	0	0	1	0	1	1	1	1	0	1	1	1	0	0	1	0	1	10.5	10.5	10.5	9.7746
tr|A0A0P0X9R7|A0A0P0X9R7_ORYSJPeroxidaseOS=Oryzasativasubsp.japonicaGN=Os07g0638600PE=3SV=1	tr|A0A0P0X9R7|A0A0P0X9R7_ORYSJPeroxidaseOS=Oryzasativasubsp.japonicaGN=Os07g0638600PE=3SV=1	4	2	2		1	4	2	2	1	3	3	3	3	3	3	3	3	2	1	4	0	1	2	1	1	1	2	2	2	1	0	2	0	1	2	1	1	1	2	2	2	1	0	2	11.1	7.5	7.5	46.848
tr|A0A0P0X9S3|A0A0P0X9S3_ORYSJPeroxidase(Fragment)OS=Oryzasativasubsp.japonicaGN=Os07g0639000PE=3SV=1;tr|A0A0P0VXU6|A0A0P0VXU6_ORYSJPeroxidaseOS=Oryzasativasubsp.japonicaGN=Os03g0369600PE=3SV=1	tr|A0A0P0X9S3|A0A0P0X9S3_ORYSJPeroxidase(Fragment)OS=Oryzasativasubsp.japonicaGN=Os07g0639000PE=3SV=1	9;1	9;1	8;0		2	9	9	8	7	8	7	5	8	6	6	6	5	7	8	6	7	8	7	5	8	6	6	6	5	7	8	6	6	7	7	4	7	5	5	5	4	7	7	5	32.7	32.7	30	34.997
tr|A0A0P0X9T1|A0A0P0X9T1_ORYSJOs07g0663500proteinOS=Oryzasativasubsp.japonicaGN=Os07g0663500PE=4SV=1	tr|A0A0P0X9T1|A0A0P0X9T1_ORYSJOs07g0663500proteinOS=Oryzasativasubsp.japonicaGN=Os07g0663500PE=4SV=1	6	5	4		1	6	5	4	4	6	6	5	5	5	5	6	5	5	4	6	3	5	5	4	4	4	4	5	4	4	3	5	2	4	4	3	3	3	3	4	3	3	2	4	29.1	25	21.5	33.122
tr|A0A0P0XA87|A0A0P0XA87_ORYSJOs07g0673500proteinOS=Oryzasativasubsp.japonicaGN=Os07g0673500PE=4SV=1;tr|Q0D3Q1|Q0D3Q1_ORYSJOs07g0673500proteinOS=Oryzasativasubsp.japonicaGN=Os07g0673500PE=4SV=1;tr|Q0DRZ2|Q0DRZ2_ORYSJOs03g0344100proteinOS=Oryzasativasubsp.japonicaGN=Os03g0344100PE=4SV=1;tr|Q10LL5|Q10LL5_ORYSJOs03g0344100proteinOS=Oryzasativasubsp.japonicaGN=Os03g0344100PE=2SV=1;tr|A0A0P0WLH4|A0A0P…	tr|A0A0P0XA87|A0A0P0XA87_ORYSJOs07g0673500proteinOS=Oryzasativasubsp.japonicaGN=Os07g0673500PE=4SV=1;tr|Q0D3Q1|Q0D3Q1_ORYSJOs07g0673500proteinOS=Oryzasativasubsp.japonicaGN=Os07g0673500PE=4SV=1;tr|Q0DRZ2|Q0DRZ2_ORYSJOs03g0344100proteinOS=Oryzasativasubsp.japonicaGN=Os03g0344100PE=4SV=1;tr|Q10LL5|Q10LL5_ORYSJOs03g0344100proteinOS=Oryzasativasubsp.japonicaGN=Os03g0344100PE=2SV=1;tr|A0A0P0WLH4|A0A0P…	5;5;4;4;3;2	5;5;4;4;3;2	5;5;4;4;3;2	;;;;	6	5	5	5	5	4	4	4	4	4	4	4	4	5	5	4	5	4	4	4	4	4	4	4	4	5	5	4	5	4	4	4	4	4	4	4	4	5	5	4	21.7	21.7	21.7	28.876
tr|A0A0P0XAA0|A0A0P0XAA0_ORYSJOs07g0671800protein(Fragment)OS=Oryzasativasubsp.japonicaGN=Os07g0671800PE=4SV=1	tr|A0A0P0XAA0|A0A0P0XAA0_ORYSJOs07g0671800protein(Fragment)OS=Oryzasativasubsp.japonicaGN=Os07g0671800PE=4SV=1	1	1	1		1	1	1	1	0	0	0	0	0	0	0	0	0	1	0	0	0	0	0	0	0	0	0	0	0	1	0	0	0	0	0	0	0	0	0	0	0	1	0	0	5.4	5.4	5.4	32.2
tr|A0A0P0XB22|A0A0P0XB22_ORYSJOs08g0110800proteinOS=Oryzasativasubsp.japonicaGN=Os08g0110800PE=4SV=1;tr|A0A0P0XB00|A0A0P0XB00_ORYSJOs08g0110800proteinOS=Oryzasativasubsp.japonicaGN=Os08g0110800PE=4SV=1	tr|A0A0P0XB22|A0A0P0XB22_ORYSJOs08g0110800proteinOS=Oryzasativasubsp.japonicaGN=Os08g0110800PE=4SV=1	5;2	5;2	5;2		2	5	5	5	4	5	5	5	3	4	4	4	5	4	3	4	4	5	5	5	3	4	4	4	5	4	3	4	4	5	5	5	3	4	4	4	5	4	3	4	19	19	19	32.852
tr|A0A0P0XBI6|A0A0P0XBI6_ORYSJOs08g0135900protein(Fragment)OS=Oryzasativasubsp.japonicaGN=Os08g0135900PE=3SV=1;tr|Q6YYB9|Q6YYB9_ORYSJOs08g0135900proteinOS=Oryzasativasubsp.japonicaGN=Os08g0135900PE=2SV=1;tr|A0A0N7KP88|A0A0N7KP88_ORYSJOs08g0135900protein(Fragment)OS=Oryzasativasubsp.japonicaGN=Os08g0135900PE=4SV=1	tr|A0A0P0XBI6|A0A0P0XBI6_ORYSJOs08g0135900protein(Fragment)OS=Oryzasativasubsp.japonicaGN=Os08g0135900PE=3SV=1;tr|Q6YYB9|Q6YYB9_ORYSJOs08g0135900proteinOS=Oryzasativasubsp.japonicaGN=Os08g0135900PE=2SV=1;tr|A0A0N7KP88|A0A0N7KP88_ORYSJOs08g0135900protein(Fragment)OS=Oryzasativasubsp.japonicaGN=Os08g0135900PE=4SV=1	5;5;3	5;5;3	5;5;3	;;	3	5	5	5	4	5	4	4	3	5	3	2	2	3	2	4	4	5	4	4	3	5	3	2	2	3	2	4	4	5	4	4	3	5	3	2	2	3	2	4	20.2	20.2	20.2	34.296
tr|A0A0P0XBM6|A0A0P0XBM6_ORYSJOs08g0109200protein(Fragment)OS=Oryzasativasubsp.japonicaGN=Os08g0109200PE=4SV=1	tr|A0A0P0XBM6|A0A0P0XBM6_ORYSJOs08g0109200protein(Fragment)OS=Oryzasativasubsp.japonicaGN=Os08g0109200PE=4SV=1	11	11	11		1	11	11	11	10	10	10	10	8	9	9	10	9	9	9	10	10	10	10	10	8	9	9	10	9	9	9	10	10	10	10	10	8	9	9	10	9	9	9	10	28.5	28.5	28.5	45.6
tr|A0A0P0XCP2|A0A0P0XCP2_ORYSJOs08g0190200proteinOS=Oryzasativasubsp.japonicaGN=Os08g0190200PE=4SV=1	tr|A0A0P0XCP2|A0A0P0XCP2_ORYSJOs08g0190200proteinOS=Oryzasativasubsp.japonicaGN=Os08g0190200PE=4SV=1	5	5	4		1	5	5	4	4	4	4	4	5	5	5	3	2	2	2	3	4	4	4	4	5	5	5	3	2	2	2	3	3	4	4	4	4	4	4	2	1	1	1	2	14.3	14.3	12.7	47.809
tr|A0A0P0XD59|A0A0P0XD59_ORYSJOs08g0225000proteinOS=Oryzasativasubsp.japonicaGN=Os08g0225000PE=3SV=1	tr|A0A0P0XD59|A0A0P0XD59_ORYSJOs08g0225000proteinOS=Oryzasativasubsp.japonicaGN=Os08g0225000PE=3SV=1	7	7	6		1	7	7	6	6	7	7	7	7	7	7	7	7	6	6	7	6	7	7	7	7	7	7	7	7	6	6	7	5	6	6	6	6	6	6	6	6	5	5	6	25.9	25.9	22.2	23.456
[truncated: 1,822 more rows]
[truncated: 91 more columns]

## Sheet: NW-NN-CW-CN(48h)
Protein IDs	Majority protein IDs	Peptide counts (all)	Peptide counts (razor+unique)	Peptide counts (unique)	Fasta headers	Number of proteins	Peptides	Razor + unique peptides	Unique peptides	Peptides CW(48h)-1	Peptides CW(48h)-2	Peptides CW(48h)-3	Peptides CN(48h)-1	Peptides CN(48h)-2	Peptides CN(48h)-3	Peptides NW(48h)-1	Peptides NW(48h)-2	Peptides NW(48h)-3	Peptides NN(48h)-1	Peptides NN(48h)-2	Peptides NN(48h)-3	Razor + unique peptides CW(48h)-1	Razor + unique peptides CW(48h)-2	Razor + unique peptides CW(48h)-3	Razor + unique peptides CN(48h)-1	Razor + unique peptides CN(48h)-2	Razor + unique peptides CN(48h)-3	Razor + unique peptides NW(48h)-1	Razor + unique peptides NW(48h)-2	Razor + unique peptides NW(48h)-3	Razor + unique peptides NN(48h)-1	Razor + unique peptides NN(48h)-2	Razor + unique peptides NN(48h)-3	Unique peptides CW(48h)-1	Unique peptides CW(48h)-2	Unique peptides CW(48h)-3	Unique peptides CN(48h)-1	Unique peptides CN(48h)-2	Unique peptides CN(48h)-3	Unique peptides NW(48h)-1	Unique peptides NW(48h)-2	Unique peptides NW(48h)-3	Unique peptides NN(48h)-1	Unique peptides NN(48h)-2	Unique peptides NN(48h)-3	Sequence coverage [%]	Unique + razor sequence coverage [%]	Unique sequence coverage [%]	Mol. weight [kDa]
[truncated: 3,108 more rows]
[truncated: 91 more columns]

[truncated: 1 more sheets: NW-NN-CW-CN(recovery)]
