# Supplementary material for: Nystose regulates the response of rice roots to cold stress via multiple signaling pathways: A comparative proteomics analysis
Source: PLoS One. 2020 Sep 3;15(9):e0238381. doi: 10.1371/journal.pone.0238381 (PMC7470417; doi:10.1371/journal.pone.0238381)
Supplement: S5 File — (XLSX) [file pone.0238381.s014.xlsx]

## Sheet: peptides
Protein ID	Gene ID	Protein Name	Peptides for antibody preparation	Supplier
NW-vs-NN(24h)
Q7FAE1	Os04g0179200	Momilactone A synthase	CSDDGRYVSGQNLRV	HuaAn Biotechnology Co., Ltd.
Q75T45	Os12g0555000	RSOsPR10	IKSEVLDVPAGSKV	Beijing Protein Innovation Co.,Ltd.
Q69RL1	Os07g0468100	GST	EKKLPYDYSEQELLG	Beijing Protein Innovation Co.,Ltd.
NW-vs-NN(48h)
Q6YUR8	Os02g0121100	CSP1	HRGTVKWFNDTKGFC	HuaAn Biotechnology Co., Ltd.
NW-vs-NN(recovery)
P17654	Os02g0765600	Alpha-amylase	MQVLNTMVNKHFLSL	Beijing Protein Innovation Co.,Ltd.
CW-vs-CN(recovery)
Q6K9Q5	Os02g0820000	Serine/threonine-protein phosphatase	IEVKNLKPGKNAQL	Beijing Protein Innovation Co.,Ltd.
Q6ESR4	Os02g0669100	Dehydrin DHN1	VEKIEGDHAKTEAT	Beijing Protein Innovation Co.,Ltd.
Internal standard
Q69QQ6	Os09g0482100	Heat schock protein	Expressed protein 182 amino acids (8-189)	Beijing Protein Innovation Co.,Ltd.
